# Supplementary material for: Accumulation of protein aggregates induces autolytic programmed cell death in hybrid tobacco cells expressing hybrid lethality
Source: Sci Rep. 2019 Jul 15;9:10223. doi: 10.1038/s41598-019-46619-5 (PMC6629611; doi:10.1038/s41598-019-46619-5)
Supplement: Supplementary file 2 — Dataset 1 [file 41598_2019_46619_MOESM2_ESM.xlsx]

## Sheet: Sheet1
							28°C + DMSO			36°C + DMSO			28°C + E-64			36°C + E-64
Protein_ID	Desctription	AGI	Identitiy (%)	e-value	Mass (Da)	pI	Score	Num. of matches	emPAI	Score	Num. of matches	emPAI	Score	Num. of matches	emPAI	Score	Num. of matches	emPAI
NP_054477.1	photosystem II protein D1 (plastid) [Nicotiana tabacum]	ArthCp002	99.717	0	39040	5.12528	NA	NA	NA	NA	NA	NA	207	16	0.58	88	6	0.44
NP_054479.1	ribosomal protein S16 (plastid) [Nicotiana tabacum]	ArthCp004	78.481	3.44e-40	9972	10.3699	NA	NA	NA	NA	NA	NA	39	2	0.97	NA	NA	NA
NP_054481.2	ATP synthase CF1 alpha subunit (plastid) [Nicotiana tabacum]	ArthCp007	94.466	0	55445	5.14122	115	10	0.58	159	12	0.79	307	21	0.92	136	9	0.68
NP_054482.2	ATP synthase CF0 B subunit (plastid) [Nicotiana tabacum]	ArthCp008	88.587	1.54e-119	20902	8.77416	NA	NA	NA	NA	NA	NA	87	5	1.33	45	2	0.4
NP_054485.1	ribosomal protein S2 (plastid) [Nicotiana tabacum]	ArthCp011	89.787	3.68e-160	27268	9.58948	65	4	0.68	75	3	0.48	126	2	0.3	82	2	0.3
NP_054491.1	photosystem II protein D2 (plastid) [Nicotiana tabacum]	ArthCp017	98.867	0	39738	5.33089	NA	NA	NA	NA	NA	NA	179	8	0.57	77	4	0.31
NP_054492.2	photosystem II 44 kDa protein (plastid) [Nicotiana tabacum]	ArthCp018	98.265	0	50484	6.23894	NA	NA	NA	43	2	0.07	288	11	0.33	163	7	0.24
NP_054495.1	ribosomal protein S14 (plastid) [Nicotiana tabacum]	ArthCp020	90	7.31e-63	11850	11.1761	NA	NA	NA	46	2	0.78	42	2	0.33	55	2	0.78
NP_054500.1	ribosomal protein S4 (plastid) [Nicotiana tabacum]	ArthCp024	89.055	4.85e-127	23463	10.7078	44	3	0.57	35	2	0.35	71	4	0.83	60	4	0.83
NP_054505.1	ATP synthase CF1 epsilon subunit (plastid) [Nicotiana tabacum]	ArthCp028	87.121	7.9e-82	14598	5.18485	NA	NA	NA	NA	NA	NA	127	2	0.61	102	2	0.61
NP_054506.2	ATP synthase CF1 beta subunit (plastid) [Nicotiana tabacum]	ArthCp029	93.173	0	53563	5.09665	133	9	0.83	143	9	0.83	756	35	3.39	359	17	1.74
NP_054507.1	ribulose-1,5-bisphosphate carboxylase/oxygenase large subunit (plastid) [Nicotiana tabacum]	ArthCp030	94.118	0	53378	6.42962	479	38	2.15	152	19	1.1	609	40	2.15	312	21	1.41
NP_054508.1	acetyl-CoA carboxylase beta subunit (plastid) [Nicotiana tabacum]	ArthCp031	66.129	0	59006	5.52575	NA	NA	NA	NA	NA	NA	28	2	0.13	NA	NA	NA
NP_054512.1	cytochrome f (plastid) [Nicotiana tabacum]	ArthCp035	90.312	0	35338	9.12286	64	4	0.5	56	3	0.36	119	5	0.66	91	5	0.66
NP_054517.1	photosystem II protein V (plastid) [Nicotiana tabacum]	ArthCp039	100	3.04e-56	9391	4.83585	NA	NA	NA	NA	NA	NA	28	2	0.43	NA	NA	NA
NP_054525.1	ATP-dependent Clp protease proteolytic subunit (plastid) [Nicotiana tabacum]	ArthCp048	88.776	9.26e-133	22125	4.64353	NA	NA	NA	67	2	0.38	NA	NA	NA	NA	NA	NA
NP_054526.1	photosystem II 47 kDa protein (plastid) [Nicotiana tabacum]	ArthCp049	98.619	0	56150	6.28719	48	2	0.07	52	2	0.14	139	6	0.29	100	4	0.29
NP_054530.1	cytochrome b6 (plastid) [Nicotiana tabacum]	ArthCp053	98.605	2.9e-157	24235	8.89325	NA	NA	NA	NA	NA	NA	NA	NA	NA	50	2	0.34
NP_054532.1	RNA polymerase alpha subunit (plastid) [Nicotiana tabacum]	ArthCp055	79.573	0	38873	6.9066	65	2	0.2	66	3	0.32	NA	NA	NA	NA	NA	NA
NP_054533.1	ribosomal protein S11 (plastid) [Nicotiana tabacum]	ArthCp056	88.406	1.15e-83	14931	12.2729	82	3	1	28	2	0.59	56	3	1	78	3	0.59
NP_054534.1	ribosomal protein S8 (plastid) [Nicotiana tabacum]	ArthCp058	84.328	1.86e-78	15838	11.2841	88	4	1.4	71	3	0.55	109	7	1.4	67	3	0.55
NP_054535.2	ribosomal protein L14 (plastid) [Nicotiana tabacum]	ArthCp059	92.623	7.47e-81	13683	8.72885	63	2	0.66	43	2	0.66	116	3	1.14	80	2	0.66
NP_054536.1	ribosomal protein L16 (plastid) [Nicotiana tabacum]	ArthCp060	90.299	4.72e-87	15204	11.8764	82	3	0.98	108	4	1.49	99	7	2.13	62	3	0.98
NP_054537.1	ribosomal protein S3 (plastid) [Nicotiana tabacum]	ArthCp061	87.615	6.01e-145	25241	9.73008	44	2	0.32	45	2	0.32	42	2	0.32	NA	NA	NA
NP_054539.1	ribosomal protein S19 (plastid) [Nicotiana tabacum]	ArthCp063	88.043	3.15e-58	10437	10.3976	NA	NA	NA	NA	NA	NA	45	2	0.38	NA	NA	NA
NP_054540.1	ribosomal protein L2 (plastid) [Nicotiana tabacum]	ArthCp085	96.35	0	30163	10.857	166	6	1.03	87	3	0.42	122	6	1.03	75	4	0.6
NP_054548.1	ribosomal protein S7 (plastid) [Nicotiana tabacum]	ArthCp088	97.419	5.22e-110	17376	11.4137	57	4	1.23	92	6	2.33	133	5	1.73	58	3	0.83
NP_054564.1	ribosomal protein S15 (plastid) [Nicotiana tabacum]	ArthCp081	86.364	1.99e-47	10439	10.7032	46	2	0.92	NA	NA	NA	86	2	0.92	76	2	0.92
XP_016432236.1	PREDICTED: glucose-6-phosphate 1-dehydrogenase, cytoplasmic isoform-like [Nicotiana tabacum]	AT5G40760	84.795	0	58721	6.39217	46	3	0.2	NA	NA	NA	NA	NA	NA	64	8	0.45
XP_016432275.1	PREDICTED: ADP,ATP carrier protein 1, mitochondrial-like [Nicotiana tabacum]	AT4G28390	77.344	0	42359	9.6272	NA	NA	NA	302	31	2.88	NA	NA	NA	NA	NA	NA
XP_016432288.1	PREDICTED: H/ACA ribonucleoprotein complex subunit 3-like protein [Nicotiana tabacum]	AT2G20490	85.938	4.77e-36	7485	9.92903	NA	NA	NA	36	2	1.43	62	3	2.78	80	6	8.18
XP_016432368.1	PREDICTED: extensin-2-like, partial [Nicotiana tabacum]	-	36.689	0.13	60441	9.66498	NA	NA	NA	56	2	0.13	NA	NA	NA	58	2	0.13
XP_016432392.1	PREDICTED: probable methyltransferase PMT3 [Nicotiana tabacum]	AT1G04430	78.275	0	70951	5.81312	99	6	0.36	41	2	0.11	127	10	0.5	98	7	0.43
XP_016432406.1	PREDICTED: probable methionine--tRNA ligase [Nicotiana tabacum]	AT2G40660	52.43	1.31e-126	41236	8.53255	45	3	0.19	33	3	0.3	77	6	0.42	NA	NA	NA
XP_016432410.1	PREDICTED: peptidyl-prolyl cis-trans isomerase NIMA-interacting 4-like [Nicotiana tabacum]	AT1G26550	82.031	4e-75	15268	9.53818	84	6	2.9	169	11	6.7	102	7	2.9	151	9	2.9
XP_016432445.1	PREDICTED: WD-40 repeat-containing protein MSI4-like, partial [Nicotiana tabacum]	AT2G19520	80.576	0	46462	5.33719	53	3	0.26	36	2	0.17	NA	NA	NA	NA	NA	NA
XP_016432480.1	PREDICTED: 20 kDa chaperonin, chloroplastic-like [Nicotiana tabacum]	AT5G20720	70.079	9.31e-122	26353	7.97935	31	2	0.31	30	2	0.31	54	3	0.5	60	2	0.31
XP_016432511.1	PREDICTED: protein EXORDIUM-like 2 [Nicotiana tabacum]	AT5G64260	64.286	3.19e-103	24556	8.93172	NA	NA	NA	NA	NA	NA	NA	NA	NA	41	3	0.54
XP_016432517.1	PREDICTED: 60S ribosomal protein L21-2 [Nicotiana tabacum]	AT1G57860	85.976	1.11e-103	18733	10.5749	43	2	0.45	52	4	0.75	NA	NA	NA	NA	NA	NA
XP_016432553.1	PREDICTED: histone H3.2 [Nicotiana tabacum]	AT5G10400	100	7.63e-96	15316	11.2917	54	2	0.25	68	5	1.48	34	2	0.57	61	2	0.57
XP_016432556.1	PREDICTED: 60S ribosomal protein L22-3-like [Nicotiana tabacum]	AT3G05560	80	6.72e-61	14095	9.4702	NA	NA	NA	NA	NA	NA	198	12	4.57	NA	NA	NA
XP_016432574.1	PREDICTED: malignant T-cell-amplified sequence 1 homolog [Nicotiana tabacum]	AT1G09150	87.293	5.58e-118	20185	8.83941	NA	NA	NA	48	2	0.42	NA	NA	NA	NA	NA	NA
XP_016432576.1	PREDICTED: 60S ribosomal protein L18-2-like [Nicotiana tabacum]	AT3G05590	83.333	6.19e-115	20960	10.9828	296	22	4.36	245	13	2.24	433	25	1.74	289	18	1.74
XP_016432593.1	PREDICTED: U1 small nuclear ribonucleoprotein 70 kDa-like isoform X1 [Nicotiana tabacum]	AT3G50670	52.816	5.82e-160	61395	9.14089	47	3	0.12	63	6	0.34	NA	NA	NA	46	2	0.12
XP_016432600.1	PREDICTED: 60S ribosomal protein L35-like [Nicotiana tabacum]	AT5G02610	89.431	1.38e-73	14306	10.82	224	12	1.07	110	5	1.07	474	31	2.35	286	13	0.27
XP_016432610.1	PREDICTED: H/ACA ribonucleoprotein complex subunit 4-like, partial [Nicotiana tabacum]	AT3G57150	82.08	0	65958	9.20103	509	28	1.54	452	24	1.4	469	24	1.4	575	29	1.68
XP_016432660.1	PREDICTED: 60S ribosomal protein L24 [Nicotiana tabacum]	AT2G36620	85.987	3.9e-87	18619	10.8542	188	16	1.12	171	16	1.12	214	16	1.12	159	14	0.76
XP_016432675.1	PREDICTED: KH domain-containing protein At4g18375-like [Nicotiana tabacum]	AT5G15270	37.769	5.02e-100	77703	8.79565	68	5	0.26	NA	NA	NA	225	8	0.26	NA	NA	NA
XP_016432750.1	PREDICTED: L-ascorbate peroxidase 1, cytosolic [Nicotiana tabacum]	AT1G07890	85.2	5.33e-162	27691	5.56238	164	10	2.18	36	4	0.67	529	38	5.88	117	9	1.16
XP_016432783.1	PREDICTED: DNA-binding protein HEXBP-like, partial [Nicotiana tabacum]	AT1G75560	62.5	6.87e-90	40307	9.14465	61	3	0.31	NA	NA	NA	NA	NA	NA	37	3	0.19
XP_016432792.1	PREDICTED: FACT complex subunit SPT16-like, partial [Nicotiana tabacum]	AT4G10710	70.206	0	78754	5.26876	NA	NA	NA	37	2	0.1	NA	NA	NA	NA	NA	NA
XP_016432859.1	PREDICTED: extensin-like isoform X1 [Nicotiana tabacum]	AT2G39050	51.807	8.02e-75	37005	5.70888	NA	NA	NA	NA	NA	NA	103	4	0.47	58	3	0.34
XP_016432877.1	PREDICTED: 60S ribosomal protein L30-like [Nicotiana tabacum]	AT1G77940	86.486	1.76e-69	12562	9.71323	103	7	2.93	NA	NA	NA	125	7	1.99	NA	NA	NA
XP_016432922.1	PREDICTED: bifunctional dTDP-4-dehydrorhamnose 3,5-epimerase/dTDP-4-dehydrorhamnose reductase [Nicotiana tabacum]	AT1G63000	87.456	0	33791	6.19048	48	4	0.53	87	3	0.37	67	2	0.24	76	3	0.37
XP_016432923.1	PREDICTED: coatomer subunit beta-1-like [Nicotiana tabacum]	AT4G31480	90.637	3.54e-172	53759	5.20742	NA	NA	NA	NA	NA	NA	35	2	0.14	NA	NA	NA
XP_016432938.1	PREDICTED: membrane-associated 30 kDa protein, chloroplastic-like, partial [Nicotiana tabacum]	AT1G65260	82.692	1.89e-153	43837	8.18475	NA	NA	NA	NA	NA	NA	378	11	1.46	103	4	0.39
XP_016432951.1	PREDICTED: probable inactive purple acid phosphatase 27 [Nicotiana tabacum]	AT5G50400	73.684	0	69724	6.29506	156	10	0.68	176	10	0.6	170	13	0.96	217	13	0.86
XP_016432967.1	PREDICTED: ATP synthase subunit O, mitochondrial-like [Nicotiana tabacum]	AT5G13450	57.025	1.09e-94	26446	9.37662	NA	NA	NA	49	2	0.31	64	2	0.31	45	2	0.31
XP_016432972.1	PREDICTED: granule-bound starch synthase 1, chloroplastic/amyloplastic [Nicotiana tabacum]	AT1G32900	74.146	0	67898	6.72535	109	8	0.53	157	12	0.8	180	10	0.7	218	17	1.34
XP_016433016.1	PREDICTED: aconitate hydratase, cytoplasmic-like [Nicotiana tabacum]	AT2G05710	86.817	0	109375	6.95864	88	3	0.07	64	4	0.07	217	12	0.3	116	5	0.14
XP_016433081.1	PREDICTED: elongation factor 1-beta-like [Nicotiana tabacum]	AT5G12110	73.362	1.27e-103	24543	4.51034	300	21	3.89	208	12	1.06	407	23	2.67	224	13	1.75
XP_016433114.1	PREDICTED: actin-depolymerizing factor 2-like isoform X1 [Nicotiana tabacum]	AT5G59890	78.947	1.14e-74	17911	5.84161	37	3	0.48	NA	NA	NA	NA	NA	NA	54	2	0.48
XP_016433190.1	PREDICTED: DEAD-box ATP-dependent RNA helicase 56-like [Nicotiana tabacum]	AT5G11200	92.29	0	48876	5.52755	NA	NA	NA	79	6	0.34	NA	NA	NA	NA	NA	NA
XP_016433192.1	PREDICTED: L-ascorbate peroxidase 2, cytosolic-like [Nicotiana tabacum]	AT1G07890	83.6	3.01e-159	27718	5.43479	332	19	1.79	135	11	1.16	590	36	3.09	201	15	1.45
XP_016433230.1	PREDICTED: epidermis-specific secreted glycoprotein EP1-like [Nicotiana tabacum]	AT1G78860	47.902	3.31e-79	33799	9.37314	NA	NA	NA	31	2	0.24	120	2	0.24	NA	NA	NA
XP_016433254.1	PREDICTED: adenine phosphoribosyltransferase 1-like [Nicotiana tabacum]	AT1G27450	81.081	1.52e-107	30190	9.22488	102	7	0.42	45	3	0.27	123	10	0.8	44	2	0.27
XP_016433264.1	PREDICTED: ras-related protein RABE1a-like, partial [Nicotiana tabacum]	AT3G53610	89.865	1.64e-99	16564	5.47116	NA	NA	NA	NA	NA	NA	89	4	1.32	NA	NA	NA
XP_016433347.1	PREDICTED: serine/threonine-protein phosphatase 2A 65 kDa regulatory subunit A beta isoform-like [Nicotiana tabacum]	AT3G25800	90.846	0	65489	4.95357	45	6	0.25	37	2	0.06	50	4	0.18	68	5	0.18
XP_016433366.1	PREDICTED: 60S ribosomal protein L4-like [Nicotiana tabacum]	AT3G09630	80.344	0	44711	10.3418	1238	89	6.45	1337	88	11.07	1539	87	4.4	NA	NA	NA
XP_016433389.1	PREDICTED: subtilisin-like protease SBT1.8 [Nicotiana tabacum]	AT2G05920	70.557	0	82141	8.61767	400	18	0.77	440	23	1.31	308	12	0.55	285	12	0.42
XP_016433409.1	PREDICTED: 60S ribosomal protein L19-3 isoform X1 [Nicotiana tabacum]	AT3G16780	81.567	3.5e-123	25028	11.5866	254	17	5.33	335	13	3.76	401	15	1.7	337	12	2.11
XP_016433411.1	PREDICTED: dirigent protein 22-like [Nicotiana tabacum]	AT1G65870	58.182	2.13e-68	21247	9.71093	NA	NA	NA	NA	NA	NA	79	3	0.65	82	3	0.65
XP_016433420.1	PREDICTED: acetylajmalan esterase-like [Nicotiana tabacum]	AT1G28580	40.336	1.38e-83	41671	8.39957	NA	NA	NA	52	4	0.41	NA	NA	NA	NA	NA	NA
XP_016433435.1	PREDICTED: UBP1-associated protein 2C-like, partial [Nicotiana tabacum]	AT3G15010	64.202	1.19e-113	29979	7.86329	88	6	0.61	202	8	1.04	65	5	0.43	205	12	2.7
XP_016433454.1	PREDICTED: protein LIGHT-DEPENDENT SHORT HYPOCOTYLS 5-like [Nicotiana tabacum]	AT1G07090	83.007	1.31e-95	24220	9.51168	NA	NA	NA	57	2	0.34	NA	NA	NA	NA	NA	NA
XP_016433470.1	PREDICTED: 60S ribosomal protein L27-3-like [Nicotiana tabacum]	AT4G15000	81.481	2.44e-80	15747	10.3141	NA	NA	NA	NA	NA	NA	66	4	1.42	NA	NA	NA
XP_016433490.1	PREDICTED: glutathione S-transferase L3-like isoform X1 [Nicotiana tabacum]	AT5G02790	66.964	5.28e-115	27174	4.76094	62	2	0.3	51	3	0.48	NA	NA	NA	NA	NA	NA
XP_016433503.1	PREDICTED: acid phosphatase 1-like [Nicotiana tabacum]	AT4G29270	45.66	3.8e-77	29674	9.09834	NA	NA	NA	NA	NA	NA	213	11	1.62	242	10	1.06
XP_016433523.1	PREDICTED: V-type proton ATPase subunit E-like [Nicotiana tabacum]	AT1G64200	77.542	2.51e-125	26716	6.74904	158	8	0.7	88	6	0.49	304	18	2.77	201	11	1.53
XP_016433527.1	PREDICTED: glycine-rich RNA-binding protein-like isoform X1 [Nicotiana tabacum]	AT4G39260	79.121	1.25e-48	18450	9.01522	160	10	4.54	147	6	2.13	177	5	1.14	101	3	0.77
XP_016433553.1	PREDICTED: 50S ribosomal protein L6, chloroplastic-like [Nicotiana tabacum]	AT1G05190	77.778	4.48e-128	25345	9.96622	57	3	0.52	73	4	0.75	126	10	2.07	115	9	2.53
XP_016433559.1	PREDICTED: cytochrome c1-2, heme protein, mitochondrial-like [Nicotiana tabacum]	AT5G40810	84.262	3.85e-177	35788	6.5508	NA	NA	NA	NA	NA	NA	52	2	0.22	90	3	0.35
XP_016433582.1	PREDICTED: U1 small nuclear ribonucleoprotein A-like [Nicotiana tabacum]	AT2G47580	73.643	2.17e-128	28291	9.42966	30	2	0.29	33	2	0.29	65	3	0.46	69	4	0.65
XP_016433614.1	PREDICTED: 5'-3' exoribonuclease 2-like [Nicotiana tabacum]	AT3G07030	70	3.53e-73	31515	10.0618	89	6	0.4	NA	NA	NA	94	5	0.4	63	4	0.25
XP_016433615.1	PREDICTED: vesicle-associated membrane protein 721-like [Nicotiana tabacum]	AT1G04760	84.475	1.87e-138	25066	9.05265	52	2	0.33	NA	NA	NA	NA	NA	NA	NA	NA	NA
XP_016433641.1	PREDICTED: pyruvate dehydrogenase E1 component subunit alpha, mitochondrial-like [Nicotiana tabacum]	AT1G59900	81.888	0	43300	7.72852	56	2	0.18	51	2	0.18	NA	NA	NA	NA	NA	NA
XP_016433645.1	PREDICTED: probable glutathione S-transferase parA [Nicotiana tabacum]	AT1G17180	62.673	4.34e-104	25581	5.9164	NA	NA	NA	NA	NA	NA	NA	NA	NA	37	2	0.32
XP_016433650.1	PREDICTED: ferredoxin--NADP reductase, leaf-type isozyme, chloroplastic [Nicotiana tabacum]	AT1G20020	78.32	0	40566	8.57155	NA	NA	NA	NA	NA	NA	255	8	0.86	86	2	0.19
XP_016433651.1	PREDICTED: cold shock domain-containing protein 3-like [Nicotiana tabacum]	AT4G36020	46.128	1.24e-56	27452	8.15371	NA	NA	NA	43	2	0.14	NA	NA	NA	NA	NA	NA
XP_016433662.1	PREDICTED: pescadillo homolog [Nicotiana tabacum]	AT5G14520	68.152	0	69387	9.00287	160	8	0.3	140	5	0.17	117	5	0.17	111	6	0.3
XP_016433700.1	PREDICTED: eukaryotic translation initiation factor 3 subunit A-like, partial [Nicotiana tabacum]	AT4G11420	80.296	0	70828	8.91954	NA	NA	NA	NA	NA	NA	281	16	0.75	159	9	0.5
XP_016433721.1	PREDICTED: 40S ribosomal protein S26-3-like [Nicotiana tabacum]	AT2G40590	80.531	1.15e-62	14784	10.7843	116	11	1.56	NA	NA	NA	187	14	3.09	83	8	3.09
XP_016433722.1	PREDICTED: probable leucine-rich repeat receptor-like protein kinase At1g35710 [Nicotiana tabacum]	AT5G23400	58.993	0	66860	8.84189	167	7	0.38	141	9	0.31	NA	NA	NA	NA	NA	NA
XP_016433745.1	PREDICTED: 40S ribosomal protein S8-like [Nicotiana tabacum]	AT5G59240	81.951	2.43e-120	25011	10.4986	NA	NA	NA	476	28	10.16	NA	NA	NA	NA	NA	NA
XP_016433763.1	PREDICTED: phospholipase A-2-activating protein-like [Nicotiana tabacum]	AT3G18860	70.317	0	83768	5.45655	NA	NA	NA	NA	NA	NA	81	2	0.04	NA	NA	NA
XP_016433788.1	PREDICTED: putative oligosaccharyltransferase complex subunit CG9662 [Nicotiana tabacum]	AT4G29870	71.91	1.59e-88	19532	9.55778	33	2	0.2	NA	NA	NA	NA	NA	NA	NA	NA	NA
XP_016433799.1	PREDICTED: uncharacterized protein LOC107760286 isoform X1 [Nicotiana tabacum]	AT3G15180	50.906	0	62295	5.66732	37	2	0.12	NA	NA	NA	NA	NA	NA	54	2	0.12
XP_016433806.1	PREDICTED: signal recognition particle subunit SRP68-like [Nicotiana tabacum]	AT5G61970	74.545	0	68810	9.02324	41	4	0.11	28	2	0.11	49	4	0.23	NA	NA	NA
XP_016433828.1	PREDICTED: 26S proteasome regulatory subunit 4 homolog A-like [Nicotiana tabacum]	AT4G29040	95.281	0	49596	5.91229	113	5	0.34	90	3	0.16	437	14	1.07	117	5	0.34
XP_016433843.1	PREDICTED: 60S ribosomal protein L7a-1 [Nicotiana tabacum]	AT3G62870	84.825	5.84e-166	29335	10.333	247	29	9.06	279	25	5.99	192	20	2.37	141	10	1.64
XP_016433850.1	PREDICTED: zinc finger CCCH domain-containing protein 37-like, partial [Nicotiana tabacum]	AT3G12680	54.848	2.08e-120	39465	8.51238	NA	NA	NA	124	4	0.31	NA	NA	NA	101	5	0.44
XP_016433919.1	PREDICTED: 40S ribosomal protein S7-like [Nicotiana tabacum]	AT1G48830	80.105	1.54e-116	22078	9.7881	423	28	23.42	450	27	19.81	512	30	11.89	283	16	4.8
XP_016434058.1	PREDICTED: probable methyltransferase PMT2, partial [Nicotiana tabacum]	AT1G26850	78.571	0	63873	6.08999	65	4	0.25	NA	NA	NA	NA	NA	NA	63	2	0.12
XP_016434060.1	PREDICTED: guanylate-binding protein 5-like [Nicotiana tabacum]	AT5G46070	64.007	0	121866	6.07786	38	3	0.09	NA	NA	NA	NA	NA	NA	NA	NA	NA
XP_016434085.1	PREDICTED: sister chromatid cohesion 1 protein 4-like isoform X1 [Nicotiana tabacum]	AT5G16270	69.965	2.49e-114	136019	4.4157	NA	NA	NA	63	2	0.05	68	2	0.05	57	2	0.05
XP_016434118.1	PREDICTED: uncharacterized protein LOC107760560 [Nicotiana tabacum]	AT1G18270	71.543	0	148887	5.60087	NA	NA	NA	NA	NA	NA	46	2	0.05	68	3	0.08
XP_016434140.1	PREDICTED: 2-oxoglutarate dehydrogenase, mitochondrial-like [Nicotiana tabacum]	AT3G55410	86.136	0	116252	6.62145	180	14	0.5	111	6	0.13	303	19	0.5	122	9	0.28
XP_016434141.1	PREDICTED: ras-related protein RABE1c-like [Nicotiana tabacum]	AT3G46060	91.262	4.85e-142	24127	7.84151	NA	NA	NA	NA	NA	NA	90	5	1.08	90	5	0.8
XP_016434160.1	PREDICTED: coatomer subunit gamma-like [Nicotiana tabacum]	AT4G34450	85.908	0	98740	5.09908	195	7	0.2	58	6	0.16	NA	NA	NA	NA	NA	NA
XP_016434191.1	PREDICTED: triosephosphate isomerase, chloroplastic-like [Nicotiana tabacum]	AT2G21170	78.413	5.22e-178	35140	7.05184	NA	NA	NA	NA	NA	NA	141	9	0.66	93	2	0.23
XP_016434194.1	PREDICTED: protein TRI1-like [Nicotiana tabacum]	AT3G03590	67.073	3.07e-39	13673	9.92206	NA	NA	NA	NA	NA	NA	59	2	0.66	NA	NA	NA
XP_016434204.1	PREDICTED: ATP-dependent Clp protease proteolytic subunit 5, chloroplastic-like [Nicotiana tabacum]	AT1G02560	80.858	1.7e-177	31873	7.16454	NA	NA	NA	NA	NA	NA	81	4	0.57	NA	NA	NA
XP_016434220.1	PREDICTED: signal recognition particle 14 kDa protein-like [Nicotiana tabacum]	AT2G43640	68.644	3.12e-48	14271	10.264	NA	NA	NA	NA	NA	NA	59	3	1.07	50	3	1.07
XP_016434249.1	PREDICTED: 60S ribosomal protein L30-like [Nicotiana tabacum]	AT1G36240	85.714	5.82e-70	12654	9.58375	243	15	18.85	210	8	7.79	232	13	5.7	190	11	7.79
XP_016434266.1	PREDICTED: replication factor C subunit 2 [Nicotiana tabacum]	AT1G21690	82.006	0	38220	5.42385	79	6	0.76	NA	NA	NA	138	6	0.76	110	7	0.6
XP_016434302.1	PREDICTED: AT-hook motif nuclear-localized protein 14-like [Nicotiana tabacum]	AT3G04590	45.143	5.67e-77	34470	9.27802	NA	NA	NA	NA	NA	NA	47	3	0.36	50	3	0.36
XP_016434371.1	PREDICTED: copper transport protein ATX1-like isoform X1 [Nicotiana tabacum]	AT3G56240	64.228	1.63e-42	12447	4.75673	119	5	2.02	87	5	2.02	204	10	2.02	106	5	1.29
XP_016434375.1	PREDICTED: eukaryotic translation initiation factor 3 subunit C, partial [Nicotiana tabacum]	AT3G56150	69.357	0	102685	5.13126	99	9	0.33	51	3	0.07	156	9	0.28	82	6	0.24
XP_016434414.1	PREDICTED: protease Do-like 9 [Nicotiana tabacum]	AT5G40200	81.055	0	63110	6.66835	79	4	0.26	92	4	0.26	46	2	0.12	NA	NA	NA
XP_016434436.1	PREDICTED: prohibitin-3, mitochondrial [Nicotiana tabacum]	AT5G40770	85.145	1.71e-176	30511	9.12459	100	5	0.79	95	6	1.01	219	10	1.54	176	7	1.01
XP_016434451.1	PREDICTED: uncharacterized protein LOC107760858 [Nicotiana tabacum]	AT2G44060	75.585	1.44e-163	35785	4.78233	NA	NA	NA	39	3	0.22	113	6	0.65	119	10	1.02
XP_016434452.1	PREDICTED: casein kinase I-like [Nicotiana tabacum]	AT4G28540	75	0	51911	9.8215	NA	NA	NA	NA	NA	NA	NA	NA	NA	34	3	0.23
XP_016434453.1	PREDICTED: probable 60S ribosomal protein L14 [Nicotiana tabacum]	AT2G20450	83.459	3.46e-77	15316	10.3706	125	8	2.9	119	5	2.11	198	9	1.48	158	8	1.48
XP_016434478.1	PREDICTED: probable U3 small nucleolar RNA-associated protein 11, partial [Nicotiana tabacum]	AT3G60360	60.656	2.82e-76	22709	9.6453	NA	NA	NA	NA	NA	NA	NA	NA	NA	55	4	0.59
XP_016434486.1	PREDICTED: COP9 signalosome complex subunit 5b-like [Nicotiana tabacum]	AT1G22920	83.565	0	41062	5.00077	NA	NA	NA	NA	NA	NA	63	2	0.19	NA	NA	NA
XP_016434506.1	PREDICTED: heterogeneous nuclear ribonucleoprotein 1-like [Nicotiana tabacum]	AT2G33410	54.217	2.5e-118	47476	6.38409	190	15	0.46	144	11	0.35	188	12	0.26	218	16	0.58
XP_016434604.1	PREDICTED: clathrin light chain 1-like [Nicotiana tabacum]	AT2G20760	56.508	2.37e-86	35504	5.20669	NA	NA	NA	NA	NA	NA	105	8	0.65	42	2	0.22
XP_016434608.1	PREDICTED: probable tRNA (guanine(26)-N(2))-dimethyltransferase 1 [Nicotiana tabacum]	AT5G15810	75.671	0	66643	7.06504	65	3	0.11	NA	NA	NA	NA	NA	NA	NA	NA	NA
XP_016434610.1	PREDICTED: probable calcium-binding protein CML13 [Nicotiana tabacum]	AT1G12310	87.162	3.31e-90	16490	5.09235	44	2	0.52	NA	NA	NA	101	4	1.32	42	3	0.88
XP_016434626.1	PREDICTED: probable histone H2A variant 1 [Nicotiana tabacum]	AT3G54560	84.286	2.43e-78	14687	10.4721	76	9	2.26	105	11	2.26	101	10	4.24	82	9	2.26
XP_016434656.1	PREDICTED: 50S ribosomal protein L3-2, chloroplastic-like [Nicotiana tabacum]	AT3G17465	81.25	3.24e-161	32704	9.66335	37	2	0.24	38	2	0.24	NA	NA	NA	NA	NA	NA
XP_016434667.1	PREDICTED: uncharacterized protein LOC107761030 [Nicotiana tabacum]	AT5G51740	64.719	0	49431	9.58946	NA	NA	NA	NA	NA	NA	59	3	0.24	98	4	0.34
XP_016434689.1	PREDICTED: 50S ribosomal protein L5, chloroplastic [Nicotiana tabacum]	AT4G01310	68.966	5.11e-132	29516	9.96758	NA	NA	NA	NA	NA	NA	85	6	1.06	80	4	0.62
XP_016434731.1	PREDICTED: uncharacterized protein LOC107761075 [Nicotiana tabacum]	AT3G27160	65.517	9.8e-47	19715	9.5935	NA	NA	NA	NA	NA	NA	66	2	0.43	NA	NA	NA
XP_016434842.1	PREDICTED: LOW QUALITY PROTEIN: probable ATP-dependent DNA helicase CHR12, partial [Nicotiana tabacum]	AT3G06010	75.528	0	105617	5.91376	NA	NA	NA	NA	NA	NA	NA	NA	NA	87	2	0.07
XP_016434848.1	PREDICTED: adenosylhomocysteinase-like [Nicotiana tabacum]	AT4G13940	91.753	0	53679	5.68767	NA	NA	NA	120	11	0.4	468	21	1.39	NA	NA	NA
XP_016434857.1	PREDICTED: serine hydroxymethyltransferase 4-like [Nicotiana tabacum]	AT4G13930	89.172	0	52204	7.28079	265	19	1.29	NA	NA	NA	NA	NA	NA	NA	NA	NA
XP_016434865.1	PREDICTED: replication factor C subunit 1-like isoform X1 [Nicotiana tabacum]	AT5G22010	66.302	0	111836	9.38484	NA	NA	NA	NA	NA	NA	53	3	0.1	NA	NA	NA
XP_016434972.1	PREDICTED: rapid alkalinization factor-like [Nicotiana tabacum]	AT4G15800	62.832	1.78e-42	12612	8.22022	80	4	1.96	84	6	4.1	73	2	0.72	128	5	0.72
XP_016435014.1	PREDICTED: histone H2A.1 [Nicotiana tabacum]	AT5G27670	81.633	3.55e-80	15457	10.6039	293	16	5.06	203	12	2.86	366	16	2.08	451	20	2.86
XP_016435015.1	PREDICTED: probable methylenetetrahydrofolate reductase [Nicotiana tabacum]	AT3G59970	79.357	0	67719	5.69883	54	2	0.05	NA	NA	NA	NA	NA	NA	NA	NA	NA
XP_016435027.1	PREDICTED: 60S ribosomal protein L2, mitochondrial-like [Nicotiana tabacum]	AT2G44065	62.814	7.14e-80	21959	10.821	NA	NA	NA	38	2	0.38	NA	NA	NA	NA	NA	NA
XP_016435028.1	PREDICTED: peroxidase 72-like [Nicotiana tabacum]	AT5G66390	72.673	0	36848	9.44596	198	8	0.97	127	7	0.97	67	3	0.34	153	6	0.79
XP_016435086.1	PREDICTED: 26S protease regulatory subunit 10B homolog A [Nicotiana tabacum]	AT5G43010	95.956	0	30371	5.77478	NA	NA	NA	NA	NA	NA	NA	NA	NA	108	7	1.02
XP_016435092.1	PREDICTED: 60S ribosomal protein L44 [Nicotiana tabacum]	AT4G14320	94.286	4.87e-68	12279	10.2888	32	2	0.75	35	3	0.75	25	2	0.75	NA	NA	NA
XP_016435109.1	PREDICTED: guanine nucleotide-binding protein-like NSN1 [Nicotiana tabacum]	AT3G07050	72.945	0	68512	8.59373	NA	NA	NA	82	3	0.05	NA	NA	NA	NA	NA	NA
XP_016435124.1	PREDICTED: probable NAD(P)H dehydrogenase (quinone) FQR1-like 1 [Nicotiana tabacum]	AT4G27270	89.163	3.37e-134	21606	6.11207	38	2	0.39	NA	NA	NA	NA	NA	NA	140	8	2.13
XP_016435128.1	PREDICTED: 60S ribosomal protein L37a [Nicotiana tabacum]	AT3G10950	94.565	1.65e-59	10479	10.2421	97	4	0.38	86	3	0.38	154	5	0.38	83	5	0.38
XP_016435134.1	PREDICTED: probable nucleoredoxin 1 [Nicotiana tabacum]	AT1G60420	62.863	0	59137	4.79579	NA	NA	NA	NA	NA	NA	30	2	0.13	NA	NA	NA
XP_016435155.1	PREDICTED: phosphoenolpyruvate carboxykinase [ATP]-like [Nicotiana tabacum]	AT4G37870	82.883	0	74014	5.98735	116	9	0.48	67	5	0.16	54	3	0.16	71	2	0.1
XP_016435165.1	PREDICTED: V-type proton ATPase subunit B2-like [Nicotiana tabacum]	AT4G38510	96.721	0	54260	5.02954	542	28	2.53	378	26	2.31	1227	54	3.31	646	28	2.09
XP_016435182.1	PREDICTED: sm-like protein LSM36B [Nicotiana tabacum]	AT2G43810	87.912	7.26e-56	9889	9.13442	NA	NA	NA	NA	NA	NA	NA	NA	NA	30	2	0.98
XP_016435186.1	PREDICTED: phenylalanine ammonia-lyase [Nicotiana tabacum]	AT2G37040	83.741	0	78416	6.32809	NA	NA	NA	NA	NA	NA	NA	NA	NA	44	2	0.1
XP_016435214.1	PREDICTED: 40S ribosomal protein S17-like [Nicotiana tabacum]	AT5G04800	82.143	7.06e-61	13672	9.0538	NA	NA	NA	173	16	6.56	269	18	19.8	141	13	15.15
XP_016435220.1	PREDICTED: eukaryotic translation initiation factor 3 subunit A-like [Nicotiana tabacum]	AT4G11420	70.092	0	111832	9.24493	200	12	0.26	82	4	0.14	NA	NA	NA	NA	NA	NA
XP_016435266.1	PREDICTED: 3-oxoacyl-[acyl-carrier-protein] reductase 4-like [Nicotiana tabacum]	AT1G24360	67.677	1.35e-146	33777	4.40728	189	8	0.37	195	6	0.37	234	10	0.53	113	5	0.24
XP_016435307.1	PREDICTED: probable UDP-arabinopyranose mutase 5 [Nicotiana tabacum]	AT5G16510	68.3	0	39428	5.57251	67	2	0.2	NA	NA	NA	NA	NA	NA	NA	NA	NA
XP_016435315.1	PREDICTED: DEAD-box ATP-dependent RNA helicase 40-like [Nicotiana tabacum]	AT3G06480	55.326	0	124927	9.90035	47	5	0.12	82	7	0.16	76	7	0.19	86	10	0.19
XP_016435321.1	PREDICTED: serine/arginine-rich splicing factor RS41-like isoform X1 [Nicotiana tabacum]	AT4G25500	62.069	8.96e-69	32993	10.2266	NA	NA	NA	69	2	0.24	83	2	0.24	NA	NA	NA
XP_016435322.1	PREDICTED: serine/arginine-rich splicing factor RS41-like isoform X2 [Nicotiana tabacum]	AT4G25500	63.136	2.92e-90	29848	10.5901	55	2	0.27	NA	NA	NA	NA	NA	NA	94	3	0.43
XP_016435368.1	PREDICTED: GTP-binding protein SAR1A-like [Nicotiana tabacum]	AT4G02080	91.71	1.24e-135	22052	7.09269	NA	NA	NA	59	4	0.89	NA	NA	NA	73	4	0.89
XP_016435377.1	PREDICTED: 60S ribosomal protein L23 [Nicotiana tabacum]	AT1G04480	96.429	9.19e-98	15176	10.4805	245	14	6.81	199	18	29.74	369	15	3.95	440	18	6.81
XP_016435379.1	PREDICTED: SNW/SKI-interacting protein-like, partial [Nicotiana tabacum]	AT1G77180	74.531	0	45130	9.17301	91	5	0.27	84	6	0.37	90	5	0.27	NA	NA	NA
XP_016435392.1	PREDICTED: aspartyl protease family protein At5g10770-like [Nicotiana tabacum]	AT5G10770	55.76	2.91e-169	54211	8.90091	162	10	0.7	240	11	0.7	NA	NA	NA	NA	NA	NA
XP_016435415.1	PREDICTED: SKP1-like protein 1A [Nicotiana tabacum]	AT1G75950	79.245	8.75e-83	17688	4.53786	121	4	0.81	NA	NA	NA	NA	NA	NA	NA	NA	NA
XP_016435418.1	PREDICTED: protein FLX-like 3 isoform X1 [Nicotiana tabacum]	AT1G55170	50.699	1.2e-82	31383	7.31869	NA	NA	NA	NA	NA	NA	112	6	0.57	102	8	1.48
XP_016435430.1	PREDICTED: nectarin-1-like isoform X1 [Nicotiana tabacum]	AT3G62020	62.5	7.06e-97	24665	8.97959	339	13	1.05	309	17	1.05	NA	NA	NA	NA	NA	NA
XP_016435468.1	PREDICTED: FACT complex subunit SSRP1-like [Nicotiana tabacum]	AT3G28730	73.22	0	70847	5.62314	62	5	0.29	37	2	0.11	74	5	0.29	46	4	0.23
XP_016435498.1	PREDICTED: phosphoribulokinase, chloroplastic-like [Nicotiana tabacum]	AT1G32060	82.921	0	45437	5.59919	NA	NA	NA	NA	NA	NA	99	5	0.49	NA	NA	NA
XP_016435527.1	PREDICTED: calmodulin-7 [Nicotiana tabacum]	AT3G43810	100	1.23e-106	16894	4.11418	188	12	1.81	108	7	0.86	432	20	5.44	238	12	3.26
XP_016435561.1	PREDICTED: protein SLOW WALKER 1-like [Nicotiana tabacum]	AT2G47990	57.649	0	59938	9.51475	72	2	0.13	NA	NA	NA	NA	NA	NA	NA	NA	NA
XP_016435669.1	PREDICTED: pyrophosphate--fructose 6-phosphate 1-phosphotransferase subunit alpha [Nicotiana tabacum]	AT1G76550	84.245	0	68111	7.33493	50	4	0.11	NA	NA	NA	50	2	0.11	69	3	0.17
XP_016435679.1	PREDICTED: histone-lysine N-methyltransferase, H3 lysine-9 specific SUVH1 [Nicotiana tabacum]	AT1G73100	49.167	0	78473	8.46613	NA	NA	NA	52	3	0.15	26	2	0.1	49	2	0.1
XP_016435700.1	PREDICTED: probable dolichyl-diphosphooligosaccharide--protein glycosyltransferase subunit 3B [Nicotiana tabacum]	AT1G61790	63.666	3.37e-148	38629	9.45415	44	2	0.2	63	2	0.2	66	2	0.2	57	2	0.2
XP_016435733.1	PREDICTED: ATP synthase subunit d, mitochondrial-like [Nicotiana tabacum]	AT3G52300	85.119	3.8e-105	19779	5.32808	87	3	0.71	36	3	0.71	137	6	1.91	120	5	1.04
XP_016435767.1	PREDICTED: 40S ribosomal protein S9-2 [Nicotiana tabacum]	AT5G39850	89.84	1.58e-126	23091	10.241	145	11	1.92	144	15	3.62	128	9	1.51	76	9	2.4
XP_016435781.1	PREDICTED: polyadenylate-binding protein 2-like isoform X1 [Nicotiana tabacum]	AT4G34110	69.242	0	72288	7.19805	215	7	0.42	251	11	0.65	60	2	0.11	114	6	0.28
XP_016435797.1	PREDICTED: 50S ribosomal protein L4-like [Nicotiana tabacum]	AT2G20060	73.139	2.38e-164	34626	10.197	NA	NA	NA	NA	NA	NA	34	2	0.23	NA	NA	NA
XP_016435880.1	PREDICTED: ATP synthase subunit gamma, mitochondrial [Nicotiana tabacum]	AT2G33040	78.638	0	35495	8.9954	NA	NA	NA	NA	NA	NA	474	23	2.35	400	18	1.74
XP_016435913.1	PREDICTED: 60S ribosomal protein L34-like, partial [Nicotiana tabacum]	AT1G26880	93.396	3.05e-69	12260	11.6992	49	3	0.75	73	3	0.75	80	3	0.32	60	2	0.75
XP_016435922.1	PREDICTED: 60S ribosomal protein L7-1-like [Nicotiana tabacum]	AT1G80750	54.582	7.06e-86	28587	9.80296	145	6	0.45	83	5	0.45	89	5	0.28	123	5	0.28
XP_016435932.1	PREDICTED: rRNA-processing protein FCF1 homolog [Nicotiana tabacum]	AT2G46230	82.828	1.93e-123	23222	9.60158	NA	NA	NA	NA	NA	NA	NA	NA	NA	48	2	0.36
XP_016435942.1	PREDICTED: pre-mRNA cleavage factor Im 25 kDa subunit 2-like [Nicotiana tabacum]	AT4G25550	86.869	1.07e-133	23173	9.33451	NA	NA	NA	NA	NA	NA	73	3	0.58	NA	NA	NA
XP_016435948.1	PREDICTED: 50S ribosomal protein L24, chloroplastic [Nicotiana tabacum]	AT5G54600	71.429	2.66e-86	20789	9.80103	92	4	0.66	69	4	0.97	64	3	0.66	46	2	0.4
XP_016435960.1	PREDICTED: 40S ribosomal protein S16-like [Nicotiana tabacum]	AT2G09990	88.112	8.94e-93	16964	10.3713	191	14	2.43	186	11	1.8	86	9	2.43	73	7	1.8
XP_016435964.1	PREDICTED: probable NAD(P)H dehydrogenase (quinone) FQR1-like 2 [Nicotiana tabacum]	AT4G36750	68.75	5.31e-128	27916	6.34673	NA	NA	NA	60	2	0.29	78	2	0.29	NA	NA	NA
XP_016435971.1	PREDICTED: uncharacterized protein LOC107762157 [Nicotiana tabacum]	AT1G05970	48.128	3.51e-64	22782	6.08015	82	2	0.17	127	3	0.36	41	2	0.36	139	5	1.17
XP_016435997.1	PREDICTED: non-classical arabinogalactan protein 31-like [Nicotiana tabacum]	AT2G34700	48.485	8.01e-39	27729	9.80857	NA	NA	NA	NA	NA	NA	49	2	0.14	NA	NA	NA
XP_016436016.1	PREDICTED: putative rRNA methyltransferase [Nicotiana tabacum]	AT4G25730	59.042	0	94352	8.45673	NA	NA	NA	NA	NA	NA	NA	NA	NA	86	3	0.12
XP_016436047.1	PREDICTED: fasciclin-like arabinogalactan protein 17 isoform X1 [Nicotiana tabacum]	AT5G06390	72.281	0	50721	5.43435	NA	NA	NA	NA	NA	NA	64	3	0.24	NA	NA	NA
XP_016436061.1	PREDICTED: uncharacterized protein LOC107762231 [Nicotiana tabacum]	AT5G42765	59.184	1.3e-74	25099	8.34059	NA	NA	NA	43	3	0.15	NA	NA	NA	NA	NA	NA
XP_016436070.1	PREDICTED: phosphoenolpyruvate carboxylase-like [Nicotiana tabacum]	AT1G53310	89.36	0	110979	5.7204	NA	NA	NA	NA	NA	NA	262	18	0.58	152	7	0.22
XP_016436151.1	PREDICTED: stearoyl-[acyl-carrier-protein] 9-desaturase, chloroplastic-like [Nicotiana tabacum]	AT2G43710	73.762	0	45550	5.52896	NA	NA	NA	NA	NA	NA	38	2	0.17	NA	NA	NA
XP_016436175.1	PREDICTED: staphylococcal nuclease domain-containing protein 1-like, partial [Nicotiana tabacum]	AT5G07350	71.279	0	82764	8.78052	132	10	0.48	98	10	0.48	140	9	0.36	120	8	0.3
XP_016436204.1	PREDICTED: DEAD-box ATP-dependent RNA helicase 8-like [Nicotiana tabacum]	AT4G00660	82.779	0	58007	8.42597	140	6	0.36	100	6	0.36	186	7	0.55	159	8	0.64
XP_016436240.1	PREDICTED: cell wall integrity protein scw1-like [Nicotiana tabacum]	AT3G21215	71.053	1.93e-147	34829	7.40139	NA	NA	NA	56	2	0.11	NA	NA	NA	42	3	0.36
XP_016436258.1	PREDICTED: heterogeneous nuclear ribonucleoprotein H2-like [Nicotiana tabacum]	AT3G20890	57.333	1.84e-103	41468	5.00413	38	2	0.19	78	3	0.3	67	2	0.19	98	5	0.54
XP_016436266.1	PREDICTED: 50S ribosomal protein L10, chloroplastic-like [Nicotiana tabacum]	AT5G13510	72.678	2.86e-102	25553	9.24032	91	2	0.32	83	2	0.32	94	4	0.52	98	2	0.32
XP_016436286.1	PREDICTED: stem-specific protein TSJT1-like [Nicotiana tabacum]	AT5G43830	74	1.01e-139	27511	6.17373	NA	NA	NA	NA	NA	NA	131	5	0.47	44	4	0.68
XP_016436338.1	PREDICTED: RNA-binding protein Musashi homolog 2-like [Nicotiana tabacum]	AT3G07810	55.8	2.03e-153	48308	5.95474	45	2	0.16	NA	NA	NA	NA	NA	NA	NA	NA	NA
XP_016436366.1	PREDICTED: heat shock cognate 70 kDa protein 2-like [Nicotiana tabacum]	AT3G12580	93.077	0	71442	5.10167	NA	NA	NA	1319	70	2.2	NA	NA	NA	NA	NA	NA
XP_016436504.1	PREDICTED: uncharacterized protein LOC107762645, partial [Nicotiana tabacum]	AT3G08030	76.736	5.24e-164	33801	8.62032	491	29	2.19	429	26	3.38	205	10	1.09	268	15	1.59
XP_016436539.1	PREDICTED: prohibitin-1, mitochondrial-like [Nicotiana tabacum]	AT1G03860	82.807	7.68e-170	31837	9.39416	140	7	0.96	122	8	1.45	193	9	1.74	181	9	1.45
XP_016436579.1	PREDICTED: nucleolin 1-like isoform X1 [Nicotiana tabacum]	AT3G18610	47.712	2.01e-74	66240	5.02847	536	35	1.67	NA	NA	NA	NA	NA	NA	NA	NA	NA
XP_016436580.1	PREDICTED: nucleolin 1-like isoform X2 [Nicotiana tabacum]	AT3G18610	47.525	1.55e-72	66112	5.02847	NA	NA	NA	582	36	1.67	620	34	1.4	538	32	1.27
XP_016436599.1	PREDICTED: suberization-associated anionic peroxidase-like [Nicotiana tabacum]	AT5G05340	49	2.69e-84	39060	6.48465	81	3	0.32	50	3	0.32	71	2	0.2	NA	NA	NA
XP_016436682.1	PREDICTED: ATP-dependent zinc metalloprotease FTSH 2, chloroplastic [Nicotiana tabacum]	AT2G30950	86.317	0	74507	5.89197	NA	NA	NA	NA	NA	NA	67	3	0.1	NA	NA	NA
XP_016436710.1	PREDICTED: actin-104 [Nicotiana tabacum]	AT5G09810	96.817	0	41898	5.31284	733	59	5.6	452	40	2.62	1018	57	4.1	673	44	4.1
XP_016436727.1	PREDICTED: elongation factor Tu, mitochondrial-like [Nicotiana tabacum]	AT4G02930	85.746	0	49342	6.46567	190	12	0.93	190	11	0.79	272	15	1.77	157	9	0.93
XP_016436742.1	PREDICTED: tetrahydrocannabinolic acid synthase-like [Nicotiana tabacum]	AT4G20860	49.895	3.65e-163	62397	9.07126	NA	NA	NA	57	2	0.12	NA	NA	NA	NA	NA	NA
XP_016436762.1	PREDICTED: cysteine desulfurase, mitochondrial-like [Nicotiana tabacum]	AT5G65720	77.582	0	50669	6.91695	NA	NA	NA	NA	NA	NA	96	3	0.24	NA	NA	NA
XP_016436850.1	PREDICTED: probable plastid-lipid-associated protein 6, chloroplastic [Nicotiana tabacum]	AT3G23400	73.936	2.33e-103	30208	8.80266	NA	NA	NA	NA	NA	NA	96	7	0.42	41	2	0.13
XP_016436854.1	PREDICTED: putative H/ACA ribonucleoprotein complex subunit 1-like protein 1 [Nicotiana tabacum]	AT3G03920	73.684	7.35e-65	19417	11.5292	68	7	1.47	68	4	0.44	150	6	1.06	NA	NA	NA
XP_016436887.1	PREDICTED: ISWI chromatin-remodeling complex ATPase CHR11-like, partial [Nicotiana tabacum]	AT5G18620	90.669	0	67131	6.20805	NA	NA	NA	290	14	0.62	NA	NA	NA	NA	NA	NA
XP_016436927.1	PREDICTED: ADP,ATP carrier protein, mitochondrial [Nicotiana tabacum]	AT5G13490	83.763	0	42011	9.72988	663	53	5.03	493	46	6.79	951	60	3.28	661	53	2.04
XP_016436966.1	PREDICTED: 40S ribosomal protein S14-2 [Nicotiana tabacum]	AT3G11510	91.367	6.4e-93	16392	10.6983	359	26	44.59	279	21	18.51	423	28	35.87	258	17	11.76
XP_016436980.1	PREDICTED: V-type proton ATPase subunit c2 [Nicotiana tabacum]	AT1G19910	99.394	1.62e-112	16776	8.64022	53	3	0.52	58	4	1.3	137	10	2.49	111	7	1.3
XP_016437008.1	PREDICTED: spermidine synthase isoform X1 [Nicotiana tabacum]	AT1G23820	78.354	0	38346	5.07285	130	6	0.32	59	2	0.21	335	17	1.11	170	9	0.6
XP_016437024.1	PREDICTED: 60S ribosomal protein L15-like [Nicotiana tabacum]	AT4G16720	89.706	4.63e-125	24195	11.3284	167	8	1.08	139	12	0.8	323	15	1.08	NA	NA	NA
XP_016437025.1	PREDICTED: protein DJ-1 homolog B-like [Nicotiana tabacum]	AT1G53280	69.289	0	47377	7.71742	56	3	0.16	NA	NA	NA	96	4	0.26	57	3	0.26
XP_016437036.1	PREDICTED: 40S ribosomal protein S15a-1 [Nicotiana tabacum]	AT1G07770	99.231	1.77e-93	14838	9.89439	238	12	9.3	134	12	5.46	452	22	12.01	301	16	4.12
XP_016437037.1	PREDICTED: ribose-phosphate pyrophosphokinase 1-like [Nicotiana tabacum]	AT2G44530	77.748	0	42824	5.78921	66	2	0.09	NA	NA	NA	NA	NA	NA	54	2	0.09
XP_016437042.1	PREDICTED: 60S ribosomal protein L11-1 [Nicotiana tabacum]	AT2G42740	97.222	1.16e-130	20916	9.93897	196	13	1.33	146	8	0.96	330	17	1.75	214	12	0.66
XP_016437050.1	PREDICTED: pre-mRNA-splicing factor SYF1-like [Nicotiana tabacum]	AT5G28740	79.004	0	106751	5.68897	37	2	0.07	NA	NA	NA	NA	NA	NA	60	3	0.11
XP_016437083.1	PREDICTED: photosystem I reaction center subunit II, chloroplastic-like [Nicotiana tabacum]	AT1G03130	75.962	1.59e-106	22696	9.7843	NA	NA	NA	NA	NA	NA	146	6	1.18	53	3	0.6
XP_016437091.1	PREDICTED: 40S ribosomal protein S2-3-like [Nicotiana tabacum]	AT1G58684	85.232	8.35e-149	30750	10.3224	873	35	4.69	1004	42	6.18	1016	42	6.18	857	33	4.07
XP_016437126.1	PREDICTED: ISWI chromatin-remodeling complex ATPase CHR11 isoform X1 [Nicotiana tabacum]	AT5G18620	86.021	0	124011	6.02014	101	8	0.26	NA	NA	NA	135	7	0.16	191	14	0.34
XP_016437135.1	PREDICTED: isoleucine--tRNA ligase, cytoplasmic-like, partial [Nicotiana tabacum]	AT4G10320	77.845	0	75943	5.92419	NA	NA	NA	NA	NA	NA	124	6	0.21	NA	NA	NA
XP_016437139.1	PREDICTED: cyprosin-like [Nicotiana tabacum]	AT1G11910	63.905	0	55997	5.71502	NA	NA	NA	NA	NA	NA	49	2	0.14	33	2	0.14
XP_016437196.1	PREDICTED: aquaporin PIP2-4-like [Nicotiana tabacum]	AT2G37170	83.275	1.46e-174	30943	7.19388	164	7	0.41	166	13	0.78	178	8	0.58	186	11	0.58
XP_016437255.1	PREDICTED: beta-hexosaminidase 3-like isoform X2 [Nicotiana tabacum]	AT1G65590	72.32	0	59786	8.50311	NA	NA	NA	77	7	0.44	NA	NA	NA	NA	NA	NA
XP_016437285.1	PREDICTED: ATP-dependent RNA helicase-like protein DB10 [Nicotiana tabacum]	AT5G14610	82.77	8.68e-177	68831	9.16319	67	6	0.23	70	5	0.17	NA	NA	NA	123	10	0.23
XP_016437316.1	PREDICTED: phosphoenolpyruvate carboxylase-like [Nicotiana tabacum]	AT3G14940	88.43	0	110946	5.87482	NA	NA	NA	NA	NA	NA	156	11	0.34	NA	NA	NA
XP_016437318.1	PREDICTED: miraculin-like [Nicotiana tabacum]	AT1G17860	51.675	5.52e-67	23571	9.15232	NA	NA	NA	NA	NA	NA	74	3	0.35	NA	NA	NA
XP_016437347.1	PREDICTED: ras-related protein RABA2a-like [Nicotiana tabacum]	AT1G09630	87.037	1.84e-138	24183	6.25632	NA	NA	NA	NA	NA	NA	58	3	0.55	NA	NA	NA
XP_016437363.1	PREDICTED: probable 28S rRNA (cytosine-C(5))-methyltransferase [Nicotiana tabacum]	AT4G26600	60.061	0	71517	5.75459	192	5	0.29	116	7	0.35	61	3	0.16	53	2	0.11
XP_016437370.1	PREDICTED: T-complex protein 1 subunit epsilon [Nicotiana tabacum]	AT1G24510	91.589	0	59706	5.52884	38	2	0.13	NA	NA	NA	146	10	0.35	60	4	0.2
XP_016437378.1	PREDICTED: ras-related protein RABD2a [Nicotiana tabacum]	AT1G02130	90.64	2.34e-141	22868	5.27321	39	3	0.36	49	3	0.36	43	2	0.36	NA	NA	NA
XP_016437381.1	PREDICTED: 60S ribosomal protein L34 [Nicotiana tabacum]	AT1G26880	91.667	9.85e-78	13801	11.5984	97	7	1.12	82	6	0.65	99	9	1.12	96	8	0.65
XP_016437388.1	PREDICTED: probable U6 snRNA-associated Sm-like protein LSm4 isoform X1 [Nicotiana tabacum]	AT5G27720	96.739	2.82e-64	15949	10.012	NA	NA	NA	NA	NA	NA	80	4	0.92	55	2	0.55
XP_016437401.1	PREDICTED: 60S ribosomal protein L27-like [Nicotiana tabacum]	AT4G15000	82.222	8.59e-81	15703	10.453	123	7	2.04	117	12	8.23	84	5	2.04	73	3	0.95
XP_016437414.1	PREDICTED: aspartyl protease family protein At5g10770-like [Nicotiana tabacum]	AT5G10770	55.3	1.92e-166	54370	8.91006	215	11	0.7	252	11	0.7	238	8	0.39	167	9	0.49
XP_016437422.1	PREDICTED: alpha-glucosidase-like [Nicotiana tabacum]	AT5G11720	63.657	0	101741	7.18017	NA	NA	NA	39	3	0.11	NA	NA	NA	NA	NA	NA
XP_016437434.1	PREDICTED: annexin D2-like [Nicotiana tabacum]	AT5G65020	70.978	9.36e-169	36118	5.28923	147	13	1.44	167	17	2.29	437	30	4.4	412	37	3.89
XP_016437440.1	PREDICTED: DEAD-box ATP-dependent RNA helicase 52C-like [Nicotiana tabacum]	AT3G58570	84.433	0	45919	9.29608	153	9	0.73	NA	NA	NA	NA	NA	NA	NA	NA	NA
XP_016437445.1	PREDICTED: peroxisomal 2,4-dienoyl-CoA reductase-like, partial [Nicotiana tabacum]	AT3G12800	77.622	5.05e-72	16086	8.05198	40	2	0.54	41	2	0.54	NA	NA	NA	NA	NA	NA
XP_016437474.1	PREDICTED: protein LIGHT-DEPENDENT SHORT HYPOCOTYLS 10-like [Nicotiana tabacum]	AT2G42610	86.923	8.77e-84	22288	9.87083	NA	NA	NA	NA	NA	NA	79	3	0.61	NA	NA	NA
XP_016437478.1	PREDICTED: malate dehydrogenase-like [Nicotiana tabacum]	AT5G43330	91.867	0	35848	6.12096	361	18	1.22	NA	NA	NA	508	22	1.71	264	15	1.22
XP_016437499.1	PREDICTED: chaperone protein ClpB1 [Nicotiana tabacum]	AT1G74310	85.778	0	101635	5.87971	47	2	0.07	NA	NA	NA	98	5	0.15	NA	NA	NA
XP_016437511.1	PREDICTED: replication factor C subunit 1-like [Nicotiana tabacum]	AT5G22010	68.987	0	108088	9.41587	NA	NA	NA	NA	NA	NA	NA	NA	NA	56	7	0.22
XP_016437515.1	PREDICTED: S-adenosylmethionine synthase 2-like [Nicotiana tabacum]	AT1G02500	93.384	0	43441	5.48677	973	48	5.71	234	12	0.78	1030	46	3.44	588	30	2.76
XP_016437524.1	PREDICTED: dihydroneopterin aldolase 2-like isoform X1 [Nicotiana tabacum]	AT3G11750	61.157	2.73e-52	16045	8.53195	NA	NA	NA	NA	NA	NA	52	2	0.54	NA	NA	NA
XP_016437533.1	PREDICTED: 60S ribosomal protein L12 [Nicotiana tabacum]	AT5G60670	89.024	5.24e-106	17895	8.80664	201	10	3.79	195	9	2.94	259	14	1.66	175	8	2.24
XP_016437570.1	PREDICTED: mitochondrial uncoupling protein 5-like [Nicotiana tabacum]	AT4G24570	73.292	1.89e-172	34323	9.71911	NA	NA	NA	NA	NA	NA	108	2	0.23	79	2	0.23
XP_016437576.1	PREDICTED: V-type proton ATPase subunit d1-like isoform X1 [Nicotiana tabacum]	AT3G28710	81.928	0	40266	4.80374	60	2	0.09	77	3	0.09	NA	NA	NA	NA	NA	NA
XP_016437578.1	PREDICTED: 5-methyltetrahydropteroyltriglutamate--homocysteine methyltransferase-like [Nicotiana tabacum]	AT5G17920	89.673	0	84710	6.0532	369	31	0.74	311	26	0.53	562	33	1.46	374	27	0.9
XP_016437582.1	PREDICTED: nucleolar protein 56-like [Nicotiana tabacum]	AT1G56110	82.751	0	61064	8.42768	NA	NA	NA	NA	NA	NA	NA	NA	NA	351	20	1.16
XP_016437601.1	PREDICTED: serine/arginine-rich splicing factor SC35-like [Nicotiana tabacum]	AT5G64200	86.111	1.82e-66	29967	10.8474	35	2	0.27	NA	NA	NA	NA	NA	NA	31	2	0.27
XP_016437602.1	PREDICTED: uncharacterized protein LOC107763627 isoform X1 [Nicotiana tabacum]	AT5G64180	75.676	1.73e-70	17431	5.90477	NA	NA	NA	NA	NA	NA	54	2	0.49	NA	NA	NA
XP_016437621.1	PREDICTED: splicing factor 3B subunit 4-like, partial [Nicotiana tabacum]	AT2G18510	85.433	1.42e-158	35124	8.41813	129	5	0.36	102	5	0.36	102	4	0.5	120	3	0.36
XP_016437650.1	PREDICTED: 15.7 kDa heat shock protein, peroxisomal [Nicotiana tabacum]	AT5G37670	62.069	6.3e-54	15935	6.95748	44	2	0.55	NA	NA	NA	81	2	0.55	72	3	0.92
XP_016437663.1	PREDICTED: cyclin-A2-3-like [Nicotiana tabacum]	AT1G15570	51.852	3.99e-143	52356	9.25845	NA	NA	NA	NA	NA	NA	NA	NA	NA	27	2	0.07
XP_016437669.1	PREDICTED: tetrahydrocannabinolic acid synthase-like [Nicotiana tabacum]	AT4G20860	51.243	6.31e-180	62922	9.09209	39	2	0.12	28	2	0.12	NA	NA	NA	NA	NA	NA
XP_016437682.1	PREDICTED: dnaJ protein homolog [Nicotiana tabacum]	AT5G22060	77.435	0	47255	6.01783	79	8	0.36	129	10	0.7	207	15	0.46	163	11	0.36
XP_016437698.1	PREDICTED: proton pump-interactor 1-like [Nicotiana tabacum]	AT4G27500	52.479	8.27e-162	72018	9.19025	NA	NA	NA	121	18	0.92	148	11	0.29	NA	NA	NA
XP_016437712.1	PREDICTED: ubiquitin-conjugating enzyme E2 35 [Nicotiana tabacum]	AT1G78870	99.346	1.45e-111	17252	6.94706	50	2	0.5	56	2	0.5	NA	NA	NA	71	2	0.5
XP_016437737.1	PREDICTED: calmodulin-like [Nicotiana tabacum]	AT3G43810	94.631	3.65e-102	16952	4.11418	NA	NA	NA	NA	NA	NA	117	6	2.43	97	4	1.28
XP_016437756.1	PREDICTED: V-type proton ATPase subunit E-like [Nicotiana tabacum]	AT1G64200	76.695	3.17e-126	26740	6.28955	72	4	0.49	NA	NA	NA	157	10	1.22	87	4	0.7
XP_016437790.1	PREDICTED: 3-oxoacyl-[acyl-carrier-protein] synthase I, chloroplastic [Nicotiana tabacum]	AT5G46290	84.81	0	50311	6.88387	NA	NA	NA	NA	NA	NA	75	4	0.07	NA	NA	NA
XP_016437795.1	PREDICTED: protein transport protein Sec61 subunit beta-like [Nicotiana tabacum]	AT3G60540	73.418	6e-34	8436	11.31	NA	NA	NA	40	2	0.49	32	2	0.49	NA	NA	NA
XP_016437808.1	PREDICTED: 60S ribosomal protein L23a-like [Nicotiana tabacum]	AT3G55280	84.416	2.91e-69	17330	10.2599	NA	NA	NA	NA	NA	NA	229	15	3.11	141	10	2.36
XP_016437841.1	PREDICTED: guanine nucleotide-binding protein subunit beta-like protein [Nicotiana tabacum]	AT1G18080	80.923	0	36222	6.71765	NA	NA	NA	97	8	1	NA	NA	NA	NA	NA	NA
XP_016437863.1	PREDICTED: aspartate aminotransferase, chloroplastic-like [Nicotiana tabacum]	AT4G31990	83.766	0	50873	8.21021	NA	NA	NA	NA	NA	NA	141	9	0.89	109	4	0.33
XP_016437992.1	PREDICTED: uncharacterized protein LOC107763983 [Nicotiana tabacum]	AT2G45060	57.818	2.45e-103	29908	9.56067	42	2	0.27	57	2	0.27	NA	NA	NA	56	2	0.27
XP_016438001.1	PREDICTED: N-alpha-acetyltransferase 15, NatA auxiliary subunit-like isoform X1 [Nicotiana tabacum]	AT1G80410	72.879	0	103604	6.88993	28	2	0.07	NA	NA	NA	NA	NA	NA	NA	NA	NA
XP_016438052.1	PREDICTED: proteasome subunit beta type-1-like [Nicotiana tabacum]	AT3G60820	85.65	9.69e-149	24954	6.34645	NA	NA	NA	NA	NA	NA	203	5	1.03	48	2	0.33
XP_016438062.1	PREDICTED: histone H2B-like [Nicotiana tabacum]	AT3G45980	79.47	3.41e-72	15123	9.99847	1329	80	77.99	1156	71	77.99	2880	131	24.02	NA	NA	NA
XP_016438066.1	PREDICTED: pinin-like [Nicotiana tabacum]	AT1G15200	57.619	8.52e-138	48387	5.62326	NA	NA	NA	36	2	0.16	NA	NA	NA	49	3	0.25
XP_016438089.1	PREDICTED: heavy metal-associated isoprenylated plant protein 3-like [Nicotiana tabacum]	AT1G01490	37.037	1.71e-25	18370	8.87114	NA	NA	NA	37	2	0.47	NA	NA	NA	NA	NA	NA
XP_016438102.1	PREDICTED: 60S ribosomal protein L5-like [Nicotiana tabacum]	AT3G25520	81.507	0	34601	9.35701	450	23	4.78	421	29	7.74	851	47	6.11	585	34	6.11
XP_016438112.1	PREDICTED: eukaryotic initiation factor 4A-14 [Nicotiana tabacum]	AT3G13920	93.705	0	47159	5.38219	NA	NA	NA	529	38	2.14	NA	NA	NA	NA	NA	NA
XP_016438121.1	PREDICTED: protein QUIRKY-like [Nicotiana tabacum]	AT1G22610	68.876	0	117560	8.97535	42	4	0.13	61	5	0.13	75	5	0.17	108	8	0.24
XP_016438144.1	PREDICTED: alpha-glucan phosphorylase, H isozyme-like [Nicotiana tabacum]	AT3G46970	78.087	0	91635	6.08756	103	5	0.17	NA	NA	NA	NA	NA	NA	NA	NA	NA
XP_016438172.1	PREDICTED: 60S ribosomal protein L22-3, partial [Nicotiana tabacum]	AT3G05560	84.884	1.42e-40	10075	9.52092	77	4	2.82	81	6	4.34	115	6	2.82	92	6	2.82
XP_016438173.1	PREDICTED: UDP-glucose 6-dehydrogenase 3-like [Nicotiana tabacum]	AT5G15490	90.833	0	53467	5.756	122	9	0.5	NA	NA	NA	189	11	0.6	62	4	0.22
XP_016438188.1	PREDICTED: cysteine proteinase inhibitor 5-like [Nicotiana tabacum]	AT5G47550	63.953	1.79e-36	13449	10.0054	47	3	1.16	58	2	0.67	84	6	3.67	78	4	1.79
XP_016438223.1	PREDICTED: uncharacterized protein LOC107764196, partial [Nicotiana tabacum]	AT4G00830	34.717	1.44e-36	58023	8.50087	37	3	0.21	NA	NA	NA	NA	NA	NA	63	7	0.45
XP_016438270.1	PREDICTED: 40S ribosomal protein SA-like [Nicotiana tabacum]	AT3G04770	75.714	1.08e-152	32291	5.03789	294	17	1.42	170	11	1.17	375	19	2.02	266	13	2.02
XP_016438283.1	PREDICTED: 60S ribosomal protein L19-3 [Nicotiana tabacum]	AT3G16780	84.906	5.48e-127	24776	11.5866	289	16	4.57	337	16	4.57	387	18	1.72	336	16	2.14
XP_016438315.1	PREDICTED: heat shock 70 kDa protein, mitochondrial-like [Nicotiana tabacum]	AT5G09590	79.725	1.15e-158	30597	4.96511	NA	NA	NA	NA	NA	NA	389	17	1.01	NA	NA	NA
XP_016438330.1	PREDICTED: probable acyl-CoA dehydrogenase IBR3 [Nicotiana tabacum]	AT3G06810	73.358	0	91764	8.71646	357	12	0.48	202	10	0.43	310	17	0.74	213	11	0.48
XP_016438358.1	PREDICTED: magnesium-chelatase subunit ChlI, chloroplastic isoform X1 [Nicotiana tabacum]	AT4G18480	77.986	0	46714	6.00652	NA	NA	NA	NA	NA	NA	35	3	0.17	NA	NA	NA
XP_016438360.1	PREDICTED: S-formylglutathione hydrolase-like [Nicotiana tabacum]	AT2G41530	80.986	1.9e-179	32201	6.06537	NA	NA	NA	NA	NA	NA	101	5	0.56	53	2	0.25
XP_016438397.1	PREDICTED: chlorophyll a-b binding protein 16, chloroplastic [Nicotiana tabacum]	AT1G29930	89.552	4.65e-173	28331	5.48078	NA	NA	NA	NA	NA	NA	83	4	0.46	54	2	0.29
XP_016438464.1	PREDICTED: basic transcription factor 3-like [Nicotiana tabacum]	AT1G17880	77.869	6.77e-60	16013	4.37756	100	2	0.24	NA	NA	NA	148	6	1.97	177	5	0.92
XP_016438516.1	PREDICTED: plasma membrane-associated cation-binding protein 1-like [Nicotiana tabacum]	AT4G20260	67.081	9.88e-59	22986	4.9791	NA	NA	NA	NA	NA	NA	92	2	0.36	NA	NA	NA
XP_016438569.1	PREDICTED: S-adenosylmethionine synthase 2-like [Nicotiana tabacum]	AT2G36880	94.103	0	43000	5.82596	555	29	2.5	NA	NA	NA	607	29	1.73	499	21	1.12
XP_016438580.1	PREDICTED: uncharacterized protein LOC107764509 [Nicotiana tabacum]	AT5G10010	69.831	4.13e-160	45772	5.60133	148	7	0.48	160	12	1.19	140	6	0.6	230	12	1.03
XP_016438663.1	PREDICTED: neurogenic protein mastermind-like [Nicotiana tabacum]	AT3G06130	61.579	2.52e-52	56160	8.40052	NA	NA	NA	67	3	0.21	NA	NA	NA	NA	NA	NA
XP_016438728.1	PREDICTED: serine/arginine-rich splicing factor RS2Z33-like isoform X1 [Nicotiana tabacum]	AT3G53500	77.019	6.14e-82	36261	9.90488	NA	NA	NA	NA	NA	NA	29	3	0.1	NA	NA	NA
XP_016438731.1	PREDICTED: 3-oxoacyl-[acyl-carrier-protein] reductase 4-like [Nicotiana tabacum]	AT1G24360	69.231	7.96e-151	34085	4.40728	358	14	1.08	414	13	1.08	537	18	1.31	NA	NA	NA
XP_016438765.1	PREDICTED: eukaryotic peptide chain release factor subunit 1-3-like [Nicotiana tabacum]	AT3G26618	87.414	0	49230	5.35537	107	6	0.16	131	6	0.34	130	6	0.34	62	2	0.16
XP_016438772.1	PREDICTED: uncharacterized protein LOC107764684 isoform X1 [Nicotiana tabacum]	AT3G13460	58.565	0	76641	8.27026	105	7	0.15	160	9	0.21	NA	NA	NA	38	2	0.1
XP_016438776.1	PREDICTED: uncharacterized protein LOC107764685 [Nicotiana tabacum]	AT3G13460	55.292	0	77470	8.60574	79	6	0.15	NA	NA	NA	NA	NA	NA	NA	NA	NA
XP_016438803.1	PREDICTED: uncharacterized protein At4g28440-like, partial [Nicotiana tabacum]	AT1G23750	55	1.04e-25	9103	9.51756	NA	NA	NA	NA	NA	NA	62	2	1.09	47	2	1.09
XP_016438830.1	PREDICTED: dihydrolipoyllysine-residue acetyltransferase component 4 of pyruvate dehydrogenase complex, chloroplastic-like [Nicotiana tabacum]	AT3G25860	71.789	0	48765	8.79888	NA	NA	NA	NA	NA	NA	95	4	0.34	NA	NA	NA
XP_016438905.1	PREDICTED: guanine nucleotide-binding protein subunit beta-like protein, partial [Nicotiana tabacum]	AT1G18080	82.906	7.49e-143	25769	8.12198	NA	NA	NA	NA	NA	NA	88	5	0.73	NA	NA	NA
XP_016438919.1	PREDICTED: ribose-phosphate pyrophosphokinase 4 [Nicotiana tabacum]	AT2G42910	85.987	0	36070	6.48112	NA	NA	NA	NA	NA	NA	NA	NA	NA	62	2	0.22
XP_016438927.1	PREDICTED: hsp70-Hsp90 organizing protein 2-like [Nicotiana tabacum]	AT1G62740	68.027	5.5e-130	32849	5.33033	106	8	0.72	NA	NA	NA	268	13	0.92	54	3	0.24
XP_016438944.1	PREDICTED: 40S ribosomal protein S30 [Nicotiana tabacum]	AT2G19750	96.774	6.33e-30	6927	12.0263	89	7	3.16	81	9	5.69	65	4	1.59	59	4	3.16
XP_016438970.1	PREDICTED: 60S ribosomal protein L13-1-like [Nicotiana tabacum]	AT3G49010	85.34	3.11e-124	23651	11.0635	412	25	3.46	277	20	4.18	642	23	2.31	463	18	2.31
XP_016438995.1	PREDICTED: WD repeat-containing protein 55-like [Nicotiana tabacum]	AT2G34260	67.232	9.11e-167	39227	4.65261	NA	NA	NA	43	2	0.2	NA	NA	NA	64	2	0.2
XP_016439016.1	PREDICTED: uncharacterized protein LOC107764953 [Nicotiana tabacum]	AT5G66090	71.795	6.82e-82	23666	6.78125	NA	NA	NA	NA	NA	NA	31	3	0.57	NA	NA	NA
XP_016439017.1	PREDICTED: auxin-induced protein PCNT115-like [Nicotiana tabacum]	AT1G60710	76.543	0	36133	6.15245	NA	NA	NA	33	2	0.1	69	6	0.22	55	4	0.35
XP_016439018.1	PREDICTED: heat shock cognate protein 80-like [Nicotiana tabacum]	AT5G56000	91.857	0	80459	4.92609	1362	85	5.05	1077	69	2.53	1311	75	4.06	1197	81	3.42
XP_016439044.1	PREDICTED: protein QUIRKY-like [Nicotiana tabacum]	AT3G57880	89.406	0	89700	9.21173	74	8	0.27	NA	NA	NA	NA	NA	NA	80	7	0.22
XP_016439090.1	PREDICTED: protein CWC15 homolog [Nicotiana tabacum]	AT3G13200	75.536	4.48e-106	26914	5.40957	NA	NA	NA	42	2	0.3	46	2	0.3	NA	NA	NA
XP_016439128.1	PREDICTED: serine/arginine-rich splicing factor SR45-like [Nicotiana tabacum]	AT1G16610	59.912	3.02e-61	46120	12.3408	40	3	0.26	30	2	0.17	75	7	0.48	83	4	0.37
XP_016439209.1	PREDICTED: 14-3-3-like protein A [Nicotiana tabacum]	AT1G78300	86.873	1.43e-163	28861	4.70221	751	50	10.78	525	36	7.14	1281	52	10.78	385	23	5.36
XP_016439212.1	PREDICTED: HMG-Y-related protein B-like [Nicotiana tabacum]	AT1G14900	52.151	6.94e-49	20932	10.4071	NA	NA	NA	33	2	0.4	NA	NA	NA	NA	NA	NA
XP_016439215.1	PREDICTED: cysteine-rich repeat secretory protein 12-like isoform X1 [Nicotiana tabacum]	AT2G01660	54.545	9.98e-104	32480	6.19367	NA	NA	NA	NA	NA	NA	140	2	0.12	NA	NA	NA
XP_016439234.1	PREDICTED: survival of motor neuron-related-splicing factor 30-like [Nicotiana tabacum]	AT2G02570	68.647	8.72e-148	33288	5.81354	29	2	0.11	NA	NA	NA	NA	NA	NA	NA	NA	NA
XP_016439274.1	PREDICTED: elongation factor 1-gamma 2-like isoform X1 [Nicotiana tabacum]	AT1G09640	74.58	0	47856	5.81345	513	26	0.97	NA	NA	NA	NA	NA	NA	NA	NA	NA
XP_016439277.1	PREDICTED: U3 small nucleolar ribonucleoprotein protein IMP3-like [Nicotiana tabacum]	AT5G15750	79.006	1.2e-108	21745	9.55472	96	4	0.91	45	2	0.38	NA	NA	NA	NA	NA	NA
XP_016439298.1	PREDICTED: 26S protease regulatory subunit S10B homolog B-like [Nicotiana tabacum]	AT1G45000	93.233	0	44788	8.28351	204	16	1.06	111	9	0.38	NA	NA	NA	NA	NA	NA
XP_016439328.1	PREDICTED: S-adenosylmethionine synthase 1-like [Nicotiana tabacum]	AT1G02500	94.148	0	43473	5.50216	NA	NA	NA	237	12	0.78	NA	NA	NA	NA	NA	NA
XP_016439370.1	PREDICTED: isoleucine--tRNA ligase, cytoplasmic [Nicotiana tabacum]	AT4G10320	75.587	0	135861	6.45196	119	8	0.24	58	3	0.08	NA	NA	NA	140	8	0.21
XP_016439373.1	PREDICTED: heat shock protein 82-like [Nicotiana tabacum]	AT5G52640	90.857	0	81048	5.02323	728	51	2.34	631	42	1.34	1101	65	3.37	769	60	2.5
XP_016439391.1	PREDICTED: splicing factor 3A subunit 3-like [Nicotiana tabacum]	AT5G06160	74.314	0	59970	5.19928	41	2	0.13	NA	NA	NA	NA	NA	NA	NA	NA	NA
XP_016439399.1	PREDICTED: L-ascorbate peroxidase 2, cytosolic [Nicotiana tabacum]	AT1G07890	83.6	4.1e-159	27656	5.43479	326	18	1.8	NA	NA	NA	NA	NA	NA	NA	NA	NA
XP_016439445.1	PREDICTED: 40S ribosomal protein S20-2 [Nicotiana tabacum]	AT3G47370	91.803	2.54e-78	13733	9.6514	249	11	1.12	181	12	3.51	328	19	4.79	235	16	3.51
XP_016439471.1	PREDICTED: GTP-binding nuclear protein Ran-B1 [Nicotiana tabacum]	AT5G55190	96.833	4.22e-164	25515	6.41332	224	20	1.64	127	12	2.04	243	21	2.49	124	14	1.3
XP_016439473.1	PREDICTED: alpha-1,4-glucan-protein synthase [UDP-forming] 1-like [Nicotiana tabacum]	AT3G02230	91.716	0	41763	5.98735	NA	NA	NA	NA	NA	NA	841	41	2.96	898	50	4.12
XP_016439479.1	PREDICTED: 60S ribosomal protein L23-like [Nicotiana tabacum]	AT1G04480	93.814	6.93e-63	15305	10.3261	NA	NA	NA	NA	NA	NA	24	2	0.57	51	2	0.57
XP_016439485.1	PREDICTED: ATP-dependent Clp protease proteolytic subunit 4, chloroplastic-like [Nicotiana tabacum]	AT5G45390	84.071	1.75e-138	34257	5.20776	NA	NA	NA	NA	NA	NA	47	2	0.23	NA	NA	NA
XP_016439503.1	PREDICTED: sm-like protein LSM7 [Nicotiana tabacum]	AT2G03870	88.298	5.25e-56	10815	4.59823	NA	NA	NA	NA	NA	NA	37	2	0.88	NA	NA	NA
XP_016439512.1	PREDICTED: serine/arginine-rich splicing factor SR45a-like [Nicotiana tabacum]	AT4G35785	75.652	8.79e-56	23037	11.4418	42	2	0.17	NA	NA	NA	NA	NA	NA	NA	NA	NA
XP_016439534.1	PREDICTED: T-complex protein 1 subunit delta [Nicotiana tabacum]	AT3G18190	89.366	0	58192	7.18086	132	7	0.36	53	3	0.13	137	8	0.54	148	7	0.45
XP_016439541.1	PREDICTED: cytochrome b6-f complex iron-sulfur subunit 1, chloroplastic [Nicotiana tabacum]	AT4G03280	77.826	9.74e-111	24535	7.73916	NA	NA	NA	NA	NA	NA	117	4	0.54	34	2	0.33
XP_016439554.1	PREDICTED: 60S ribosomal protein L5-like [Nicotiana tabacum]	AT5G39740	79.11	2.67e-176	34548	9.4209	NA	NA	NA	NA	NA	NA	586	34	3.73	381	21	2.84
XP_016439597.1	PREDICTED: uncharacterized protein C4F10.09c isoform X1 [Nicotiana tabacum]	AT1G72440	60.25	0	112540	5.84986	57	2	0.07	81	4	0.14	NA	NA	NA	99	5	0.18
XP_016439652.1	PREDICTED: 60S ribosomal protein L10a-1-like [Nicotiana tabacum]	AT1G08360	89.815	1.59e-130	24747	9.87592	356	20	8.87	285	14	5.43	523	25	8.87	345	18	3.83
XP_016439659.1	PREDICTED: RNA-binding protein 2-like [Nicotiana tabacum]	AT1G21320	44.314	2.29e-53	25482	8.558	NA	NA	NA	116	8	1.3	NA	NA	NA	164	8	1.3
XP_016439677.1	PREDICTED: structural maintenance of chromosomes protein 3 [Nicotiana tabacum]	AT2G27170	69.992	0	139814	6.4206	210	13	0.4	266	20	0.68	238	14	0.3	319	21	0.68
XP_016439679.1	PREDICTED: beta-glucosidase BoGH3B-like [Nicotiana tabacum]	AT5G20950	80.421	0	69001	8.54043	163	11	0.52	154	11	0.52	160	8	0.3	178	11	0.37
XP_016439734.1	PREDICTED: H/ACA ribonucleoprotein complex subunit 4-like [Nicotiana tabacum]	AT3G57150	77.914	0	67010	9.29992	409	23	1.13	384	22	1.25	NA	NA	NA	489	25	1.25
XP_016439741.1	PREDICTED: uncharacterized protein At2g23090-like [Nicotiana tabacum]	AT2G23090	87.179	3.03e-43	8808	9.56985	49	2	1.15	67	3	2.14	47	2	1.15	43	3	1.15
XP_016439749.1	PREDICTED: uncharacterized protein LOC107765595 [Nicotiana tabacum]	AT5G39600	78.74	2.97e-72	14794	6.55459	NA	NA	NA	48	3	1.02	NA	NA	NA	42	2	0.6
XP_016439750.1	PREDICTED: acetyl-CoA acetyltransferase, cytosolic 1 [Nicotiana tabacum]	AT5G47720	79.353	0	41699	6.52222	318	21	2.63	449	21	4.58	306	15	1.58	394	15	2.63
XP_016439756.1	PREDICTED: multiprotein-bridging factor 1b [Nicotiana tabacum]	AT3G58680	83.099	1.07e-82	15250	9.90759	109	10	3.95	249	18	18.47	206	8	2.13	170	6	2.13
XP_016439759.1	PREDICTED: zinc finger CCCH domain-containing protein 14-like [Nicotiana tabacum]	AT5G06770	53.559	4.7e-96	31168	9.30039	70	3	0.26	100	5	0.26	NA	NA	NA	NA	NA	NA
XP_016439789.1	PREDICTED: U3 small nucleolar RNA-associated protein 18 homolog [Nicotiana tabacum]	AT5G14050	63.766	0	61946	6.96249	NA	NA	NA	83	3	0.19	NA	NA	NA	NA	NA	NA
XP_016439799.1	PREDICTED: probable glutathione S-transferase [Nicotiana tabacum]	AT3G09270	51.142	2.84e-76	25617	5.78602	NA	NA	NA	NA	NA	NA	72	5	0.32	NA	NA	NA
XP_016439821.1	PREDICTED: UDP-glucuronic acid decarboxylase 4-like [Nicotiana tabacum]	AT2G47650	77.696	0	47775	9.31975	103	2	0.16	NA	NA	NA	NA	NA	NA	NA	NA	NA
XP_016439840.1	PREDICTED: ADP-ribosylation factor 2 [Nicotiana tabacum]	AT5G14670	98.895	1.28e-133	20738	6.48601	121	7	2.28	119	6	1.77	262	20	4.45	176	14	1.77
XP_016439852.1	PREDICTED: 40S ribosomal protein S27-2 [Nicotiana tabacum]	AT3G61110	93.023	1.15e-57	9935	9.10078	40	3	0.97	33	2	0.97	113	7	1.76	69	5	1.76
XP_016439877.1	PREDICTED: eukaryotic translation initiation factor 2 subunit alpha-like [Nicotiana tabacum]	AT2G40290	84.797	0	38429	6.79229	163	7	0.45	128	5	0.59	176	11	1.32	166	10	0.92
XP_016439913.1	PREDICTED: miraculin-like [Nicotiana tabacum]	AT1G17860	51.675	1.49e-68	23499	9.18341	101	7	0.82	61	4	0.35	160	10	1.12	156	8	1.46
XP_016439914.1	PREDICTED: miraculin-like [Nicotiana tabacum]	AT1G17860	54.144	3.34e-65	23543	9.36155	68	5	0.82	NA	NA	NA	66	4	0.57	40	3	0.57
XP_016439929.1	PREDICTED: myosin-17-like [Nicotiana tabacum]	AT5G20490	82.122	0	174155	8.53232	NA	NA	NA	68	2	0.04	NA	NA	NA	NA	NA	NA
XP_016439962.1	PREDICTED: eukaryotic translation initiation factor 3 subunit F-like [Nicotiana tabacum]	AT2G39990	74.57	9.46e-154	31429	4.92586	NA	NA	NA	NA	NA	NA	74	2	0.25	64	3	0.41
XP_016439978.1	PREDICTED: ribulose bisphosphate carboxylase/oxygenase activase 1, chloroplastic-like [Nicotiana tabacum]	AT2G39730	78.458	0	48837	7.0887	98	5	0.34	NA	NA	NA	357	13	0.45	NA	NA	NA
XP_016439980.1	PREDICTED: ribulose bisphosphate carboxylase small chain S41, chloroplastic-like [Nicotiana tabacum]	AT5G38410	74.033	6.85e-102	20515	7.78948	NA	NA	NA	57	2	0.19	54	2	0.41	25	2	0.41
XP_016439982.1	PREDICTED: plasma membrane ATPase 2-like [Nicotiana tabacum]	AT5G62670	91.632	0	105386	6.31671	355	23	1.06	NA	NA	NA	413	20	0.68	344	23	0.86
XP_016439996.1	PREDICTED: protein GAST1-like [Nicotiana tabacum]	AT1G74670	53.774	6.18e-34	13295	9.31621	NA	NA	NA	NA	NA	NA	30	2	0.3	30	2	0.3
XP_016440018.1	PREDICTED: 40S ribosomal protein S3a-like [Nicotiana tabacum]	AT4G34670	85.115	1.56e-158	29809	9.73273	NA	NA	NA	500	35	7.56	963	49	5.74	NA	NA	NA
XP_016440067.1	PREDICTED: peroxidase 63-like [Nicotiana tabacum]	AT5G40150	69.508	2.94e-155	36914	8.52035	NA	NA	NA	52	2	0.21	NA	NA	NA	NA	NA	NA
XP_016440108.1	PREDICTED: aspartic proteinase nepenthesin-2-like [Nicotiana tabacum]	AT3G52500	48.904	9.23e-153	50935	9.36474	NA	NA	NA	34	2	0.15	NA	NA	NA	NA	NA	NA
XP_016440118.1	PREDICTED: heterogeneous nuclear ribonucleoprotein 1-like [Nicotiana tabacum]	AT3G13224	57.423	8.96e-101	35995	8.39069	266	15	2.3	237	15	3.03	241	14	1.7	393	28	2.3
XP_016440131.1	PREDICTED: T-complex protein 1 subunit zeta 1-like [Nicotiana tabacum]	AT3G02530	91.402	0	59312	6.08312	117	9	0.36	NA	NA	NA	197	15	0.63	78	6	0.28
XP_016440217.1	PREDICTED: glutamine synthetase, chloroplastic [Nicotiana tabacum]	AT5G35630	85.185	0	47782	6.79568	NA	NA	NA	NA	NA	NA	28	2	0.16	NA	NA	NA
XP_016440283.1	PREDICTED: 60S ribosomal protein L10-like [Nicotiana tabacum]	AT1G26910	88.073	4.5e-144	25204	10.4466	215	16	1.33	NA	NA	NA	280	15	1.02	219	16	1.02
XP_016440284.1	PREDICTED: cytochrome b-c1 complex subunit 8 [Nicotiana tabacum]	AT5G05370	84.722	9.37e-42	8327	9.74483	NA	NA	NA	NA	NA	NA	37	2	0.49	46	2	0.49
XP_016440423.1	PREDICTED: dynamin-related protein 5A [Nicotiana tabacum]	AT5G42080	84.426	0	68473	7.72766	144	10	0.61	94	8	0.53	170	8	0.37	180	8	0.45
XP_016440449.1	PREDICTED: probable N-acetyl-gamma-glutamyl-phosphate reductase, chloroplastic [Nicotiana tabacum]	AT2G19940	70.5	0	44428	8.21886	NA	NA	NA	NA	NA	NA	267	12	0.63	72	5	0.38
XP_016440458.1	PREDICTED: eukaryotic translation initiation factor 3 subunit L-like [Nicotiana tabacum]	AT5G25757	83.784	0	61016	5.78672	48	2	0.13	NA	NA	NA	NA	NA	NA	NA	NA	NA
XP_016440465.1	PREDICTED: eukaryotic translation initiation factor 2 subunit beta-like [Nicotiana tabacum]	AT5G20920	75.379	1.25e-134	30564	6.21862	NA	NA	NA	78	4	0.6	82	2	0.12	65	2	0.12
XP_016440475.1	PREDICTED: DNA-directed RNA polymerase I subunit rpa49-like isoform X1 [Nicotiana tabacum]	AT3G13940	42.04	4.97e-104	50942	8.93143	NA	NA	NA	84	2	0.15	41	2	0.15	59	2	0.15
XP_016440512.1	PREDICTED: lysine--tRNA ligase-like [Nicotiana tabacum]	AT3G11710	75.352	0	69759	6.1602	89	5	0.23	53	2	0.11	147	10	0.3	74	7	0.3
XP_016440536.1	PREDICTED: heat shock cognate 70 kDa protein 2-like [Nicotiana tabacum]	AT5G02500	92.485	0	71368	5.13171	2341	132	5.86	1972	109	3.81	2343	120	5.2	2317	126	5.2
XP_016440610.1	PREDICTED: dynamin-related protein 3A-like, partial [Nicotiana tabacum]	AT2G14120	81.974	1.06e-128	26000	5.17143	32	2	0.31	NA	NA	NA	46	3	0.31	36	2	0.15
XP_016440635.1	PREDICTED: dnaJ homolog subfamily B member 1-like [Nicotiana tabacum]	AT2G20560	76.812	0	37709	9.14751	110	3	0.33	128	6	0.77	183	7	0.94	136	8	1.14
XP_016440660.1	PREDICTED: UDP-glucuronic acid decarboxylase 2-like [Nicotiana tabacum]	AT3G62830	78.636	0	49997	9.37029	NA	NA	NA	NA	NA	NA	45	2	0.16	NA	NA	NA
XP_016440665.1	PREDICTED: fasciclin-like arabinogalactan protein 17 [Nicotiana tabacum]	AT5G06390	74.725	0	49624	6.03724	NA	NA	NA	54	3	0.24	NA	NA	NA	NA	NA	NA
XP_016440666.1	PREDICTED: ATP synthase subunit beta, mitochondrial-like [Nicotiana tabacum]	AT5G08680	84.601	0	59772	5.95642	1394	73	2.56	1518	79	3.02	1421	63	3.53	1449	63	2.78
XP_016440712.1	PREDICTED: DNA-directed RNA polymerase II subunit 1-like, partial [Nicotiana tabacum]	AT4G35800	80.82	0	184243	5.7887	84	5	0.1	152	8	0.17	42	2	0.04	59	3	0.06
XP_016440765.1	PREDICTED: heat shock 70 kDa protein 15-like [Nicotiana tabacum]	AT1G79930	80.168	0	94002	5.26967	NA	NA	NA	218	13	0.42	NA	NA	NA	NA	NA	NA
XP_016440775.1	PREDICTED: hexokinase-2-like [Nicotiana tabacum]	AT2G19860	70.85	0	54318	5.8706	NA	NA	NA	71	2	0.14	79	3	0.22	102	4	0.22
XP_016440803.1	PREDICTED: serine/threonine-protein kinase SRK2A-like [Nicotiana tabacum]	AT1G60940	83.333	0	41163	5.7849	NA	NA	NA	NA	NA	NA	35	2	0.19	NA	NA	NA
XP_016440832.1	PREDICTED: pyruvate decarboxylase 1-like [Nicotiana tabacum]	AT4G33070	84.704	0	66280	5.81749	42	2	0.12	NA	NA	NA	55	3	0.12	57	4	0.18
XP_016440839.1	PREDICTED: polyadenylate-binding protein 2-like [Nicotiana tabacum]	AT5G65260	81.364	7.11e-123	24943	5.13073	57	4	0.76	114	4	0.76	98	4	0.76	126	4	0.76
XP_016440879.1	PREDICTED: oxygen-evolving enhancer protein 1, chloroplastic-like isoform X1 [Nicotiana tabacum]	AT3G50820	81.325	0	35462	5.60669	NA	NA	NA	NA	NA	NA	NA	NA	NA	54	3	0.35
XP_016440989.1	PREDICTED: ATP-citrate synthase beta chain protein 2-like [Nicotiana tabacum]	AT5G49460	91.013	0	66661	7.22849	135	9	0.46	31	2	0.11	137	10	0.54	64	3	0.18
XP_016441058.1	PREDICTED: 60S acidic ribosomal protein P2-2-like [Nicotiana tabacum]	AT2G27710	72.857	9.69e-29	11244	4.3267	NA	NA	NA	56	2	0.36	NA	NA	NA	NA	NA	NA
XP_016441089.1	PREDICTED: protein EXPORTIN 1A isoform X1 [Nicotiana tabacum]	AT5G17020	87.187	0	124413	5.42184	NA	NA	NA	NA	NA	NA	72	3	0.06	NA	NA	NA
XP_016441098.1	PREDICTED: 60S ribosomal protein L36-1-like [Nicotiana tabacum]	AT2G37600	85.859	3.71e-56	12052	11.3088	55	3	0.76	70	3	0.76	58	4	2.11	65	3	1.34
XP_016441267.1	PREDICTED: polyubiquitin 11-like [Nicotiana tabacum]	AT4G02890	93.75	2.65e-125	21827	7.88494	488	35	1.63	NA	NA	NA	285	21	1.63	NA	NA	NA
XP_016441304.1	PREDICTED: suppressor of mec-8 and unc-52 protein homolog 1-like [Nicotiana tabacum]	AT1G73720	84.314	0	58568	6.48912	54	2	0.13	54	4	0.28	NA	NA	NA	NA	NA	NA
XP_016441308.1	PREDICTED: elongation factor 1-gamma 2-like isoform X1 [Nicotiana tabacum]	AT1G09640	74.82	0	47854	5.72974	607	37	1.47	NA	NA	NA	NA	NA	NA	NA	NA	NA
XP_016441376.1	PREDICTED: DNA-directed RNA polymerases II and IV subunit 5A-like [Nicotiana tabacum]	AT3G22320	78.431	1.26e-121	24365	9.28125	44	2	0.34	38	3	0.54	NA	NA	NA	52	2	0.34
XP_016441384.1	PREDICTED: H/ACA ribonucleoprotein complex subunit 2-like protein [Nicotiana tabacum]	AT5G08180	75.641	1.09e-81	17271	9.36382	117	8	3.11	99	8	4.03	59	4	1.24	NA	NA	NA
XP_016441424.1	PREDICTED: probable aldo-keto reductase 2 isoform X1 [Nicotiana tabacum]	AT1G60690	70.796	0	38921	6.06173	NA	NA	NA	NA	NA	NA	47	5	0.2	NA	NA	NA
XP_016441443.1	PREDICTED: AT-hook motif nuclear-localized protein 23-like [Nicotiana tabacum]	AT2G35270	57.143	4.91e-94	28417	6.57842	NA	NA	NA	NA	NA	NA	NA	NA	NA	38	2	0.28
XP_016441463.1	PREDICTED: ras-related protein RABE1c-like [Nicotiana tabacum]	AT5G59840	93.204	1.9e-144	24149	7.84151	100	8	1.08	119	9	1.08	108	5	1.08	110	5	0.8
XP_016441473.1	PREDICTED: J domain-containing protein spf31-like [Nicotiana tabacum]	AT5G22080	82.845	3.77e-132	30390	9.4063	NA	NA	NA	30	2	0.26	52	3	0.42	44	3	0.42
XP_016441523.1	PREDICTED: 60S ribosomal protein L9-1-like [Nicotiana tabacum]	AT1G33140	85.567	1.95e-122	22060	9.61349	629	39	19.81	548	34	14.12	924	48	16.74	592	36	9.98
XP_016441536.1	PREDICTED: AT-hook motif nuclear-localized protein 15-like [Nicotiana tabacum]	AT3G55560	52.727	3.63e-73	33785	6.67188	NA	NA	NA	NA	NA	NA	58	2	0.24	51	2	0.24
XP_016441558.1	PREDICTED: mannose-1-phosphate guanylyltransferase 1-like [Nicotiana tabacum]	AT2G39770	85.319	0	39867	6.29917	NA	NA	NA	NA	NA	NA	NA	NA	NA	41	2	0.2
XP_016441615.1	PREDICTED: probable phospholipid hydroperoxide glutathione peroxidase [Nicotiana tabacum]	AT4G11600	78.736	4.33e-101	26264	8.96623	NA	NA	NA	49	2	0.31	NA	NA	NA	NA	NA	NA
XP_016441616.1	PREDICTED: protein TORNADO 2-like [Nicotiana tabacum]	AT5G46700	76.111	9.64e-85	21478	8.46871	NA	NA	NA	107	3	0.64	68	2	0.39	84	4	0.64
XP_016441681.1	PREDICTED: importin subunit beta-1-like [Nicotiana tabacum]	AT5G53480	85.189	0	97084	4.5916	111	3	0.08	NA	NA	NA	NA	NA	NA	NA	NA	NA
XP_016441757.1	PREDICTED: developmentally-regulated G-protein 3 [Nicotiana tabacum]	AT4G39520	89.702	0	41628	8.6391	86	6	0.54	72	4	0.41	113	6	0.54	68	5	0.54
XP_016441759.1	PREDICTED: superoxide dismutase [Fe], chloroplastic [Nicotiana tabacum]	AT5G51100	64.734	1.49e-99	21831	7.90201	NA	NA	NA	31	2	0.38	NA	NA	NA	68	4	0.91
XP_016441779.1	PREDICTED: heterogeneous nuclear ribonucleoprotein 1-like [Nicotiana tabacum]	AT3G07810	63.052	1.92e-177	49575	8.90079	NA	NA	NA	66	3	0.24	NA	NA	NA	NA	NA	NA
XP_016441825.1	PREDICTED: probable 26S proteasome non-ATPase regulatory subunit 3 [Nicotiana tabacum]	AT1G20200	82.618	0	55778	8.93296	123	6	0.38	52	4	0.21	282	11	0.47	139	4	0.29
XP_016441883.1	PREDICTED: eukaryotic translation initiation factor 3 subunit E-like [Nicotiana tabacum]	AT3G57290	87.327	0	51431	5.58183	67	2	0.15	NA	NA	NA	151	7	0.42	95	5	0.32
XP_016441886.1	PREDICTED: threonine synthase, chloroplastic-like isoform X1 [Nicotiana tabacum]	AT4G29840	86.364	0	58183	6.98426	27	2	0.06	NA	NA	NA	NA	NA	NA	NA	NA	NA
XP_016441892.1	PREDICTED: uncharacterized protein PFB0765w-like [Nicotiana tabacum]	AT1G79200	61.25	4.71e-31	24625	9.922	76	3	0.54	132	4	0.78	97	5	0.78	127	5	1.05
XP_016441900.1	PREDICTED: protein transport protein SEC13 homolog B-like [Nicotiana tabacum]	AT2G30050	81.063	0	32857	5.72548	NA	NA	NA	NA	NA	NA	NA	NA	NA	38	2	0.24
XP_016441919.1	PREDICTED: 60S ribosomal protein L38-like [Nicotiana tabacum]	AT3G59540	91.304	9.5e-41	8178	9.85074	92	5	6.58	136	6	6.58	164	11	16.05	202	10	6.58
XP_016441941.1	PREDICTED: prohibitin-3, mitochondrial-like [Nicotiana tabacum]	AT5G40770	84.838	5.57e-175	30498	8.81321	90	5	0.79	NA	NA	NA	276	8	0.79	159	5	0.6
XP_016442031.1	PREDICTED: uncharacterized protein LOC107767512 [Nicotiana tabacum]	AT2G12400	58.012	0	59539	6.66205	NA	NA	NA	NA	NA	NA	68	2	0.06	64	2	0.13
XP_016442041.1	PREDICTED: protein RAE1-like [Nicotiana tabacum]	AT1G80670	80.802	0	38866	8.46917	81	3	0.32	54	3	0.32	123	5	0.2	89	4	0.2
XP_016442049.1	PREDICTED: CBS domain-containing protein CBSX3, mitochondrial-like [Nicotiana tabacum]	AT5G10860	77.184	2.01e-118	22588	9.45795	50	3	0.37	NA	NA	NA	49	4	0.87	NA	NA	NA
XP_016442057.1	PREDICTED: pectin acetylesterase 8-like [Nicotiana tabacum]	AT4G19420	63.198	0	45378	9.02224	1311	74	7.48	1509	88	12.64	1036	59	3.87	1026	53	4.27
XP_016442073.1	PREDICTED: DEAD-box ATP-dependent RNA helicase 56 isoform X1 [Nicotiana tabacum]	AT5G11200	92.991	0	48984	5.45839	148	10	0.44	NA	NA	NA	NA	NA	NA	NA	NA	NA
XP_016442104.1	PREDICTED: allene oxide cyclase 4, chloroplastic-like [Nicotiana tabacum]	AT3G25780	65.285	5.78e-89	26727	9.07397	NA	NA	NA	NA	NA	NA	76	5	0.7	NA	NA	NA
XP_016442120.1	PREDICTED: 60S ribosomal protein L3-2 [Nicotiana tabacum]	AT1G61580	88.601	0	44886	10.0513	186	21	1.83	236	19	1.41	239	24	1.83	184	13	1.06
XP_016442126.1	PREDICTED: coatomer subunit delta-like [Nicotiana tabacum]	AT5G05010	70.865	0	58135	5.45715	NA	NA	NA	50	2	0.13	80	7	0.28	65	3	0.2
XP_016442137.1	PREDICTED: ATP synthase subunit delta', mitochondrial-like [Nicotiana tabacum]	AT5G47030	71.22	6.35e-106	21523	6.2262	NA	NA	NA	NA	NA	NA	NA	NA	NA	28	2	0.39
XP_016442157.1	PREDICTED: ribosomal RNA small subunit methyltransferase NEP1-like [Nicotiana tabacum]	AT3G57000	59	2.8e-122	31398	9.28832	NA	NA	NA	NA	NA	NA	51	2	0.25	NA	NA	NA
XP_016442198.1	PREDICTED: 60S acidic ribosomal protein P1-like [Nicotiana tabacum]	AT5G24510	60.684	2.3e-38	11615	4.21234	54	2	0.34	30	2	0.34	47	2	0.34	71	4	0.8
XP_016442222.1	PREDICTED: glucan endo-1,3-beta-glucosidase 12-like [Nicotiana tabacum]	AT5G55180	42.825	8.68e-123	50862	5.78565	NA	NA	NA	508	20	1.34	473	20	0.89	NA	NA	NA
XP_016442223.1	PREDICTED: aspartate--tRNA ligase 2, cytoplasmic-like [Nicotiana tabacum]	AT4G31180	68.085	0	62319	6.11786	65	5	0.19	122	6	0.34	137	13	0.59	NA	NA	NA
XP_016442285.1	PREDICTED: asparagine--tRNA ligase, cytoplasmic 1-like [Nicotiana tabacum]	AT5G56680	68.912	0	65225	6.21936	40	2	0.06	NA	NA	NA	87	4	0.12	NA	NA	NA
XP_016442298.1	PREDICTED: fructose-bisphosphate aldolase cytoplasmic isozyme-like [Nicotiana tabacum]	AT2G36460	86.034	0	38882	7.69662	870	57	3.38	NA	NA	NA	740	45	2.99	NA	NA	NA
XP_016442307.1	PREDICTED: uncharacterized protein LOC107767732 [Nicotiana tabacum]	AT1G73940	64.356	2.43e-42	16010	10.619	NA	NA	NA	NA	NA	NA	72	2	0.55	NA	NA	NA
XP_016442374.1	PREDICTED: carbonic anhydrase, chloroplastic-like [Nicotiana tabacum]	AT3G01500	67.843	1.35e-125	28902	5.38733	NA	NA	NA	NA	NA	NA	151	12	1.37	54	2	0.28
XP_016442391.1	PREDICTED: eukaryotic translation initiation factor 3 subunit K-like [Nicotiana tabacum]	AT4G33250	73.593	1.69e-127	26447	5.29324	28	2	0.31	NA	NA	NA	NA	NA	NA	56	2	0.31
XP_016442396.1	PREDICTED: 26S protease regulatory subunit S10B homolog B-like [Nicotiana tabacum]	AT5G43010	91.729	0	44936	7.865	NA	NA	NA	NA	NA	NA	183	11	0.9	NA	NA	NA
XP_016442439.1	PREDICTED: ubiquitin-60S ribosomal protein L40 [Nicotiana tabacum]	AT3G52590	99.219	5.63e-92	14892	9.94156	NA	NA	NA	439	35	3.05	NA	NA	NA	NA	NA	NA
XP_016442481.1	PREDICTED: putative lactoylglutathione lyase [Nicotiana tabacum]	AT1G11840	78.397	1.78e-173	32952	5.47619	57	2	0.24	NA	NA	NA	45	2	0.24	97	2	0.24
XP_016442490.1	PREDICTED: L-ascorbate oxidase homolog [Nicotiana tabacum]	AT5G66920	71.954	0	60273	8.65356	194	15	0.43	337	17	0.52	222	10	0.27	255	11	0.35
XP_016442524.1	PREDICTED: oxygen-evolving enhancer protein 3-2, chloroplastic-like [Nicotiana tabacum]	AT4G05180	68.831	3.27e-108	24174	9.71963	115	6	0.8	61	4	0.55	435	18	0.8	224	9	0.55
XP_016442525.1	PREDICTED: 14-3-3-like protein 16R [Nicotiana tabacum]	AT1G78300	89.615	6.63e-170	29121	4.71575	839	51	12.07	493	35	7.01	1137	45	7.01	463	21	3.91
XP_016442542.1	PREDICTED: chaperone protein ClpB1-like [Nicotiana tabacum]	AT1G74310	85.111	0	101448	5.79994	44	3	0.07	NA	NA	NA	113	5	0.15	NA	NA	NA
XP_016442556.1	PREDICTED: NADP-dependent D-sorbitol-6-phosphate dehydrogenase-like [Nicotiana tabacum]	AT2G21250	85.437	0	35024	6.16671	43	2	0.11	NA	NA	NA	36	2	0.23	NA	NA	NA
XP_016442579.1	PREDICTED: 60S ribosomal protein L17-1-like [Nicotiana tabacum]	AT1G27400	84.571	1.3e-112	20076	10.1449	124	9	2.4	115	8	2.4	170	15	3.06	111	10	2.4
XP_016442587.1	PREDICTED: HMG1/2-like protein [Nicotiana tabacum]	AT1G20693	66.197	1.81e-52	15545	6.97371	102	3	0.56	73	3	0.56	NA	NA	NA	NA	NA	NA
XP_016442612.1	PREDICTED: 40S ribosomal protein S25 [Nicotiana tabacum]	AT4G39200	86.111	1.77e-49	11762	10.7217	344	27	103.91	391	22	103.91	492	35	42.84	358	27	31.78
XP_016442628.1	PREDICTED: nucleoside diphosphate kinase 2, chloroplastic [Nicotiana tabacum]	AT5G63310	68.326	4.04e-103	25725	8.47315	NA	NA	NA	NA	NA	NA	76	5	0.51	NA	NA	NA
XP_016442704.1	PREDICTED: uncharacterized protein LOC107768113 [Nicotiana tabacum]	AT2G14880	60.135	9.68e-48	16203	10.17	NA	NA	NA	NA	NA	NA	70	4	1.36	NA	NA	NA
XP_016442763.1	PREDICTED: small nuclear ribonucleoprotein Sm D1-like [Nicotiana tabacum]	AT4G02840	95.833	1.47e-61	12616	11.2262	34	2	0.72	NA	NA	NA	67	2	0.72	96	4	1.96
XP_016442771.1	PREDICTED: pescadillo homolog [Nicotiana tabacum]	AT5G14520	69.052	0	69224	9.05401	NA	NA	NA	NA	NA	NA	NA	NA	NA	118	6	0.3
XP_016442803.1	PREDICTED: dihydrolipoyllysine-residue acetyltransferase component 2 of pyruvate dehydrogenase complex, mitochondrial-like [Nicotiana tabacum]	AT3G13930	69.597	0	59446	7.61532	82	9	0.35	100	9	0.62	NA	NA	NA	NA	NA	NA
XP_016442837.1	PREDICTED: probable ribosome biogenesis protein RLP24 [Nicotiana tabacum]	AT2G44860	70.659	3.96e-82	20208	10.1864	73	3	0.69	84	2	0.42	86	5	1.01	84	3	0.69
XP_016442839.1	PREDICTED: rRNA biogenesis protein RRP5 [Nicotiana tabacum]	AT3G11964	60.042	0	214985	8.85303	95	7	0.13	144	11	0.21	77	2	0.03	113	7	0.13
XP_016442858.1	PREDICTED: ribosome biogenesis regulatory protein homolog [Nicotiana tabacum]	AT2G37990	66.667	2.55e-147	36699	9.91284	78	3	0.34	136	6	0.48	222	10	1.4	278	8	1.18
XP_016442859.1	PREDICTED: 50S ribosomal protein L22, chloroplastic-like [Nicotiana tabacum]	AT4G28360	63.878	3.65e-110	30289	10.3265	57	3	0.27	NA	NA	NA	NA	NA	NA	NA	NA	NA
XP_016442862.1	PREDICTED: signal peptidase complex catalytic subunit SEC11A-like [Nicotiana tabacum]	AT1G52600	93.333	1.08e-122	21603	8.75222	NA	NA	NA	NA	NA	NA	NA	NA	NA	30	2	0.39
XP_016442881.1	PREDICTED: WD repeat-containing protein 3-like [Nicotiana tabacum]	AT3G21540	69.84	0	105632	7.04746	NA	NA	NA	33	2	0.07	NA	NA	NA	NA	NA	NA
XP_016442894.1	PREDICTED: 50S ribosomal protein L12, chloroplastic [Nicotiana tabacum]	AT3G27850	66.489	1.64e-68	19635	6.39064	90	3	0.43	93	2	0.43	139	4	0.71	113	3	0.71
XP_016442910.1	PREDICTED: succinyl-CoA ligase [ADP-forming] subunit beta, mitochondrial-like [Nicotiana tabacum]	AT2G20420	86.905	0	45547	5.44454	NA	NA	NA	41	4	0.37	65	3	0.27	70	3	0.27
XP_016442917.1	PREDICTED: proteasome subunit alpha type-4 [Nicotiana tabacum]	AT3G22110	90.323	2.15e-170	27321	5.60606	NA	NA	NA	NA	NA	NA	95	3	0.48	53	2	0.3
XP_016442966.1	PREDICTED: 5-methyltetrahydropteroyltriglutamate--homocysteine methyltransferase-like [Nicotiana tabacum]	AT5G17920	89.02	0	84904	5.97347	NA	NA	NA	295	24	0.47	NA	NA	NA	349	25	0.74
XP_016442978.1	PREDICTED: 50S ribosomal protein L15, chloroplastic-like [Nicotiana tabacum]	AT3G25920	71.25	1.12e-113	28569	10.6731	NA	NA	NA	NA	NA	NA	61	2	0.28	NA	NA	NA
XP_016442987.1	PREDICTED: basic form of pathogenesis-related protein 1-like [Nicotiana tabacum]	AT4G33720	61.146	2.04e-68	20521	8.20364	46	2	0.41	NA	NA	NA	NA	NA	NA	NA	NA	NA
XP_016442992.1	PREDICTED: uncharacterized protein At3g49720-like [Nicotiana tabacum]	AT5G65810	71.815	1.19e-139	28936	9.58425	45	3	0.45	NA	NA	NA	NA	NA	NA	69	2	0.28
XP_016443006.1	PREDICTED: allene oxide cyclase 4, chloroplastic-like [Nicotiana tabacum]	AT3G25780	65.285	6.52e-88	26679	9.07397	NA	NA	NA	NA	NA	NA	59	4	0.7	34	2	0.31
XP_016443100.1	PREDICTED: 40S ribosomal protein S24-1 [Nicotiana tabacum]	AT5G28060	90.977	1.06e-87	15380	10.6279	278	19	10.91	300	19	8.51	364	27	13.92	234	16	6.59
XP_016443116.1	PREDICTED: light-induced protein, chloroplastic-like [Nicotiana tabacum]	AT4G04020	64.526	1.11e-137	35119	5.26619	NA	NA	NA	NA	NA	NA	NA	NA	NA	46	2	0.23
XP_016443159.1	PREDICTED: histone H2AX-like [Nicotiana tabacum]	AT1G54690	76.596	2.72e-73	15239	10.4463	NA	NA	NA	NA	NA	NA	50	5	0.98	NA	NA	NA
XP_016443169.1	PREDICTED: 40S ribosomal protein S8-like [Nicotiana tabacum]	AT5G59240	83.575	4.76e-125	25246	10.3328	593	39	21.08	455	28	11.58	491	23	2.55	323	18	2.55
XP_016443196.1	PREDICTED: low-temperature-induced cysteine proteinase-like [Nicotiana tabacum]	AT5G43060	64.989	0	52850	5.91734	51	3	0.23	NA	NA	NA	NA	NA	NA	NA	NA	NA
XP_016443207.1	PREDICTED: BAG family molecular chaperone regulator 7-like [Nicotiana tabacum]	AT5G62390	44.105	2.27e-102	46675	9.32535	303	16	0.72	NA	NA	NA	335	17	0.59	374	22	1.16
XP_016443252.1	PREDICTED: 60S ribosomal protein L35a-3 [Nicotiana tabacum]	AT1G74270	91.071	1.58e-73	13039	10.4088	55	3	1.22	NA	NA	NA	201	10	0.7	142	7	0.7
XP_016443302.1	PREDICTED: copper transport protein ATX1-like [Nicotiana tabacum]	AT1G66240	81.333	3.09e-40	9216	5.39946	49	4	0.44	53	2	0.44	86	5	1.07	66	2	1.07
XP_016443334.1	PREDICTED: nucleobase-ascorbate transporter 6-like [Nicotiana tabacum]	AT5G62890	82.552	0	57903	9.52808	NA	NA	NA	NA	NA	NA	NA	NA	NA	38	2	0.06
XP_016443395.1	PREDICTED: glutamate dehydrogenase A [Nicotiana tabacum]	AT5G07440	87.348	0	45108	6.64692	45	3	0.27	NA	NA	NA	57	3	0.27	40	2	0.17
XP_016443458.1	PREDICTED: 60S ribosomal protein L13a-1 [Nicotiana tabacum]	AT3G07110	87.864	2.71e-138	23676	10.5466	198	13	1.85	165	15	2.31	109	9	1.85	114	6	1.45
XP_016443467.1	PREDICTED: protein TORNADO 2-like [Nicotiana tabacum]	AT5G46700	78.067	1.49e-144	31454	8.50731	61	3	0.41	NA	NA	NA	NA	NA	NA	NA	NA	NA
XP_016443477.1	PREDICTED: GDSL esterase/lipase At1g28590-like [Nicotiana tabacum]	AT1G28590	44.959	3.82e-101	41695	9.23471	72	3	0.19	65	5	0.29	163	7	0.54	308	20	1.17
XP_016443485.1	PREDICTED: 60S ribosomal protein L3-like [Nicotiana tabacum]	AT1G61580	87.565	0	44837	10.0843	366	34	7.04	474	34	7.04	NA	NA	NA	NA	NA	NA
XP_016443492.1	PREDICTED: probable signal peptidase complex subunit 2 [Nicotiana tabacum]	AT2G39960	73.822	8.36e-106	21576	9.28378	NA	NA	NA	NA	NA	NA	62	2	0.39	NA	NA	NA
XP_016443533.1	PREDICTED: cell division cycle protein 48 homolog [Nicotiana tabacum]	AT5G03340	92.848	0	90474	5.133	353	28	0.82	133	8	0.27	NA	NA	NA	NA	NA	NA
XP_016443559.1	PREDICTED: mediator of RNA polymerase II transcription subunit 36a-like [Nicotiana tabacum]	AT4G25630	92.653	8.27e-169	32813	10.1419	529	28	4.1	532	32	11.18	619	34	5.34	635	39	6.07
XP_016443582.1	PREDICTED: photosystem I reaction center subunit XI, chloroplastic-like [Nicotiana tabacum]	AT4G12800	80.734	5.74e-105	23455	9.59261	NA	NA	NA	NA	NA	NA	120	5	0.83	NA	NA	NA
XP_016443603.1	PREDICTED: 14-3-3 protein 9-like isoform X1 [Nicotiana tabacum]	AT2G42590	74.427	4.17e-146	29652	4.83856	245	14	0.62	159	10	0.27	396	15	1.95	239	9	1.32
XP_016443611.1	PREDICTED: isocitrate dehydrogenase [NADP]-like [Nicotiana tabacum]	AT1G65930	88.78	0	47111	5.98735	662	41	2.67	349	24	1.5	782	46	2.4	451	22	1.92
XP_016443649.1	PREDICTED: eukaryotic translation initiation factor 2 subunit gamma-like [Nicotiana tabacum]	AT1G04170	88.362	0	51190	8.79839	283	15	0.88	NA	NA	NA	NA	NA	NA	NA	NA	NA
XP_016443681.1	PREDICTED: 60S ribosomal protein L10a-1-like [Nicotiana tabacum]	AT1G08360	90.741	4.81e-131	24814	9.79127	421	27	12	365	20	12	750	46	13.99	547	32	7.48
XP_016443687.1	PREDICTED: V-type proton ATPase subunit d2 [Nicotiana tabacum]	AT3G28715	93.162	0	41236	4.82464	NA	NA	NA	NA	NA	NA	NA	NA	NA	87	3	0.3
XP_016443697.1	PREDICTED: protein QUIRKY-like [Nicotiana tabacum]	AT3G57880	89.535	0	89487	9.2118	NA	NA	NA	69	8	0.28	120	12	0.5	NA	NA	NA
XP_016443711.1	PREDICTED: ruBisCO large subunit-binding protein subunit alpha-like [Nicotiana tabacum]	AT2G28000	80.866	0	62464	5.314	NA	NA	NA	NA	NA	NA	225	11	0.41	NA	NA	NA
XP_016443716.1	PREDICTED: probable small nuclear ribonucleoprotein G [Nicotiana tabacum]	AT2G23930	85	4.18e-48	8908	8.33566	NA	NA	NA	NA	NA	NA	38	2	1.13	NA	NA	NA
XP_016443720.1	PREDICTED: 40S ribosomal protein S17 [Nicotiana tabacum]	AT5G04800	81.944	2.34e-79	16240	9.94422	239	19	9.64	214	19	5.92	351	23	15.36	143	14	9.64
XP_016443727.1	PREDICTED: endoplasmin homolog [Nicotiana tabacum]	AT4G24190	85.219	0	93213	4.88832	238	25	0.94	NA	NA	NA	254	27	0.94	NA	NA	NA
XP_016443728.1	PREDICTED: endoplasmin homolog [Nicotiana tabacum]	AT4G24190	85.476	0	92986	4.85028	NA	NA	NA	388	38	1.18	261	23	0.8	292	23	0.73
XP_016443744.1	PREDICTED: 18.2 kDa class I heat shock protein-like [Nicotiana tabacum]	AT1G53540	72.327	6.54e-84	18107	5.40843	75	5	1.63	62	3	0.79	73	4	1.17	NA	NA	NA
XP_016443746.1	PREDICTED: 20 kDa chaperonin, chloroplastic-like [Nicotiana tabacum]	AT5G20720	69.38	1.22e-121	26382	8.87789	NA	NA	NA	NA	NA	NA	65	3	0.5	NA	NA	NA
XP_016443775.1	PREDICTED: 60S ribosomal protein L9-1-like [Nicotiana tabacum]	AT1G33140	85.052	2.57e-121	22102	9.66207	NA	NA	NA	NA	NA	NA	932	50	19.81	596	38	14.12
XP_016443803.1	PREDICTED: translation initiation factor IF-3-like [Nicotiana tabacum]	AT2G24060	68.317	3.23e-92	34844	9.69509	57	2	0.23	54	4	0.51	108	4	0.51	111	6	0.85
XP_016443804.1	PREDICTED: splicing factor 3B subunit 1-like, partial [Nicotiana tabacum]	AT5G64270	96.407	0	94545	6.25688	81	7	0.21	83	5	0.17	77	5	0.21	106	6	0.26
XP_016443806.1	PREDICTED: 18.2 kDa class I heat shock protein-like [Nicotiana tabacum]	AT1G53540	76.101	3.46e-86	18005	5.85175	75	4	1.18	50	4	1.18	NA	NA	NA	NA	NA	NA
XP_016443822.1	PREDICTED: cytochrome b6 [Nicotiana tabacum]	ArthCp053	97.674	3.17e-155	33043	9.29934	NA	NA	NA	NA	NA	NA	76	5	0.54	NA	NA	NA
XP_016443873.1	PREDICTED: staphylococcal nuclease domain-containing protein 1-like [Nicotiana tabacum]	AT5G07350	69.06	0	108005	7.67893	479	32	1.17	466	31	1.1	544	27	0.71	441	28	0.77
XP_016443885.1	PREDICTED: malate dehydrogenase [NADP], chloroplastic-like isoform X1 [Nicotiana tabacum]	AT5G58330	79.054	0	48838	8.55101	NA	NA	NA	NA	NA	NA	99	6	0.34	62	2	0.16
XP_016443927.1	PREDICTED: T-complex protein 1 subunit eta-like [Nicotiana tabacum]	AT3G11830	91.993	0	60718	6.28091	94	9	0.61	NA	NA	NA	220	16	0.52	85	8	0.52
XP_016443967.1	PREDICTED: mannan endo-1,4-beta-mannosidase 7-like [Nicotiana tabacum]	AT5G66460	66.359	0	49819	9.62604	NA	NA	NA	32	2	0.16	44	2	0.16	34	2	0.16
XP_016443974.1	PREDICTED: calreticulin-3-like, partial [Nicotiana tabacum]	AT1G08450	76.555	0	50357	5.78014	NA	NA	NA	NA	NA	NA	NA	NA	NA	91	6	0.43
XP_016443978.1	PREDICTED: glycine-rich RNA-binding protein RZ1C-like isoform X1 [Nicotiana tabacum]	AT5G04280	51.768	2.36e-69	30794	8.95982	90	6	1	75	6	0.59	82	5	0.79	166	11	1.84
XP_016443987.1	PREDICTED: peptidyl-prolyl cis-trans isomerase Pin1-like [Nicotiana tabacum]	AT2G18040	80.87	6.64e-66	13216	9.30188	80	5	2.69	122	7	5.21	NA	NA	NA	NA	NA	NA
XP_016443992.1	PREDICTED: LOW QUALITY PROTEIN: tryptophan--tRNA ligase, cytoplasmic [Nicotiana tabacum]	AT3G04600	80.299	0	46275	6.16864	68	2	0.17	79	4	0.36	104	3	0.26	115	4	0.36
XP_016443994.1	PREDICTED: serine/arginine repetitive matrix protein 2 isoform X1 [Nicotiana tabacum]	AT3G49601	61.224	2.17e-47	52430	9.04546	NA	NA	NA	52	3	0.15	NA	NA	NA	NA	NA	NA
XP_016444025.1	PREDICTED: serine/arginine-rich splicing factor SR34A-like [Nicotiana tabacum]	AT3G49430	71.269	2.63e-109	31551	10.9361	NA	NA	NA	55	2	0.25	51	5	0.4	42	2	0.25
XP_016444082.1	PREDICTED: glutathione S-transferase U17-like [Nicotiana tabacum]	AT1G10370	67.841	9.65e-109	25586	6.81629	NA	NA	NA	NA	NA	NA	69	2	0.32	NA	NA	NA
XP_016444159.1	PREDICTED: 14-3-3 protein 9-like [Nicotiana tabacum]	AT2G42590	77.099	3.27e-153	29632	4.78215	255	14	0.62	186	12	0.62	443	18	1.62	NA	NA	NA
XP_016444177.1	PREDICTED: uncharacterized protein LOC107769471 [Nicotiana tabacum]	AT5G11420	72.853	0	41426	7.74395	137	7	0.83	115	8	1	NA	NA	NA	76	4	0.41
XP_016444179.1	PREDICTED: 2,3-bisphosphoglycerate-independent phosphoglycerate mutase [Nicotiana tabacum]	AT3G08590	84.079	0	61283	5.68448	84	4	0.27	69	4	0.27	176	8	0.27	106	5	0.34
XP_016444302.1	PREDICTED: ethanolamine-phosphate cytidylyltransferase-like isoform X1 [Nicotiana tabacum]	AT2G38670	85.753	0	46013	8.65091	NA	NA	NA	NA	NA	NA	NA	NA	NA	41	2	0.17
XP_016444353.1	PREDICTED: uncharacterized protein LOC107769629 [Nicotiana tabacum]	AT4G16450	83	3.07e-58	10942	9.5215	NA	NA	NA	NA	NA	NA	39	2	0.86	32	3	1.53
XP_016444354.1	PREDICTED: leukotriene A-4 hydrolase homolog [Nicotiana tabacum]	AT5G13520	70.275	0	69080	5.21506	NA	NA	NA	NA	NA	NA	44	2	0.11	NA	NA	NA
XP_016444379.1	PREDICTED: DEAD-box ATP-dependent RNA helicase 21 [Nicotiana tabacum]	AT2G33730	85.185	0	82685	8.61741	61	5	0.24	86	9	0.48	96	5	0.19	108	4	0.19
XP_016444405.1	PREDICTED: 31 kDa ribonucleoprotein, chloroplastic [Nicotiana tabacum]	AT4G24770	51.603	6.35e-103	35255	4.58991	84	2	0.11	53	2	0.22	NA	NA	NA	82	3	0.36
XP_016444457.1	PREDICTED: receptor-like protein 12 isoform X1 [Nicotiana tabacum]	AT1G33590	61.684	0	52060	9.3092	56	5	0.32	94	6	0.41	NA	NA	NA	101	5	0.32
XP_016444557.1	PREDICTED: heat shock protein 90-6, mitochondrial-like [Nicotiana tabacum]	AT3G07770	76.25	0	90201	5.31374	NA	NA	NA	NA	NA	NA	365	22	0.76	NA	NA	NA
XP_016444576.1	PREDICTED: pyridoxal 5'-phosphate synthase-like subunit PDX1.2 [Nicotiana tabacum]	AT3G16050	70.764	2.37e-165	33084	5.01422	152	6	0.72	58	3	0.38	139	6	0.91	123	5	0.72
XP_016444617.1	PREDICTED: LOW QUALITY PROTEIN: nucleolar protein 6-like [Nicotiana tabacum]	AT1G63810	54.207	0	128637	8.75461	46	3	0.09	40	2	0.06	54	2	0.06	NA	NA	NA
XP_016444619.1	PREDICTED: vam6/Vps39-like protein [Nicotiana tabacum]	AT4G36630	69.314	0	101658	8.26022	NA	NA	NA	NA	NA	NA	NA	NA	NA	59	2	0.07
XP_016444626.1	PREDICTED: pre-mRNA-processing factor 19 homolog 1-like [Nicotiana tabacum]	AT1G04510	76.008	0	56995	6.33852	141	8	0.66	154	9	0.66	122	6	0.29	130	8	0.46
XP_016444672.1	PREDICTED: ATP-dependent RNA helicase-like protein DB10 isoform X1 [Nicotiana tabacum]	AT3G01540	70.879	0	66291	9.54351	69	6	0.24	NA	NA	NA	88	6	0.31	NA	NA	NA
XP_016444691.1	PREDICTED: histone H2AX-like [Nicotiana tabacum]	AT1G08880	89.437	5.56e-88	14661	10.3196	106	9	3.13	116	9	3.13	67	7	1.58	59	7	1.03
XP_016444701.1	PREDICTED: apyrase-like [Nicotiana tabacum]	AT5G18280	56.127	2.51e-152	49425	9.31359	NA	NA	NA	NA	NA	NA	82	3	0.24	76	3	0.24
XP_016444703.1	PREDICTED: glutamate-1-semialdehyde 2,1-aminomutase, chloroplastic-like, partial [Nicotiana tabacum]	AT3G48730	87.688	0	35670	5.92659	NA	NA	NA	NA	NA	NA	50	3	0.35	NA	NA	NA
XP_016444704.1	PREDICTED: WW domain-binding protein 2-like [Nicotiana tabacum]	AT5G11680	74.634	3.9e-111	22311	6.22908	21	2	0.37	NA	NA	NA	NA	NA	NA	NA	NA	NA
XP_016444712.1	PREDICTED: reactive Intermediate Deaminase A, chloroplastic-like [Nicotiana tabacum]	AT3G20390	70.157	5.35e-84	20029	8.76784	NA	NA	NA	NA	NA	NA	76	5	0.7	46	3	0.7
XP_016444718.1	PREDICTED: 60S ribosomal protein L8-like [Nicotiana tabacum]	AT4G36130	92.636	5.84e-180	28428	10.6778	551	29	3.49	431	25	2.5	586	32	4.77	406	20	3.49
XP_016444727.1	PREDICTED: zinc finger CCCH domain-containing protein 14-like [Nicotiana tabacum]	AT5G06770	53.898	6.59e-96	31168	9.34685	NA	NA	NA	NA	NA	NA	NA	NA	NA	88	5	0.58
XP_016444753.1	PREDICTED: casein kinase II subunit alpha-like isoform X1 [Nicotiana tabacum]	AT2G23070	91.931	0	49752	9.42737	75	4	0.34	103	5	0.44	97	7	0.54	86	7	0.54
XP_016444760.1	PREDICTED: mannose-1-phosphate guanylyltransferase 1-like [Nicotiana tabacum]	AT2G39770	90.305	0	39926	6.50858	NA	NA	NA	NA	NA	NA	73	4	0.31	NA	NA	NA
XP_016444772.1	PREDICTED: 60S ribosomal protein L30 [Nicotiana tabacum]	AT1G36240	85.714	2.21e-71	12596	9.60923	168	14	10.77	171	8	5.8	216	14	7.95	179	13	10.77
XP_016444783.1	PREDICTED: uncharacterized protein At4g06744-like [Nicotiana tabacum]	AT3G19320	56.842	1.4e-138	51665	7.89533	NA	NA	NA	49	3	0.15	NA	NA	NA	NA	NA	NA
XP_016444810.1	PREDICTED: 40S ribosomal protein S29 [Nicotiana tabacum]	AT4G33865	85.714	2.02e-32	6723	9.98027	34	3	3.25	56	5	10.15	53	7	3.25	46	7	5.88
XP_016444828.1	PREDICTED: 17.6 kDa class I heat shock protein-like [Nicotiana tabacum]	AT1G07400	76.433	2.63e-81	17438	5.55747	111	5	1.73	121	5	1.73	NA	NA	NA	NA	NA	NA
XP_016444852.1	PREDICTED: mitochondrial outer membrane protein porin of 36 kDa [Nicotiana tabacum]	AT3G01280	70.652	9.9e-144	29399	7.93768	NA	NA	NA	NA	NA	NA	250	11	1.33	313	15	2.36
XP_016444862.1	PREDICTED: peroxisomal fatty acid beta-oxidation multifunctional protein AIM1-like [Nicotiana tabacum]	AT4G29010	73.648	0	77754	9.48301	307	15	0.52	346	20	0.83	190	13	0.52	376	21	1.31
XP_016444870.1	PREDICTED: NADH dehydrogenase [ubiquinone] 1 alpha subcomplex subunit 13-B [Nicotiana tabacum]	AT2G33220	87.413	3.42e-90	16148	5.23941	NA	NA	NA	NA	NA	NA	NA	NA	NA	53	2	0.54
XP_016444871.1	PREDICTED: chaperonin CPN60-2, mitochondrial [Nicotiana tabacum]	AT3G23990	89.52	0	61609	5.46355	681	41	2.23	639	38	2.43	NA	NA	NA	483	33	2.05
XP_016444880.1	PREDICTED: protein PROTON GRADIENT REGULATION 5, chloroplastic-like [Nicotiana tabacum]	AT2G05620	76.364	3.04e-54	12984	11.2692	NA	NA	NA	NA	NA	NA	41	3	1.22	62	2	0.3
XP_016444881.1	PREDICTED: eukaryotic translation initiation factor-like [Nicotiana tabacum]	AT5G35620	64.706	6.84e-88	22559	5.76695	NA	NA	NA	NA	NA	NA	41	3	0.6	NA	NA	NA
XP_016444886.1	PREDICTED: monocopper oxidase-like protein SKS1 [Nicotiana tabacum]	AT5G51480	68.394	0	66115	8.28773	160	10	0.64	143	10	0.55	120	6	0.39	108	7	0.47
XP_016444904.1	PREDICTED: cytochrome c1-2, heme protein, mitochondrial [Nicotiana tabacum]	AT5G40810	85.806	0	34038	6.09934	NA	NA	NA	NA	NA	NA	NA	NA	NA	82	3	0.37
XP_016444936.1	PREDICTED: 26S protease regulatory subunit 6B homolog [Nicotiana tabacum]	AT5G58290	91.707	0	46663	5.5476	63	6	0.26	NA	NA	NA	NA	NA	NA	NA	NA	NA
XP_016444965.1	PREDICTED: tryptophan--tRNA ligase, cytoplasmic-like isoform X1 [Nicotiana tabacum]	AT3G04600	81.754	5.17e-176	33060	6.01431	NA	NA	NA	NA	NA	NA	49	2	0.24	65	3	0.38
XP_016444989.1	PREDICTED: NAP1-related protein 2-like [Nicotiana tabacum]	AT1G18800	75.446	1.48e-115	29485	4.18854	39	2	0.27	NA	NA	NA	60	3	0.44	48	2	0.27
XP_016445014.1	PREDICTED: serine/arginine-rich splicing factor RS31-like isoform X1 [Nicotiana tabacum]	AT4G25500	54.595	1.83e-100	40818	10.2691	69	2	0.19	NA	NA	NA	NA	NA	NA	34	2	0.19
XP_016445053.1	PREDICTED: protein YLS9-like [Nicotiana tabacum]	AT2G35980	45.494	3.26e-71	27252	8.99181	68	2	0.14	64	2	0.14	67	2	0.14	70	2	0.14
XP_016445058.1	PREDICTED: nascent polypeptide-associated complex subunit alpha-like protein 2 [Nicotiana tabacum]	AT3G49470	76.5	1.03e-87	22829	4.32331	128	4	0.36	NA	NA	NA	100	4	0.59	NA	NA	NA
XP_016445063.1	PREDICTED: 60S ribosomal protein L13-2-like [Nicotiana tabacum]	AT3G49010	83.77	8.72e-122	23570	11.1572	NA	NA	NA	NA	NA	NA	434	17	1.12	331	13	1.46
XP_016445065.1	PREDICTED: eukaryotic initiation factor 4A-3 [Nicotiana tabacum]	AT3G19760	87.98	0	46312	5.99588	207	10	1.17	187	11	1.35	258	13	1.75	356	17	2.47
XP_016445088.1	PREDICTED: protein argonaute 4-like [Nicotiana tabacum]	AT2G27040	74.432	0	102786	9.07887	NA	NA	NA	NA	NA	NA	124	9	0.19	92	7	0.24
XP_016445121.1	PREDICTED: cytochrome b5-like [Nicotiana tabacum]	AT5G53560	80.451	1.04e-79	15116	5.26757	91	2	0.58	48	2	0.58	NA	NA	NA	62	2	0.58
XP_016445137.1	PREDICTED: uncharacterized protein LOC107770348 [Nicotiana tabacum]	AT1G64880	61.069	0	58051	7.36181	NA	NA	NA	25	2	0.13	NA	NA	NA	NA	NA	NA
XP_016445200.1	PREDICTED: probable aquaporin PIP1-5 [Nicotiana tabacum]	AT4G23400	90.37	1.23e-81	14727	9.62665	44	2	0.26	47	2	0.26	67	2	0.26	47	2	0.26
XP_016445209.1	PREDICTED: uncharacterized protein LOC107770417 isoform X1 [Nicotiana tabacum]	AT4G17330	39.176	0	234898	5.34021	NA	NA	NA	NA	NA	NA	35	2	0.02	43	3	0.03
XP_016445234.1	PREDICTED: 26S protease regulatory subunit 6B homolog [Nicotiana tabacum]	AT5G58290	90.024	0	46678	5.75658	NA	NA	NA	NA	NA	NA	166	12	0.85	71	6	0.36
XP_016445269.1	PREDICTED: membrane steroid-binding protein 2-like [Nicotiana tabacum]	AT3G48890	63.556	6.03e-93	24742	4.51553	59	4	0.54	95	4	0.33	55	2	0.33	71	4	0.54
XP_016445332.1	PREDICTED: nucleolin-like [Nicotiana tabacum]	AT2G44710	52.429	0	77165	5.37108	133	12	0.6	NA	NA	NA	NA	NA	NA	NA	NA	NA
XP_016445351.1	PREDICTED: nectarin-1-like [Nicotiana tabacum]	AT3G62020	63.229	1.28e-99	23616	9.08064	384	15	1.45	345	21	1.45	337	17	1.11	307	16	1.85
XP_016445352.1	PREDICTED: glutamate--tRNA ligase, cytoplasmic-like [Nicotiana tabacum]	AT5G26710	72.552	0	84622	8.26916	NA	NA	NA	NA	NA	NA	117	8	0.29	61	5	0.19
XP_016445353.1	PREDICTED: ribose-phosphate pyrophosphokinase 4-like [Nicotiana tabacum]	AT2G42910	85.669	0	36057	6.48208	282	11	1.98	118	5	0.64	101	4	0.49	NA	NA	NA
XP_016445400.1	PREDICTED: probable glucan endo-1,3-beta-glucosidase A6 [Nicotiana tabacum]	AT3G07320	66.592	0	51496	9.21473	102	5	0.32	127	7	0.42	70	2	0.15	55	4	0.32
XP_016445435.1	PREDICTED: peroxidase 12-like [Nicotiana tabacum]	AT1G71695	63.777	7.77e-157	38655	6.25437	NA	NA	NA	202	10	1.1	NA	NA	NA	236	15	1.77
XP_016445478.1	PREDICTED: heat shock cognate protein 80-like [Nicotiana tabacum]	AT5G56000	91.429	0	80444	4.93155	NA	NA	NA	NA	NA	NA	1249	73	4.53	883	68	3.83
XP_016445489.1	PREDICTED: photosystem I reaction center subunit III, chloroplastic-like [Nicotiana tabacum]	AT1G31330	75.446	2.96e-117	25098	9.42228	NA	NA	NA	NA	NA	NA	57	2	0.33	NA	NA	NA
XP_016445543.1	PREDICTED: ADP-ribosylation factor 1-like [Nicotiana tabacum]	AT3G62290	98.343	8.07e-134	20710	6.48848	109	6	1.77	NA	NA	NA	204	14	3.6	136	9	1.77
XP_016445586.1	PREDICTED: ribulose bisphosphate carboxylase/oxygenase activase, chloroplastic-like [Nicotiana tabacum]	AT1G73110	74.747	0	48696	5.60925	NA	NA	NA	NA	NA	NA	74	4	0.16	NA	NA	NA
XP_016445587.1	PREDICTED: elongation factor 2 [Nicotiana tabacum]	AT1G56070	93.238	0	94983	5.83592	729	48	1.7	444	39	1.23	744	56	2.14	651	44	1.7
XP_016445627.1	PREDICTED: small nuclear ribonucleoprotein E-like [Nicotiana tabacum]	AT4G30330	87.5	2.32e-53	10273	9.57281	NA	NA	NA	NA	NA	NA	60	3	1.68	58	4	2.72
XP_016445640.1	PREDICTED: L-ascorbate oxidase homolog [Nicotiana tabacum]	AT1G76160	74.535	0	62349	9.57454	267	18	0.78	281	17	0.78	194	12	0.59	267	14	0.59
XP_016445647.1	PREDICTED: casein kinase I-like isoform X1 [Nicotiana tabacum]	AT4G14340	72.561	0	55794	9.8081	NA	NA	NA	NA	NA	NA	NA	NA	NA	41	3	0.21
XP_016445677.1	PREDICTED: histone H2A.6 [Nicotiana tabacum]	AT1G51060	94.737	4.72e-87	13912	10.0468	110	11	3.46	NA	NA	NA	NA	NA	NA	NA	NA	NA
XP_016445694.1	PREDICTED: 60S ribosomal protein L8 [Nicotiana tabacum]	AT4G36130	92.248	0	28453	10.8212	552	30	2.96	528	26	2.96	583	31	4.77	363	19	2.96
XP_016445733.1	PREDICTED: probable rRNA-processing protein EBP2 homolog [Nicotiana tabacum]	AT3G22660	58.804	2.68e-111	34293	9.00128	41	3	0.37	NA	NA	NA	NA	NA	NA	38	3	0.37
XP_016445746.1	PREDICTED: protein TRI1-like [Nicotiana tabacum]	AT1G31760	56.522	3.9e-41	12777	10.0758	NA	NA	NA	NA	NA	NA	42	3	1.24	NA	NA	NA
XP_016445749.1	PREDICTED: non-specific lipid-transfer protein 2-like [Nicotiana tabacum]	AT2G38530	52.542	1.77e-29	11927	8.8733	NA	NA	NA	NA	NA	NA	NA	NA	NA	23	2	0.78
XP_016445753.1	PREDICTED: protein transport protein Sec23A-like, partial [Nicotiana tabacum]	AT3G23660	81.67	0	54659	5.50731	NA	NA	NA	NA	NA	NA	111	3	0.22	NA	NA	NA
XP_016445762.1	PREDICTED: peroxidase 16-like [Nicotiana tabacum]	AT2G18980	73.252	0	37147	9.54415	NA	NA	NA	423	20	5.23	257	11	1.88	301	15	2.5
XP_016445772.1	PREDICTED: 60S ribosomal protein L32-1-like [Nicotiana tabacum]	AT4G18100	90.226	1.66e-88	15734	10.6522	227	16	2.76	167	14	3.69	NA	NA	NA	NA	NA	NA
XP_016445831.1	PREDICTED: mitogen-activated protein kinase kinase 5-like [Nicotiana tabacum]	AT1G51660	68.733	1.38e-177	41604	9.00791	NA	NA	NA	NA	NA	NA	NA	NA	NA	40	2	0.19
XP_016445835.1	PREDICTED: D-3-phosphoglycerate dehydrogenase 2, chloroplastic-like [Nicotiana tabacum]	AT1G17745	81.229	0	67379	6.42985	124	7	0.24	NA	NA	NA	202	9	0.38	NA	NA	NA
XP_016445843.1	PREDICTED: uncharacterized protein LOC107771029 [Nicotiana tabacum]	AT1G74730	73.41	1.36e-67	19967	8.04895	NA	NA	NA	NA	NA	NA	42	2	0.42	NA	NA	NA
XP_016445844.1	PREDICTED: hypersensitive-induced response protein 1-like isoform X1 [Nicotiana tabacum]	AT5G62740	92.553	0	36371	7.16596	NA	NA	NA	NA	NA	NA	NA	NA	NA	71	2	0.22
XP_016445860.1	PREDICTED: splicing factor 3B subunit 2-like [Nicotiana tabacum]	AT4G21660	74.69	0	67237	5.22761	82	4	0.24	79	5	0.31	97	7	0.38	89	6	0.38
XP_016445868.1	PREDICTED: 60S acidic ribosomal protein P2A-like [Nicotiana tabacum]	AT3G44590	64.286	6.78e-32	11507	4.46459	NA	NA	NA	59	2	0.81	119	6	2.27	59	4	2.27
XP_016445881.1	PREDICTED: exportin-2-like [Nicotiana tabacum]	AT2G46520	68.405	0	110411	5.5545	NA	NA	NA	NA	NA	NA	52	2	0.03	NA	NA	NA
XP_016445885.1	PREDICTED: 50S ribosomal protein L17, chloroplastic-like [Nicotiana tabacum]	AT3G54210	70.936	8.36e-99	23154	11.1931	46	3	0.58	42	3	0.58	94	2	0.36	NA	NA	NA
XP_016445892.1	PREDICTED: cytochrome b561 and DOMON domain-containing protein At3g25290-like [Nicotiana tabacum]	AT3G25290	47.619	7.09e-55	25786	7.9312	49	5	0.99	NA	NA	NA	47	5	0.51	37	3	0.32
XP_016445912.1	PREDICTED: vacuolar protein sorting-associated protein 35A-like [Nicotiana tabacum]	AT1G75850	75.414	0	90093	5.33986	NA	NA	NA	NA	NA	NA	NA	NA	NA	64	2	0.08
XP_016445927.1	PREDICTED: DEAD-box ATP-dependent RNA helicase 16-like isoform X1 [Nicotiana tabacum]	AT4G34910	69.125	0	66650	9.09115	NA	NA	NA	NA	NA	NA	NA	NA	NA	47	2	0.11
XP_016445940.1	PREDICTED: luminal-binding protein 5-like [Nicotiana tabacum]	AT5G42020	89.697	0	74102	5.20775	NA	NA	NA	NA	NA	NA	857	50	1.93	NA	NA	NA
XP_016445942.1	PREDICTED: uncharacterized protein At2g34160-like isoform X1 [Nicotiana tabacum]	AT2G34160	79.845	9.39e-70	14397	5.59139	69	2	0.62	45	3	1.05	130	5	1.61	NA	NA	NA
XP_016445960.1	PREDICTED: protein BTR1-like [Nicotiana tabacum]	AT5G04430	62.54	1.89e-142	37308	5.64587	NA	NA	NA	56	4	0.47	NA	NA	NA	NA	NA	NA
XP_016445988.1	PREDICTED: eukaryotic translation initiation factor 3 subunit J-A-like isoform X1 [Nicotiana tabacum]	AT1G66070	62.281	1.47e-81	25141	4.81746	36	2	0.15	NA	NA	NA	42	2	0.33	46	2	0.33
XP_016446003.1	PREDICTED: catalase isozyme 3 [Nicotiana tabacum]	AT4G35090	89.837	0	57367	6.98833	188	14	0.55	155	9	0.29	192	12	0.46	137	9	0.29
XP_016446043.1	PREDICTED: ATP-dependent Clp protease ATP-binding subunit ClpA homolog CD4B, chloroplastic-like [Nicotiana tabacum]	AT5G50920	90.471	0	102541	6.10326	116	6	0.24	39	2	0.07	264	13	0.48	86	6	0.24
XP_016446066.1	PREDICTED: ribosome production factor 2 homolog [Nicotiana tabacum]	AT3G23620	69.108	9.75e-158	36923	9.7564	61	3	0.34	45	3	0.34	63	5	0.62	49	4	0.47
XP_016446076.1	PREDICTED: ras-related protein RABA2a-like [Nicotiana tabacum]	AT1G09630	88.479	4.06e-138	24064	5.88366	49	2	0.34	42	2	0.34	86	3	0.55	82	3	0.55
XP_016446095.1	PREDICTED: UDP-glucose 6-dehydrogenase 3-like [Nicotiana tabacum]	AT5G15490	91.25	0	53696	6.17077	149	13	0.6	NA	NA	NA	232	15	0.5	80	6	0.31
XP_016446173.1	PREDICTED: ran-binding protein 1 homolog c-like [Nicotiana tabacum]	AT5G58590	72.105	1.76e-95	25084	4.74433	121	4	0.53	NA	NA	NA	123	5	0.53	NA	NA	NA
XP_016446180.1	PREDICTED: bark storage protein A-like [Nicotiana tabacum]	AT4G24350	56.839	4.99e-141	37607	9.04755	NA	NA	NA	NA	NA	NA	NA	NA	NA	107	5	0.21
XP_016446181.1	PREDICTED: ribosome-recycling factor-like [Nicotiana tabacum]	AT3G01800	59.091	7.48e-105	30671	9.68441	124	8	1.54	152	7	1.26	247	9	1.26	261	11	1.54
XP_016446232.1	PREDICTED: protein argonaute 1-like [Nicotiana tabacum]	AT1G48410	81.571	0	122178	9.49211	152	15	0.39	84	9	0.23	290	20	0.52	187	10	0.31
XP_016446247.1	PREDICTED: 60S ribosomal protein L23a-like [Nicotiana tabacum]	AT3G55280	85.714	7.29e-69	17347	10.1991	168	16	10.27	102	11	5.15	263	21	4.03	160	12	3.11
XP_016446259.1	PREDICTED: outer envelope pore protein 24B, chloroplastic-like [Nicotiana tabacum]	AT5G42960	66.825	2.4e-109	23903	9.03733	NA	NA	NA	NA	NA	NA	55	2	0.35	NA	NA	NA
XP_016446271.1	PREDICTED: luminal-binding protein 5 [Nicotiana tabacum]	AT5G42020	91.97	0	73870	5.08173	NA	NA	NA	995	63	2.58	NA	NA	NA	1170	65	3.15
XP_016446273.1	PREDICTED: 40S ribosomal protein S14-2-like [Nicotiana tabacum]	AT3G11510	90.647	4.08e-92	16404	10.6983	NA	NA	NA	239	18	11.76	427	26	28.82	NA	NA	NA
XP_016446286.1	PREDICTED: guanine nucleotide-binding protein-like NSN1 [Nicotiana tabacum]	AT3G07050	73.196	0	67677	9.16249	111	8	0.31	NA	NA	NA	103	6	0.31	88	5	0.17
XP_016446319.1	PREDICTED: WD repeat-containing protein VIP3-like [Nicotiana tabacum]	AT4G29830	69.659	2.1e-164	34907	5.97241	NA	NA	NA	NA	NA	NA	46	2	0.23	NA	NA	NA
XP_016446376.1	PREDICTED: mitochondrial import receptor subunit TOM40-1-like [Nicotiana tabacum]	AT3G20000	71.885	6.32e-170	34717	7.81012	NA	NA	NA	NA	NA	NA	39	2	0.23	NA	NA	NA
XP_016446384.1	PREDICTED: 40S ribosomal protein S12-like isoform X1 [Nicotiana tabacum]	AT2G32060	72.131	2.68e-64	15275	5.84832	107	6	2.11	139	6	2.11	185	9	2.11	73	3	0.57
XP_016446407.1	PREDICTED: 40S ribosomal protein S8-like [Nicotiana tabacum]	AT5G59240	83.092	1.35e-124	25186	10.3328	704	40	21.08	534	33	13.48	551	24	3.08	388	19	3.08
XP_016446416.1	PREDICTED: 21 kDa protein-like [Nicotiana tabacum]	AT5G62350	61.818	1.29e-72	21250	9.90674	NA	NA	NA	74	2	0.18	123	5	1.3	120	6	0.94
XP_016446425.1	PREDICTED: protein disulfide isomerase-like 1-3 [Nicotiana tabacum]	AT3G54960	64.168	0	63759	4.62506	48	4	0.19	46	2	0.12	95	7	0.33	107	11	0.49
XP_016446448.1	PREDICTED: alpha-xylosidase 1-like [Nicotiana tabacum]	AT1G68560	74.388	0	105453	6.00615	259	18	0.8	280	24	1.06	90	6	0.23	110	7	0.27
XP_016446471.1	PREDICTED: serine hydroxymethyltransferase, mitochondrial-like [Nicotiana tabacum]	AT5G26780	86.705	0	58048	7.75246	81	5	0.28	132	8	0.55	51	3	0.21	94	6	0.45
XP_016446527.1	PREDICTED: LOW QUALITY PROTEIN: DNA-directed RNA polymerase II subunit RPB2-like [Nicotiana tabacum]	AT4G21710	93.697	0	136916	7.78472	73	4	0.11	71	6	0.17	NA	NA	NA	60	6	0.17
XP_016446555.1	PREDICTED: T-complex protein 1 subunit alpha [Nicotiana tabacum]	AT3G20050	85.505	0	59461	6.09599	74	5	0.2	44	2	0.06	135	7	0.27	85	5	0.2
XP_016446560.1	PREDICTED: RNA-binding protein 2-like [Nicotiana tabacum]	AT1G21320	55.385	1.38e-80	27385	9.076	NA	NA	NA	152	11	1.82	448	22	2.21	260	15	1.82
XP_016446591.1	PREDICTED: nucleoside diphosphate kinase 1-like [Nicotiana tabacum]	AT4G09320	82.432	9.89e-91	16243	6.35055	95	3	0.91	58	2	0.54	190	9	0.91	123	6	0.91
XP_016446606.1	PREDICTED: eukaryotic translation initiation factor-like [Nicotiana tabacum]	AT5G57870	63.178	0	85560	8.46055	NA	NA	NA	NA	NA	NA	86	2	0.04	NA	NA	NA
XP_016446634.1	PREDICTED: snakin-2-like [Nicotiana tabacum]	AT1G75750	67.532	4.82e-31	11932	8.86417	96	7	1.37	100	8	3.23	68	2	0.78	89	3	0.78
XP_016446652.1	PREDICTED: ribulose bisphosphate carboxylase small chain, chloroplastic-like [Nicotiana tabacum]	AT5G38410	74.444	9.55e-101	20496	7.77375	61	3	0.41	NA	NA	NA	NA	NA	NA	NA	NA	NA
XP_016446720.1	PREDICTED: GDSL esterase/lipase 5-like isoform X1 [Nicotiana tabacum]	AT5G40990	48.108	2.44e-116	42404	9.1691	33	2	0.18	39	2	0.18	NA	NA	NA	NA	NA	NA
XP_016446736.1	PREDICTED: ras-related protein RABB1b [Nicotiana tabacum]	AT4G35860	91.469	1.15e-147	23514	7.88724	NA	NA	NA	NA	NA	NA	76	3	0.57	99	4	0.82
XP_016446804.1	PREDICTED: ATP-dependent Clp protease proteolytic subunit 5, chloroplastic-like [Nicotiana tabacum]	AT1G02560	81.605	9.22e-177	32357	8.57222	NA	NA	NA	NA	NA	NA	99	4	0.55	NA	NA	NA
XP_016446832.1	PREDICTED: subtilisin-like protease SBT3.9 [Nicotiana tabacum]	AT4G10520	44.532	0	82248	9.09216	NA	NA	NA	29	2	0.09	NA	NA	NA	NA	NA	NA
XP_016446840.1	PREDICTED: 60S ribosomal protein L31 [Nicotiana tabacum]	AT4G26230	87.5	5.04e-73	13911	9.95317	NA	NA	NA	NA	NA	NA	65	3	0.65	52	2	0.65
XP_016446951.1	PREDICTED: coatomer subunit alpha-1-like [Nicotiana tabacum]	AT1G62020	83.429	0	138096	6.70344	98	5	0.14	NA	NA	NA	85	7	0.17	314	15	0.48
XP_016446975.1	PREDICTED: auxin-induced protein PCNT115-like [Nicotiana tabacum]	AT1G60710	77.485	0	38468	5.85374	NA	NA	NA	NA	NA	NA	NA	NA	NA	53	4	0.32
XP_016447002.1	PREDICTED: uncharacterized protein LOC107772033 [Nicotiana tabacum]	AT2G45060	56.727	3.91e-103	30291	9.49392	NA	NA	NA	NA	NA	NA	52	3	0.42	47	2	0.27
XP_016447019.1	PREDICTED: acid phosphatase 1-like [Nicotiana tabacum]	AT4G25150	47.926	4.37e-73	29242	9.56553	153	11	2	212	10	1.65	505	22	2	451	21	2.82
XP_016447022.1	PREDICTED: 2-oxoglutarate dehydrogenase, mitochondrial-like [Nicotiana tabacum]	AT3G55410	86.234	0	116421	6.93272	226	16	0.6	127	9	0.24	347	19	0.55	208	13	0.37
XP_016447067.1	PREDICTED: protein ROOT HAIR DEFECTIVE 3-like isoform X1 [Nicotiana tabacum]	AT1G72960	75.075	0	76106	5.36823	NA	NA	NA	NA	NA	NA	NA	NA	NA	35	2	0.1
XP_016447092.1	PREDICTED: uncharacterized protein LOC107772121 [Nicotiana tabacum]	AT1G44835	58.621	2.32e-128	39704	8.98982	NA	NA	NA	NA	NA	NA	38	2	0.2	46	4	0.43
XP_016447176.1	PREDICTED: dnaJ protein ERDJ3A-like [Nicotiana tabacum]	AT3G08970	61.151	0	62653	9.24704	NA	NA	NA	38	2	0.12	NA	NA	NA	NA	NA	NA
XP_016447181.1	PREDICTED: guanine nucleotide-binding protein subunit beta-like protein [Nicotiana tabacum]	AT3G18130	80.247	0	36204	6.71765	124	10	0.81	91	7	0.81	337	19	2.28	192	12	1.44
XP_016447186.1	PREDICTED: lipoxygenase homology domain-containing protein 1-like [Nicotiana tabacum]	AT2G22170	51.744	1.81e-55	19315	6.561	NA	NA	NA	NA	NA	NA	36	2	0.44	NA	NA	NA
XP_016447191.1	PREDICTED: uncharacterized protein LOC107772213 [Nicotiana tabacum]	AT2G12400	65.696	0	62808	7.18308	NA	NA	NA	NA	NA	NA	38	2	0.12	69	2	0.12
XP_016447226.1	PREDICTED: calnexin homolog 1-like [Nicotiana tabacum]	AT5G61790	72.119	0	61247	4.79547	68	6	0.27	NA	NA	NA	NA	NA	NA	NA	NA	NA
XP_016447275.1	PREDICTED: uncharacterized protein LOC107772291 [Nicotiana tabacum]	AT4G39840	67.939	2.7e-122	56646	9.98404	NA	NA	NA	NA	NA	NA	NA	NA	NA	36	2	0.07
XP_016447296.1	PREDICTED: dihydrolipoyllysine-residue acetyltransferase component 2 of pyruvate dehydrogenase complex, mitochondrial-like [Nicotiana tabacum]	AT1G54220	67.269	0	59457	8.38028	NA	NA	NA	NA	NA	NA	94	7	0.53	68	5	0.35
XP_016447297.1	PREDICTED: mitochondrial import inner membrane translocase subunit TIM23-2-like [Nicotiana tabacum]	AT1G17530	63.043	4.58e-73	20188	9.3294	52	2	0.42	NA	NA	NA	NA	NA	NA	83	2	0.42
XP_016447368.1	PREDICTED: ruvB-like 2 [Nicotiana tabacum]	AT5G67630	84.154	0	51842	5.41366	172	6	0.42	142	7	0.42	94	4	0.15	152	9	0.74
XP_016447408.1	PREDICTED: imidazole glycerol phosphate synthase hisHF, chloroplastic [Nicotiana tabacum]	AT4G26900	83.759	0	65708	7.66423	NA	NA	NA	NA	NA	NA	51	2	0.06	NA	NA	NA
XP_016447460.1	PREDICTED: 60S acidic ribosomal protein P0-like [Nicotiana tabacum]	AT2G40010	81.818	0	34117	5.11702	330	22	1.85	302	17	1.85	528	20	1.08	455	25	1.08
XP_016447503.1	PREDICTED: aspartyl protease family protein 2-like [Nicotiana tabacum]	AT1G01300	72	0	55476	8.81003	185	8	0.58	210	8	0.58	NA	NA	NA	NA	NA	NA
XP_016447515.1	PREDICTED: bifunctional protein FolD 2-like, partial [Nicotiana tabacum]	AT3G12290	80.392	1.93e-56	11344	5.26948	NA	NA	NA	NA	NA	NA	49	2	0.83	NA	NA	NA
XP_016447531.1	PREDICTED: epidermis-specific secreted glycoprotein EP1-like, partial [Nicotiana tabacum]	AT1G78860	44.33	1.09e-44	21414	9.95862	38	3	0.39	NA	NA	NA	80	2	0.39	59	2	0.39
XP_016447537.1	PREDICTED: defensin J1-2-like [Nicotiana tabacum]	AT2G02100	68.056	2.6e-33	9039	9.14237	71	5	0.45	76	8	1.11	88	5	1.11	109	5	1.11
XP_016447636.1	PREDICTED: chlorophyll a-b binding protein 40, chloroplastic [Nicotiana tabacum]	AT1G29930	89.925	1.26e-176	28450	5.48078	NA	NA	NA	NA	NA	NA	45	3	0.28	28	2	0.28
XP_016447652.1	PREDICTED: 60S ribosomal protein L14-2-like [Nicotiana tabacum]	AT4G27090	81.522	2.43e-48	10661	10.9253	41	2	0.38	86	5	3.93	46	2	0.89	78	2	0.89
XP_016447667.1	PREDICTED: protein FLX-like 2 [Nicotiana tabacum]	AT1G67170	49.565	2.1e-98	49404	6.46003	40	2	0.16	75	5	0.44	NA	NA	NA	NA	NA	NA
XP_016447691.1	PREDICTED: protein mago nashi homolog [Nicotiana tabacum]	AT1G02140	87.755	7.47e-97	17898	5.61791	NA	NA	NA	NA	NA	NA	40	2	0.48	NA	NA	NA
XP_016447720.1	PREDICTED: alcohol dehydrogenase 1 [Nicotiana tabacum]	AT1G77120	83.511	0	41834	6.20895	40	2	0.09	49	2	0.19	78	4	0.29	72	2	0.19
XP_016447735.1	PREDICTED: syntaxin-71-like, partial [Nicotiana tabacum]	AT3G09740	79.191	3.94e-100	19566	4.75499	NA	NA	NA	NA	NA	NA	NA	NA	NA	37	2	0.43
XP_016447757.1	PREDICTED: PLASMODESMATA CALLOSE-BINDING PROTEIN 3-like [Nicotiana tabacum]	AT1G18650	67.857	3.5e-52	19172	7.01924	61	2	0.44	NA	NA	NA	NA	NA	NA	NA	NA	NA
XP_016447760.1	PREDICTED: dynamin-2A-like [Nicotiana tabacum]	AT1G59610	76.375	0	99313	9.05475	422	28	1.08	448	31	1.15	341	17	0.55	373	21	0.79
XP_016447868.1	PREDICTED: malate dehydrogenase [Nicotiana tabacum]	AT1G04410	92.169	0	35727	5.92258	NA	NA	NA	NA	NA	NA	NA	NA	NA	386	24	2.32
XP_016447879.1	PREDICTED: ribosome biogenesis protein NSA2 homolog [Nicotiana tabacum]	AT5G06360	88.462	6.67e-172	29912	10.2696	35	2	0.27	42	3	0.43	32	2	0.27	55	4	0.61
XP_016447937.1	PREDICTED: 8-hydroxygeraniol dehydrogenase-like [Nicotiana tabacum]	AT4G37980	68.077	3.81e-116	28791	5.75433	NA	NA	NA	NA	NA	NA	45	3	0.28	NA	NA	NA
XP_016447996.1	PREDICTED: peptidyl-prolyl cis-trans isomerase FKBP53-like isoform X1 [Nicotiana tabacum]	AT4G25340	45.205	1.12e-116	56298	5.18856	NA	NA	NA	95	6	0.29	NA	NA	NA	NA	NA	NA
XP_016448056.1	PREDICTED: protein NUCLEAR FUSION DEFECTIVE 2-like [Nicotiana tabacum]	AT1G24450	49.162	1.29e-55	20050	9.50901	NA	NA	NA	NA	NA	NA	69	2	0.42	51	3	0.69
XP_016448061.1	PREDICTED: phenylalanine--tRNA ligase beta subunit, cytoplasmic-like isoform X1 [Nicotiana tabacum]	AT1G72550	69.282	0	67322	5.24925	42	2	0.11	NA	NA	NA	87	4	0.17	36	2	0.11
XP_016448098.1	PREDICTED: exosome complex component RRP41 homolog, partial [Nicotiana tabacum]	AT3G61620	82.114	2.31e-67	14455	9.56199	NA	NA	NA	NA	NA	NA	36	2	0.62	NA	NA	NA
XP_016448115.1	PREDICTED: succinyl-CoA ligase [ADP-forming] subunit alpha-2, mitochondrial-like [Nicotiana tabacum]	AT5G23250	84.783	3.83e-48	9567	6.89411	42	2	1.03	NA	NA	NA	47	3	1.88	NA	NA	NA
XP_016448116.1	PREDICTED: trihelix transcription factor GT-3b-like [Nicotiana tabacum]	AT5G01380	55.273	5.23e-73	34978	7.30723	NA	NA	NA	NA	NA	NA	NA	NA	NA	63	2	0.23
XP_016448136.1	PREDICTED: delta-1-pyrroline-5-carboxylate synthase-like isoform X1 [Nicotiana tabacum]	AT2G39800	76.838	0	78370	5.7597	96	4	0.2	41	2	0.1	146	8	0.45	119	7	0.38
XP_016448154.1	PREDICTED: betaine aldehyde dehydrogenase, chloroplastic-like [Nicotiana tabacum]	AT1G74920	71.485	0	56194	5.40054	118	8	0.47	154	6	0.29	182	14	0.67	91	5	0.38
XP_016448155.1	PREDICTED: mannose-1-phosphate guanyltransferase alpha-B-like [Nicotiana tabacum]	AT1G74910	85.096	0	45918	6.24229	40	2	0.17	NA	NA	NA	65	3	0.17	NA	NA	NA
XP_016448168.1	PREDICTED: probable mannitol dehydrogenase [Nicotiana tabacum]	AT4G37970	65.556	4.23e-179	39249	6.1694	NA	NA	NA	NA	NA	NA	26	2	0.2	NA	NA	NA
XP_016448220.1	PREDICTED: ABC transporter F family member 4-like [Nicotiana tabacum]	AT3G54540	80.411	0	80936	5.689	NA	NA	NA	40	2	0.09	42	2	0.09	NA	NA	NA
XP_016448228.1	PREDICTED: heterogeneous nuclear ribonucleoprotein R [Nicotiana tabacum]	AT3G52660	61.519	3.61e-174	52586	4.99992	52	6	0.41	61	3	0.23	109	8	0.62	119	7	0.41
XP_016448276.1	PREDICTED: ATP sulfurylase 1, chloroplastic-like [Nicotiana tabacum]	AT3G22890	77.825	0	52314	8.33024	NA	NA	NA	NA	NA	NA	87	3	0.23	89	6	0.41
XP_016448296.1	PREDICTED: signal recognition particle receptor subunit beta-like [Nicotiana tabacum]	AT5G05670	71.042	1.43e-134	29414	8.35525	NA	NA	NA	NA	NA	NA	72	3	0.44	83	2	0.27
XP_016448299.1	PREDICTED: annexin D4-like [Nicotiana tabacum]	AT2G38750	49.518	8.8e-102	36464	5.92898	NA	NA	NA	NA	NA	NA	60	4	0.48	NA	NA	NA
XP_016448330.1	PREDICTED: pyruvate kinase 1, cytosolic [Nicotiana tabacum]	AT3G52990	89.753	0	57781	6.72952	193	9	0.55	63	3	0.13	215	12	0.65	113	6	0.45
XP_016448350.1	PREDICTED: protein disulfide isomerase-like 2-3 [Nicotiana tabacum]	AT1G04980	76.818	5.46e-120	24885	4.69381	NA	NA	NA	NA	NA	NA	NA	NA	NA	160	9	1.71
XP_016448412.1	PREDICTED: peroxisomal membrane protein 11D-like [Nicotiana tabacum]	AT2G45740	81.897	1.47e-144	25962	9.81544	64	3	0.31	48	4	0.73	88	3	0.31	86	2	0.31
XP_016448421.1	PREDICTED: AP-1 complex subunit gamma-2-like [Nicotiana tabacum]	AT1G60070	75.779	0	95706	6.19613	32	2	0.08	NA	NA	NA	64	3	0.08	54	3	0.12
XP_016448448.1	PREDICTED: tubulin alpha-3 chain [Nicotiana tabacum]	AT5G19780	96.782	0	50336	4.91637	383	24	0.91	NA	NA	NA	452	18	0.77	279	15	0.77
XP_016448488.1	PREDICTED: calnexin homolog 1-like [Nicotiana tabacum]	AT5G61790	72.862	0	61478	4.7713	NA	NA	NA	121	11	0.51	100	7	0.34	108	10	0.34
XP_016448493.1	PREDICTED: 40S ribosomal protein S19-3 [Nicotiana tabacum]	AT5G61170	86.713	9.34e-92	16053	10.2019	163	14	6.01	153	10	2.66	184	14	3.55	152	10	2.66
XP_016448640.1	PREDICTED: beta-fructofuranosidase, insoluble isoenzyme 1-like isoform X1 [Nicotiana tabacum]	AT2G36190	64.121	0	66653	9.20034	172	7	0.18	NA	NA	NA	NA	NA	NA	NA	NA	NA
XP_016448655.1	PREDICTED: nitrogen regulatory protein P-II homolog [Nicotiana tabacum]	AT4G01900	64.211	9.29e-79	22064	9.5155	NA	NA	NA	NA	NA	NA	39	2	0.38	NA	NA	NA
XP_016448666.1	PREDICTED: enoyl-CoA delta isomerase 2, peroxisomal-like [Nicotiana tabacum]	AT4G14440	57.826	2.67e-95	25875	9.20251	NA	NA	NA	55	3	0.51	42	2	0.15	NA	NA	NA
XP_016448684.1	PREDICTED: aspartate aminotransferase, cytoplasmic [Nicotiana tabacum]	AT5G11520	82.38	0	49255	9.31212	62	4	0.34	100	5	0.34	183	10	1.08	164	7	0.67
XP_016448687.1	PREDICTED: la protein 1-like [Nicotiana tabacum]	AT4G32720	55.251	5.02e-146	51614	5.21204	71	3	0.23	NA	NA	NA	NA	NA	NA	NA	NA	NA
XP_016448738.1	PREDICTED: 14 kDa zinc-binding protein-like [Nicotiana tabacum]	AT3G56490	82.308	3.38e-79	14427	5.92962	34	2	0.62	NA	NA	NA	NA	NA	NA	51	2	0.62
XP_016448761.1	PREDICTED: uncharacterized protein LOC107773848 [Nicotiana tabacum]	AT1G53210	68.905	0	62645	5.20116	NA	NA	NA	NA	NA	NA	62	3	0.06	NA	NA	NA
XP_016448772.1	PREDICTED: beta-fructofuranosidase, insoluble isoenzyme 1-like [Nicotiana tabacum]	AT3G52600	63.066	0	66244	8.74236	NA	NA	NA	NA	NA	NA	168	6	0.18	NA	NA	NA
XP_016448777.1	PREDICTED: mRNA turnover protein 4 homolog [Nicotiana tabacum]	AT1G25260	70.638	1.43e-121	26583	8.80199	48	2	0.14	52	2	0.31	83	2	0.31	65	3	0.49
XP_016448854.1	PREDICTED: TATA-binding protein-associated factor 2N-like [Nicotiana tabacum]	AT3G07030	62.195	5.93e-39	22138	10.2186	56	4	0.61	NA	NA	NA	NA	NA	NA	NA	NA	NA
XP_016448947.1	PREDICTED: eukaryotic peptide chain release factor subunit 1-3 [Nicotiana tabacum]	AT3G26618	90.847	0	49068	5.36445	76	4	0.16	NA	NA	NA	NA	NA	NA	NA	NA	NA
XP_016448995.1	PREDICTED: protein TOC75-3, chloroplastic-like [Nicotiana tabacum]	AT3G46740	85.345	0	89600	9.02114	103	7	0.27	NA	NA	NA	172	11	0.38	56	6	0.22
XP_016449031.1	PREDICTED: uncharacterized protein At5g39570-like [Nicotiana tabacum]	AT3G29075	47.134	6.43e-28	43100	4.60406	NA	NA	NA	NA	NA	NA	351	15	1.12	NA	NA	NA
XP_016449079.1	PREDICTED: 50S ribosomal protein L27, chloroplastic [Nicotiana tabacum]	AT5G40950	71.574	3.5e-90	20716	10.4361	NA	NA	NA	49	3	0.66	59	4	0.66	66	4	0.66
XP_016449102.1	PREDICTED: quinone oxidoreductase-like protein 2 homolog [Nicotiana tabacum]	AT3G56460	76.504	0	37455	9.3552	NA	NA	NA	43	2	0.21	61	3	0.33	NA	NA	NA
XP_016449160.1	PREDICTED: probable ribosome biogenesis protein RLP24 [Nicotiana tabacum]	AT2G44860	63.492	1.4e-46	14990	10.1746	66	4	1.53	48	2	0.59	68	4	1.53	NA	NA	NA
XP_016449230.1	PREDICTED: 60S ribosomal protein L18-2-like [Nicotiana tabacum]	AT3G05590	82.888	1.26e-114	21098	10.9737	NA	NA	NA	NA	NA	NA	NA	NA	NA	134	8	1.72
XP_016449234.1	PREDICTED: chlorophyll a-b binding protein CP29.1, chloroplastic-like [Nicotiana tabacum]	AT3G08940	86.813	5.14e-173	31090	5.78802	NA	NA	NA	NA	NA	NA	70	3	0.41	NA	NA	NA
XP_016449243.1	PREDICTED: zinc finger BED domain-containing protein DAYSLEEPER-like, partial [Nicotiana tabacum]	AT3G42170	30.357	2.83e-21	34997	8.93606	NA	NA	NA	NA	NA	NA	NA	NA	NA	59	3	0.11
XP_016449275.1	PREDICTED: COBW domain-containing protein 1-like [Nicotiana tabacum]	AT1G80480	71.397	0	50915	6.03911	51	4	0.15	NA	NA	NA	NA	NA	NA	NA	NA	NA
XP_016449284.1	PREDICTED: heat shock cognate 70 kDa protein 2-like [Nicotiana tabacum]	AT5G02500	72.441	0	99612	6.37198	NA	NA	NA	NA	NA	NA	207	18	0.34	146	18	0.29
XP_016449305.1	PREDICTED: AP-4 complex subunit mu [Nicotiana tabacum]	AT4G24550	86.726	0	50639	6.64185	29	2	0.15	NA	NA	NA	NA	NA	NA	NA	NA	NA
XP_016449318.1	PREDICTED: pentatricopeptide repeat-containing protein At4g36680, mitochondrial-like [Nicotiana tabacum]	AT4G36680	61.347	0	46225	8.88557	45	2	0.17	44	2	0.17	41	2	0.17	NA	NA	NA
XP_016449335.1	PREDICTED: 60S ribosomal protein L32-1-like [Nicotiana tabacum]	AT4G18100	83.459	7.16e-82	15755	10.7762	NA	NA	NA	NA	NA	NA	NA	NA	NA	295	20	4.85
XP_016449395.1	PREDICTED: 14-3-3-like protein C [Nicotiana tabacum]	AT1G78300	87.16	1.95e-165	29476	4.7756	733	44	5.89	582	34	5.1	1035	34	3.25	412	21	2.77
XP_016449424.1	PREDICTED: U2 small nuclear ribonucleoprotein A'-like [Nicotiana tabacum]	AT1G09760	77.366	2.19e-133	32632	4.93426	107	2	0.24	215	6	0.93	171	4	0.55	264	11	1.15
XP_016449427.1	PREDICTED: respiratory burst oxidase homolog protein C [Nicotiana tabacum]	AT5G47910	67.053	0	106409	9.0207	NA	NA	NA	60	4	0.07	57	3	0.07	42	3	0.07
XP_016449447.1	PREDICTED: 21 kDa protein-like [Nicotiana tabacum]	AT5G20740	53.368	3.49e-65	21895	9.15933	NA	NA	NA	NA	NA	NA	NA	NA	NA	69	2	0.38
XP_016449493.1	PREDICTED: guanosine nucleotide diphosphate dissociation inhibitor 2-like [Nicotiana tabacum]	AT3G59920	84.459	0	50127	5.43049	NA	NA	NA	NA	NA	NA	125	10	0.78	64	5	0.43
XP_016449522.1	PREDICTED: polyadenylate-binding protein RBP45-like [Nicotiana tabacum]	AT1G11650	67.066	2.58e-160	45865	5.56996	NA	NA	NA	40	3	0.27	NA	NA	NA	NA	NA	NA
XP_016449555.1	PREDICTED: 40S ribosomal protein S28 [Nicotiana tabacum]	AT5G64140	87.692	3.94e-34	7462	11.1588	NA	NA	NA	51	2	1.43	64	3	0.56	NA	NA	NA
XP_016449557.1	PREDICTED: LOW QUALITY PROTEIN: protein transport protein SEC31 homolog B-like [Nicotiana tabacum]	AT3G63460	63.787	0	123295	5.20942	NA	NA	NA	NA	NA	NA	NA	NA	NA	45	2	0.06
XP_016449578.1	PREDICTED: ras-related protein RABB1c [Nicotiana tabacum]	AT4G17170	97.619	3.87e-156	23383	7.06945	NA	NA	NA	NA	NA	NA	NA	NA	NA	67	3	0.57
XP_016449630.1	PREDICTED: sm-like protein LSM8 [Nicotiana tabacum]	AT1G65700	86.735	2.49e-58	10689	4.68537	NA	NA	NA	NA	NA	NA	NA	NA	NA	50	2	0.38
XP_016449632.1	PREDICTED: 60S ribosomal protein L30-like [Nicotiana tabacum]	AT1G36240	85.714	5.32e-71	12551	9.60923	225	16	19.35	NA	NA	NA	NA	NA	NA	NA	NA	NA
XP_016449633.1	PREDICTED: serrate RNA effector molecule-like isoform X1 [Nicotiana tabacum]	AT2G27100	67.883	0	83476	8.68277	154	6	0.3	173	11	0.48	130	6	0.3	179	10	0.42
XP_016449681.1	PREDICTED: factor of DNA methylation 1-like [Nicotiana tabacum]	AT1G15910	54.088	0	74215	5.48358	47	2	0.1	NA	NA	NA	NA	NA	NA	NA	NA	NA
XP_016449683.1	PREDICTED: 40S ribosomal protein S12-like [Nicotiana tabacum]	AT2G32060	73.77	2.23e-65	15261	5.65425	136	7	2.13	151	8	2.13	175	8	1.49	104	3	0.98
XP_016449741.1	PREDICTED: T-complex protein 1 subunit gamma [Nicotiana tabacum]	AT5G26360	88.689	0	61005	5.79788	77	5	0.19	NA	NA	NA	103	7	0.27	100	6	0.19
XP_016449763.1	PREDICTED: vacuolar protein sorting-associated protein 51 homolog isoform X1 [Nicotiana tabacum]	AT4G02030	63.393	0	88903	6.2127	31	4	0.08	NA	NA	NA	NA	NA	NA	25	2	0.08
XP_016449765.1	PREDICTED: DNA replication licensing factor MCM7-like [Nicotiana tabacum]	AT4G02060	83.193	0	81267	5.45591	93	8	0.31	34	3	0.14	45	4	0.14	NA	NA	NA
XP_016449802.1	PREDICTED: alpha-1,4-glucan-protein synthase [UDP-forming] 2-like [Nicotiana tabacum]	AT3G08900	85.675	0	41583	5.98735	854	44	3.33	NA	NA	NA	950	48	4.15	1011	57	5.67
XP_016449807.1	PREDICTED: DEAD-box ATP-dependent RNA helicase 56-like [Nicotiana tabacum]	AT5G11200	92.757	0	48949	5.52755	NA	NA	NA	NA	NA	NA	NA	NA	NA	383	24	1.6
XP_016449809.1	PREDICTED: UPF0160 protein-like [Nicotiana tabacum]	AT5G41970	71.39	0	42561	6.32887	NA	NA	NA	NA	NA	NA	38	2	0.18	NA	NA	NA
XP_016449946.1	PREDICTED: heat shock 70 kDa protein, mitochondrial [Nicotiana tabacum]	AT5G09590	82.405	0	73343	5.87835	577	26	0.72	502	31	0.9	746	34	0.9	565	27	0.81
XP_016449949.1	PREDICTED: transmembrane emp24 domain-containing protein p24beta3-like [Nicotiana tabacum]	AT3G22845	77.561	1.77e-124	24576	5.98577	NA	NA	NA	NA	NA	NA	68	2	0.33	68	2	0.33
XP_016449951.1	PREDICTED: probable histone H2AXb [Nicotiana tabacum]	AT1G54690	89.583	1.5e-87	14973	10.2461	105	8	2.18	143	12	4.06	103	7	1.53	110	10	2.18
XP_016449955.1	PREDICTED: nucleolar and coiled-body phosphoprotein 1-like [Nicotiana tabacum]	AT5G57120	60	1.41e-31	44852	9.19296	42	2	0.08	64	3	0.17	54	2	0.08	50	2	0.08
XP_016449962.1	PREDICTED: pyrophosphate-energized vacuolar membrane proton pump-like [Nicotiana tabacum]	AT1G15690	90.078	0	80734	4.98198	83	6	0.2	56	4	0.2	68	4	0.2	47	4	0.2
XP_016449975.1	PREDICTED: 60S ribosomal protein L36-2-like [Nicotiana tabacum]	AT3G53740	81.25	1.01e-55	12348	11.3163	37	2	0.75	49	3	1.31	57	6	3.03	67	4	1.31
XP_016449990.1	PREDICTED: 60S ribosomal protein L32-1-like, partial [Nicotiana tabacum]	AT4G18100	90.385	6.22e-70	12790	10.1231	NA	NA	NA	NA	NA	NA	NA	NA	NA	265	18	4.04
XP_016450018.1	PREDICTED: coatomer subunit beta-1-like [Nicotiana tabacum]	AT4G31480	84.299	0	106948	5.5564	NA	NA	NA	NA	NA	NA	40	3	0.11	NA	NA	NA
XP_016450023.1	PREDICTED: putative G3BP-like protein isoform X1 [Nicotiana tabacum]	AT3G25150	47.479	2.47e-114	51025	5.21541	62	4	0.33	NA	NA	NA	41	2	0.15	54	2	0.15
XP_016450034.1	PREDICTED: U2 small nuclear ribonucleoprotein B''-like [Nicotiana tabacum]	AT2G30260	74.262	8.03e-129	26228	9.42592	NA	NA	NA	NA	NA	NA	NA	NA	NA	112	3	0.31
XP_016450105.1	PREDICTED: probable serine/threonine-protein kinase At5g41260 [Nicotiana tabacum]	AT5G59010	79.226	0	55850	6.05703	NA	NA	NA	NA	NA	NA	38	2	0.07	NA	NA	NA
XP_016450150.1	PREDICTED: RNA-binding KH domain-containing protein PEPPER-like [Nicotiana tabacum]	AT4G26000	53.626	1.34e-160	50160	5.19574	122	9	0.78	320	21	2.39	223	11	0.91	278	16	1.54
XP_016450165.1	PREDICTED: chlorophyll a-b binding protein 21, chloroplastic [Nicotiana tabacum]	AT1G29930	90.262	3.71e-176	28279	5.15402	NA	NA	NA	NA	NA	NA	65	3	0.29	34	2	0.29
XP_016450182.1	PREDICTED: ankyrin repeat domain-containing protein 2B-like [Nicotiana tabacum]	AT2G17390	63.818	6.51e-156	37513	4.44796	116	7	0.61	77	5	0.33	202	8	0.33	57	2	0.21
XP_016450199.1	PREDICTED: 40S ribosomal protein S26-3-like [Nicotiana tabacum]	AT2G40590	81.416	2.89e-64	14912	10.9277	146	13	2.21	122	11	1.54	205	16	5.46	123	9	3.05
XP_016450220.1	PREDICTED: plasma membrane ATPase 3 [Nicotiana tabacum]	AT5G62670	91.527	0	105411	6.44539	252	18	0.8	349	22	0.74	322	16	0.51	323	19	0.74
XP_016450236.1	PREDICTED: transcription initiation factor TFIID subunit 15b-like [Nicotiana tabacum]	AT5G58470	61.943	4.41e-63	43840	9.03161	NA	NA	NA	91	5	0.28	NA	NA	NA	51	3	0.28
XP_016450237.1	PREDICTED: protein LIGHT-DEPENDENT SHORT HYPOCOTYLS 5-like [Nicotiana tabacum]	AT1G07090	81.818	1.4e-94	24378	9.60486	NA	NA	NA	NA	NA	NA	63	3	0.54	NA	NA	NA
XP_016450264.1	PREDICTED: ATP-dependent 6-phosphofructokinase 3-like [Nicotiana tabacum]	AT4G26270	81.342	0	53979	5.98771	NA	NA	NA	NA	NA	NA	70	3	0.22	72	2	0.14
XP_016450276.1	PREDICTED: defensin-like protein P322 [Nicotiana tabacum]	AT2G02100	65.385	2.4e-31	9087	8.77594	115	3	0.45	110	5	2.02	350	9	1.09	333	10	1.09
XP_016450288.1	PREDICTED: L-ascorbate peroxidase 3, peroxisomal-like [Nicotiana tabacum]	AT4G35000	84.669	1.21e-174	31686	7.2145	55	3	0.4	106	5	0.76	176	11	0.76	124	7	0.97
XP_016450305.1	PREDICTED: ribose-phosphate pyrophosphokinase 1 [Nicotiana tabacum]	AT2G44530	79.948	0	43415	5.87759	NA	NA	NA	NA	NA	NA	79	3	0.18	NA	NA	NA
XP_016450319.1	PREDICTED: ketol-acid reductoisomerase, chloroplastic-like [Nicotiana tabacum]	AT3G58610	90.395	0	63701	6.57899	NA	NA	NA	74	3	0.12	NA	NA	NA	NA	NA	NA
XP_016450323.1	PREDICTED: glycine-rich RNA-binding protein RZ1A-like [Nicotiana tabacum]	AT3G26430	53.876	1.03e-63	22686	8.94506	42	2	0.37	39	2	0.37	NA	NA	NA	NA	NA	NA
XP_016450330.1	PREDICTED: tubulin beta-2 chain [Nicotiana tabacum]	AT5G62700	97.523	0	50848	4.71747	783	65	4.48	495	45	3.12	955	58	5.31	850	65	5.31
XP_016450331.1	PREDICTED: 40S ribosomal protein S17-like [Nicotiana tabacum]	AT5G04800	80.822	4.41e-79	16325	9.94422	252	18	9.48	207	18	5.84	308	22	15.06	NA	NA	NA
XP_016450385.1	PREDICTED: peroxidase 51-like [Nicotiana tabacum]	AT4G37530	68.182	1.29e-162	36354	8.3449	NA	NA	NA	79	3	0.34	NA	NA	NA	NA	NA	NA
XP_016450498.1	PREDICTED: inosine-5'-monophosphate dehydrogenase 2-like [Nicotiana tabacum]	AT1G16350	69.124	0	53450	6.38243	52	3	0.14	NA	NA	NA	123	5	0.31	NA	NA	NA
XP_016450515.1	PREDICTED: mitochondrial-processing peptidase subunit alpha-like [Nicotiana tabacum]	AT1G51980	64.158	0	54729	6.12569	60	2	0.14	87	4	0.22	97	4	0.3	82	4	0.3
XP_016450554.1	PREDICTED: syntaxin-132-like [Nicotiana tabacum]	AT3G03800	73.633	6.26e-158	35542	6.1753	NA	NA	NA	NA	NA	NA	NA	NA	NA	37	2	0.11
XP_016450601.1	PREDICTED: pyrophosphate--fructose 6-phosphate 1-phosphotransferase subunit beta-like [Nicotiana tabacum]	AT4G04040	80.282	0	62499	6.01644	NA	NA	NA	NA	NA	NA	97	4	0.12	54	3	0.06
XP_016450678.1	PREDICTED: intron-binding protein aquarius [Nicotiana tabacum]	AT2G38770	76.908	0	178724	5.82099	NA	NA	NA	61	4	0.08	NA	NA	NA	59	5	0.11
XP_016450695.1	PREDICTED: AP-2 complex subunit alpha-1-like [Nicotiana tabacum]	AT5G22780	81.427	0	114477	5.8789	NA	NA	NA	NA	NA	NA	43	3	0.07	27	3	0.1
XP_016450736.1	PREDICTED: splicing factor U2af small subunit B-like [Nicotiana tabacum]	AT5G42820	68.687	1.76e-126	40641	9.35984	55	2	0.19	NA	NA	NA	NA	NA	NA	NA	NA	NA
XP_016450774.1	PREDICTED: cell wall / vacuolar inhibitor of fructosidase 1-like [Nicotiana tabacum]	AT1G47960	42.857	4.45e-34	18185	8.36152	42	3	0.78	135	4	1.16	306	15	2.84	355	13	2.84
XP_016450783.1	PREDICTED: coatomer subunit alpha-1-like [Nicotiana tabacum]	AT1G62020	82.445	0	138219	6.52855	101	4	0.11	NA	NA	NA	94	5	0.14	266	12	0.37
XP_016450804.1	PREDICTED: uncharacterized protein LOC107775567 [Nicotiana tabacum]	AT1G74640	69.653	0	41512	8.82654	75	3	0.3	NA	NA	NA	NA	NA	NA	NA	NA	NA
XP_016450809.1	PREDICTED: U3 small nucleolar ribonucleoprotein protein IMP4 [Nicotiana tabacum]	AT1G63780	78.912	4.67e-178	34098	9.22867	NA	NA	NA	45	2	0.23	NA	NA	NA	NA	NA	NA
XP_016450822.1	PREDICTED: sucrose synthase 2-like [Nicotiana tabacum]	AT4G02280	79.975	0	92919	6.32697	34	2	0.08	NA	NA	NA	39	5	0.17	36	2	0.08
XP_016450837.1	PREDICTED: DNA ligase 1-like [Nicotiana tabacum]	AT1G08130	64.892	0	87560	8.1092	53	4	0.18	NA	NA	NA	NA	NA	NA	NA	NA	NA
XP_016450888.1	PREDICTED: sucrose synthase-like [Nicotiana tabacum]	AT3G43190	80.97	0	92914	6.09371	340	26	0.94	124	10	0.37	452	37	1.45	273	22	0.8
XP_016450917.1	PREDICTED: monodehydroascorbate reductase-like [Nicotiana tabacum]	AT3G52880	78.111	0	47155	5.63384	114	5	0.36	62	3	0.26	189	8	0.84	169	7	0.71
XP_016450926.1	PREDICTED: expansin-A11-like [Nicotiana tabacum]	AT1G20190	71.008	1.94e-130	28466	9.44459	NA	NA	NA	NA	NA	NA	NA	NA	NA	48	2	0.28
XP_016450930.1	PREDICTED: histone H2B-like [Nicotiana tabacum]	AT3G45980	85.621	1.29e-78	15778	10.1376	1376	85	159.25	1185	74	81.64	NA	NA	NA	NA	NA	NA
XP_016450941.1	PREDICTED: probable aquaporin TIP1-1 [Nicotiana tabacum]	AT2G36830	78.088	1.22e-138	25910	5.70872	75	4	0.32	39	2	0.32	60	5	0.32	79	4	0.32
XP_016450979.1	PREDICTED: 60S ribosomal protein L9-1 [Nicotiana tabacum]	AT1G33140	86.598	2.18e-123	22019	9.61349	828	52	33.19	684	39	16.99	1203	62	28.12	747	43	16.99
XP_016450993.1	PREDICTED: 3-oxoacyl-[acyl-carrier-protein] reductase 4-like [Nicotiana tabacum]	AT1G24360	68.771	1.65e-147	34204	4.40728	385	14	1.08	439	13	1.08	544	18	1.31	356	12	0.87
XP_016451015.1	PREDICTED: 60S ribosomal protein L18a-like [Nicotiana tabacum]	AT2G34480	89.888	6.49e-121	21567	10.2589	NA	NA	NA	270	13	3.36	137	8	2.71	101	6	1.67
XP_016451055.1	PREDICTED: vesicle-associated membrane protein 711 [Nicotiana tabacum]	AT5G11150	78.281	7.45e-138	25330	9.56589	75	4	0.52	64	3	0.32	114	6	1.32	59	3	0.52
XP_016451078.1	PREDICTED: protein FLX-like 1 [Nicotiana tabacum]	AT3G14750	56.875	9.24e-109	35370	6.16263	96	6	0.83	71	7	1.03	159	9	0.83	157	15	1.48
XP_016451211.1	PREDICTED: defensin-like protein P322 [Nicotiana tabacum]	AT2G02120	62.821	7.37e-30	9209	8.96842	NA	NA	NA	NA	NA	NA	63	3	1.07	81	3	1.07
XP_016451212.1	PREDICTED: heat shock 70 kDa protein, mitochondrial [Nicotiana tabacum]	AT5G09590	82.845	0	73429	5.75451	478	21	0.56	432	22	0.64	727	30	0.81	541	25	0.81
XP_016451245.1	PREDICTED: probable pectinesterase/pectinesterase inhibitor 51 [Nicotiana tabacum]	AT5G09760	66.344	0	62008	8.57707	55	2	0.06	41	2	0.06	NA	NA	NA	NA	NA	NA
XP_016451315.1	PREDICTED: long chain acyl-CoA synthetase 8-like [Nicotiana tabacum]	AT2G04350	73.412	0	79568	8.37203	NA	NA	NA	NA	NA	NA	NA	NA	NA	54	2	0.1
XP_016451374.1	PREDICTED: RAN GTPase-activating protein 2-like [Nicotiana tabacum]	AT5G19320	70.319	0	59642	4.71222	NA	NA	NA	NA	NA	NA	35	2	0.13	NA	NA	NA
XP_016451512.1	PREDICTED: uncharacterized protein LOC107776177 [Nicotiana tabacum]	-	30.357	1.9	22523	8.98479	NA	NA	NA	NA	NA	NA	37	2	0.37	99	3	0.37
XP_016451521.1	PREDICTED: protein RCC2 homolog [Nicotiana tabacum]	AT1G19880	67.818	0	57568	8.51721	NA	NA	NA	42	2	0.13	121	4	0.28	53	2	0.13
XP_016451651.1	PREDICTED: glyceraldehyde-3-phosphate dehydrogenase, cytosolic [Nicotiana tabacum]	AT1G13440	88.554	0	36562	8.26159	341	18	0.63	NA	NA	NA	938	49	0.63	355	18	0.63
XP_016451747.1	PREDICTED: probable ATP synthase 24 kDa subunit, mitochondrial [Nicotiana tabacum]	AT2G21870	66.529	1.94e-112	27715	8.71226	103	5	0.67	79	3	0.29	192	11	2.6	154	9	2.17
XP_016451754.1	PREDICTED: RAN GTPase-activating protein 2-like [Nicotiana tabacum]	AT5G19320	70.019	0	60046	4.77982	NA	NA	NA	34	2	0.13	NA	NA	NA	NA	NA	NA
XP_016451789.1	PREDICTED: glycine-rich RNA-binding protein RZ1A-like [Nicotiana tabacum]	AT3G26430	53.175	1.35e-67	22523	8.67707	55	4	0.87	39	2	0.37	NA	NA	NA	NA	NA	NA
XP_016451842.1	PREDICTED: arginine--tRNA ligase, cytoplasmic-like isoform X1 [Nicotiana tabacum]	AT4G26300	71.822	0	73827	6.64541	NA	NA	NA	NA	NA	NA	77	6	0.22	NA	NA	NA
XP_016451850.1	PREDICTED: profilin-1-like [Nicotiana tabacum]	AT2G19760	77.344	2.08e-74	14320	4.91417	47	3	1.07	NA	NA	NA	NA	NA	NA	NA	NA	NA
XP_016451968.1	PREDICTED: proteasome subunit beta type-2-A [Nicotiana tabacum]	AT3G22630	84.848	2.5e-131	22703	6.23147	NA	NA	NA	NA	NA	NA	159	10	3.72	43	3	0.59
XP_016451987.1	PREDICTED: acetylajmalan esterase-like [Nicotiana tabacum]	AT1G28590	43.324	2.54e-96	41609	9.41169	172	11	1.37	186	14	0.83	872	56	4.15	1182	64	3.72
XP_016452041.1	PREDICTED: enolase-like [Nicotiana tabacum]	AT2G36530	89.414	0	48095	5.40453	594	29	0.96	423	19	0.82	1046	40	1.85	637	26	1.28
XP_016452042.1	PREDICTED: histone deacetylase HDT1-like [Nicotiana tabacum]	AT5G03740	44.937	4.94e-59	32111	4.71126	NA	NA	NA	98	4	0.56	334	24	4.93	250	17	2.04
XP_016452045.1	PREDICTED: ras-related protein RABH1e [Nicotiana tabacum]	AT5G10260	92.754	1.71e-143	23255	6.82591	NA	NA	NA	51	3	0.35	NA	NA	NA	NA	NA	NA
XP_016452063.1	PREDICTED: protein LIGHT-DEPENDENT SHORT HYPOCOTYLS 10-like [Nicotiana tabacum]	AT2G42610	78.082	2.1e-83	21356	9.69448	NA	NA	NA	NA	NA	NA	62	3	0.64	49	2	0.39
XP_016452132.1	PREDICTED: luminal-binding protein 5-like [Nicotiana tabacum]	AT5G42020	91.074	0	73594	5.08287	851	44	1.42	820	43	1.2	745	37	1.2	NA	NA	NA
XP_016452142.1	PREDICTED: delta-1-pyrroline-5-carboxylate synthase isoform X1 [Nicotiana tabacum]	AT3G55610	76.011	0	78178	6.35367	42	2	0.1	NA	NA	NA	NA	NA	NA	NA	NA	NA
XP_016452160.1	PREDICTED: DNA ligase 1-like [Nicotiana tabacum]	AT4G26630	53.307	1.11e-110	73454	5.38955	NA	NA	NA	NA	NA	NA	NA	NA	NA	51	3	0.1
XP_016452191.1	PREDICTED: nucleolin 1-like isoform X1 [Nicotiana tabacum]	AT3G18610	47.078	2.69e-74	70018	4.95042	NA	NA	NA	513	34	1.81	NA	NA	NA	NA	NA	NA
XP_016452192.1	PREDICTED: nucleolin 1-like isoform X2 [Nicotiana tabacum]	AT3G18610	46.885	1.73e-72	69890	4.95042	645	38	1.41	NA	NA	NA	NA	NA	NA	NA	NA	NA
XP_016452199.1	PREDICTED: ubiquitin carboxyl-terminal hydrolase 6-like isoform X1 [Nicotiana tabacum]	AT1G51710	75.77	0	54941	5.79982	48	2	0.14	NA	NA	NA	52	2	0.14	NA	NA	NA
XP_016452208.1	PREDICTED: 30S ribosomal protein S20, chloroplastic-like [Nicotiana tabacum]	AT3G15190	82.051	6.47e-64	14398	10.3722	69	3	0.62	78	3	1.05	62	3	1.05	50	3	0.62
XP_016452220.1	PREDICTED: 40S ribosomal protein SA-like [Nicotiana tabacum]	AT3G04770	74.91	1.98e-152	32547	5.03789	259	15	1.41	153	9	1.16	346	17	2	253	12	2
XP_016452224.1	PREDICTED: proteasome subunit beta type-3-A [Nicotiana tabacum]	AT1G21720	91.667	1.66e-143	23015	5.04946	NA	NA	NA	NA	NA	NA	108	4	0.85	NA	NA	NA
XP_016452340.1	PREDICTED: 40S ribosomal protein S8-like [Nicotiana tabacum]	AT5G59240	82.439	2.97e-121	25041	10.4986	476	32	11.72	481	28	11.72	539	26	2.57	343	17	2.57
XP_016452354.1	PREDICTED: transcription factor TGA2-like [Nicotiana tabacum]	AT3G12250	76.667	3.99e-178	36297	9.01357	NA	NA	NA	NA	NA	NA	NA	NA	NA	36	2	0.22
XP_016452405.1	PREDICTED: glycine-rich RNA-binding protein 4, mitochondrial-like [Nicotiana tabacum]	AT5G61030	59.664	3.85e-49	26658	4.8265	26	2	0.14	NA	NA	NA	61	5	0.49	NA	NA	NA
XP_016452408.1	PREDICTED: 40S ribosomal protein S4-like [Nicotiana tabacum]	AT5G58420	91.221	0	29961	10.2841	723	39	16.34	NA	NA	NA	NA	NA	NA	NA	NA	NA
XP_016452473.1	PREDICTED: peroxidase 16-like [Nicotiana tabacum]	AT2G18980	73.252	1.62e-180	37132	9.5645	225	9	1.38	NA	NA	NA	NA	NA	NA	NA	NA	NA
XP_016452486.1	PREDICTED: uncharacterized protein LOC107777040 [Nicotiana tabacum]	AT2G03440	44.697	3.63e-23	17827	9.06816	NA	NA	NA	NA	NA	NA	39	2	0.48	NA	NA	NA
XP_016452492.1	PREDICTED: 6-phosphogluconate dehydrogenase, decarboxylating 2, chloroplastic [Nicotiana tabacum]	AT5G41670	86.008	0	54394	6.34898	128	9	0.39	48	2	0.14	382	19	1.07	NA	NA	NA
XP_016452499.1	PREDICTED: uncharacterized protein LOC107777053 [Nicotiana tabacum]	AT2G32910	41.853	6.71e-59	60211	9.40745	NA	NA	NA	54	2	0.13	NA	NA	NA	NA	NA	NA
XP_016452520.1	PREDICTED: nuclear transport factor 2-like isoform X1 [Nicotiana tabacum]	AT1G27970	78.862	8.24e-69	13696	5.69623	49	3	0.66	54	2	0.29	135	5	1.75	59	2	0.66
XP_016452567.1	PREDICTED: glutathione reductase, chloroplastic-like isoform X1 [Nicotiana tabacum]	AT3G24170	78.958	0	61717	6.47746	78	3	0.19	NA	NA	NA	119	4	0.12	59	2	0.12
XP_016452618.1	PREDICTED: phosphoserine aminotransferase 2, chloroplastic-like [Nicotiana tabacum]	AT4G35630	76.552	0	48055	8.24959	44	2	0.08	NA	NA	NA	128	7	0.25	99	4	0.25
XP_016452737.1	PREDICTED: glutathione S-transferase DHAR2-like [Nicotiana tabacum]	AT1G75270	75.472	8.44e-118	23806	6.66652	NA	NA	NA	NA	NA	NA	NA	NA	NA	50	2	0.35
XP_016452761.1	PREDICTED: succinate dehydrogenase [ubiquinone] flavoprotein subunit 1, mitochondrial [Nicotiana tabacum]	AT5G66760	90.866	0	69933	6.72646	54	3	0.11	NA	NA	NA	113	7	0.3	NA	NA	NA
XP_016452770.1	PREDICTED: calmodulin-binding transcription activator 3-like isoform X1 [Nicotiana tabacum]	AT2G22300	48.976	0	124685	5.64729	66	3	0.09	NA	NA	NA	50	2	0.06	NA	NA	NA
XP_016452786.1	PREDICTED: histone H4 [Nicotiana tabacum]	AT1G07820	100	2.99e-68	11402	11.4757	626	61	529.15	761	55	392.25	779	65	392.25	725	70	159.5
XP_016452900.1	PREDICTED: phosphoenolpyruvate carboxylase [Nicotiana tabacum]	AT3G14940	87.603	0	110804	5.65358	101	5	0.14	NA	NA	NA	197	13	0.39	124	5	0.14
XP_016452955.1	PREDICTED: 40S ribosomal protein S18 [Nicotiana tabacum]	AT1G34030	92.763	1.71e-105	17587	10.6272	287	23	2.31	213	15	2.31	219	16	3.93	186	11	3.04
XP_016452957.1	PREDICTED: alcohol dehydrogenase class-3-like [Nicotiana tabacum]	AT5G43940	90.957	0	41531	6.5437	57	5	0.3	NA	NA	NA	59	4	0.19	33	2	0.19
XP_016452989.1	PREDICTED: glycine-rich RNA-binding protein RZ1B-like isoform X1 [Nicotiana tabacum]	AT1G60650	52.234	1.29e-76	31583	9.38445	NA	NA	NA	NA	NA	NA	44	2	0.25	85	3	0.4
XP_016453026.1	PREDICTED: glyceraldehyde-3-phosphate dehydrogenase A, chloroplastic-like [Nicotiana tabacum]	AT1G12900	85.112	0	42982	7.75528	378	20	1.73	62	2	0.18	451	23	1.31	301	21	1.12
XP_016453050.1	PREDICTED: probable endo-1,3(4)-beta-glucanase ARB_01444 [Nicotiana tabacum]	AT5G15870	59.427	0	78958	9.29325	NA	NA	NA	45	3	0.15	NA	NA	NA	NA	NA	NA
XP_016453051.1	PREDICTED: probable endo-1,3(4)-beta-glucanase ARB_01444 isoform X1 [Nicotiana tabacum]	AT5G15870	63.963	0	81715	6.07218	NA	NA	NA	110	5	0.25	223	11	0.36	83	4	0.19
XP_016453052.1	PREDICTED: probable endo-1,3(4)-beta-glucanase ARB_01444 isoform X2 [Nicotiana tabacum]	AT5G15870	64.085	0	81321	6.0393	154	8	0.31	NA	NA	NA	169	10	0.37	NA	NA	NA
XP_016453093.1	PREDICTED: profilin-3 [Nicotiana tabacum]	AT2G19770	79.699	1.24e-78	14540	4.88306	52	3	0.61	NA	NA	NA	67	3	0.27	NA	NA	NA
XP_016453099.1	PREDICTED: cullin-associated NEDD8-dissociated protein 1-like [Nicotiana tabacum]	AT2G02560	80.624	0	136234	5.66804	46	2	0.05	NA	NA	NA	NA	NA	NA	NA	NA	NA
XP_016453104.1	PREDICTED: glyoxylate/succinic semialdehyde reductase 1-like [Nicotiana tabacum]	AT3G25530	82.746	1.27e-175	30954	6.24714	66	4	0.41	NA	NA	NA	109	3	0.41	92	3	0.41
XP_016453107.1	PREDICTED: eukaryotic initiation factor 4A-9-like [Nicotiana tabacum]	AT3G13920	92.754	0	47116	5.46712	676	44	3.98	520	37	2.15	924	51	3.27	761	55	4.8
XP_016453110.1	PREDICTED: aldehyde dehydrogenase [Nicotiana tabacum]	AT1G44170	70.551	0	52699	8.41615	80	4	0.31	59	3	0.23	43	3	0.23	NA	NA	NA
XP_016453129.1	PREDICTED: dnaJ homolog subfamily B member 1-like [Nicotiana tabacum]	AT2G20560	78.299	0	37151	9.07581	57	4	0.33	121	8	0.96	NA	NA	NA	84	5	0.33
XP_016453144.1	PREDICTED: eukaryotic translation initiation factor 3 subunit C-like [Nicotiana tabacum]	AT3G56150	74.014	0	48142	8.72806	76	8	0.57	55	3	0.25	NA	NA	NA	NA	NA	NA
XP_016453173.1	PREDICTED: cysteine synthase [Nicotiana tabacum]	AT4G14880	84.543	0	34331	5.71481	368	21	1.07	272	11	1.07	343	19	1.07	191	8	0.87
XP_016453183.1	PREDICTED: probable glutathione S-transferase parC [Nicotiana tabacum]	AT1G17180	66.667	4.52e-104	26059	5.11132	NA	NA	NA	NA	NA	NA	121	10	0.97	79	5	0.72
XP_016453187.1	PREDICTED: protein CMSS1-like [Nicotiana tabacum]	AT2G43110	62.559	1.42e-90	25270	7.82741	NA	NA	NA	NA	NA	NA	55	2	0.32	42	3	0.52
XP_016453233.1	PREDICTED: peroxidase P7-like [Nicotiana tabacum]	AT5G05340	74.832	7.23e-168	34928	9.09755	108	3	0.36	NA	NA	NA	NA	NA	NA	NA	NA	NA
XP_016453261.1	PREDICTED: patellin-3-like [Nicotiana tabacum]	AT1G22530	47.964	3.11e-166	69811	4.69381	89	4	0.11	134	5	0.17	113	5	0.17	52	3	0.11
XP_016453290.1	PREDICTED: ATPase family AAA domain-containing protein 3-like [Nicotiana tabacum]	AT3G03060	81.364	0	70159	9.24423	81	9	0.43	118	12	0.67	76	6	0.36	58	6	0.36
XP_016453307.1	PREDICTED: tetraspanin-3-like [Nicotiana tabacum]	AT3G45600	73.333	2.6e-160	32937	8.82569	NA	NA	NA	NA	NA	NA	46	3	0.38	52	2	0.24
XP_016453335.1	PREDICTED: dynamin-related protein 1E-like [Nicotiana tabacum]	AT3G60190	80.414	0	69693	6.74363	NA	NA	NA	NA	NA	NA	NA	NA	NA	148	8	0.44
XP_016453358.1	PREDICTED: 60S ribosomal protein L15 [Nicotiana tabacum]	AT4G16720	89.216	6.8e-124	24256	11.3868	NA	NA	NA	NA	NA	NA	326	15	1.07	191	13	1.4
XP_016453427.1	PREDICTED: 50S ribosomal protein L12, chloroplastic [Nicotiana tabacum]	AT3G27850	65.426	3.64e-68	19675	6.01598	NA	NA	NA	NA	NA	NA	182	4	0.71	129	3	0.71
XP_016453466.1	PREDICTED: protein transport protein SEC13 homolog B [Nicotiana tabacum]	AT2G30050	83.056	0	32798	5.84669	57	4	0.55	NA	NA	NA	NA	NA	NA	NA	NA	NA
XP_016453497.1	PREDICTED: glutamine synthetase-like [Nicotiana tabacum]	AT5G37600	88.764	0	39092	5.39703	NA	NA	NA	NA	NA	NA	128	4	0.44	NA	NA	NA
XP_016453513.1	PREDICTED: selenoprotein H-like [Nicotiana tabacum]	AT4G31360	69.767	5.03e-41	17237	9.73674	NA	NA	NA	111	5	1.76	66	2	0.5	NA	NA	NA
XP_016453527.1	PREDICTED: glycine--tRNA ligase, mitochondrial 1-like [Nicotiana tabacum]	AT1G29880	78.875	0	81885	7.31794	96	6	0.14	NA	NA	NA	NA	NA	NA	NA	NA	NA
XP_016453528.1	PREDICTED: cytochrome b-c1 complex subunit Rieske-3, mitochondrial [Nicotiana tabacum]	AT5G13430	73.897	1.66e-148	29456	8.88752	NA	NA	NA	NA	NA	NA	39	2	0.27	NA	NA	NA
XP_016453618.1	PREDICTED: probable inactive purple acid phosphatase 27 [Nicotiana tabacum]	AT5G50400	68.304	0	72156	6.70923	50	2	0.11	42	3	0.11	NA	NA	NA	NA	NA	NA
XP_016453641.1	PREDICTED: histone-lysine N-methyltransferase, H3 lysine-9 specific SUVH1-like [Nicotiana tabacum]	AT1G73100	48.422	0	79379	7.9868	NA	NA	NA	NA	NA	NA	75	3	0.15	NA	NA	NA
XP_016453643.1	PREDICTED: magnesium-protoporphyrin IX monomethyl ester [oxidative] cyclase, chloroplastic [Nicotiana tabacum]	AT3G56940	84.352	0	47558	6.69869	NA	NA	NA	NA	NA	NA	77	2	0.16	NA	NA	NA
XP_016453663.1	PREDICTED: probable ribosome biogenesis protein RLP24 [Nicotiana tabacum]	AT2G44860	70.303	1.05e-80	19955	10.1864	61	3	0.7	NA	NA	NA	NA	NA	NA	NA	NA	NA
XP_016453689.1	PREDICTED: single-stranded DNA-binding protein WHY1, chloroplastic-like [Nicotiana tabacum]	AT1G14410	70.233	3.16e-111	30098	9.02341	NA	NA	NA	NA	NA	NA	68	3	0.43	53	2	0.27
XP_016453726.1	PREDICTED: amino acid transporter ANTL1-like [Nicotiana tabacum]	AT2G42005	65.421	0	47347	8.0261	51	3	0.08	37	2	0.08	NA	NA	NA	NA	NA	NA
XP_016453729.1	PREDICTED: glycerophosphodiester phosphodiesterase GDPDL3-like [Nicotiana tabacum]	AT4G26690	58.069	0	82636	5.25165	124	7	0.3	69	5	0.25	NA	NA	NA	NA	NA	NA
XP_016453762.1	PREDICTED: proteasome subunit beta type-6-like [Nicotiana tabacum]	AT4G31300	86.026	1.24e-149	25369	5.19483	NA	NA	NA	55	3	0.52	143	6	1.31	98	4	0.75
XP_016453769.1	PREDICTED: uncharacterized protein LOC107778093 isoform X1 [Nicotiana tabacum]	AT2G36720	47.931	0	105529	9.01408	33	2	0.04	NA	NA	NA	NA	NA	NA	NA	NA	NA
XP_016453816.1	PREDICTED: probable peroxidase 61 [Nicotiana tabacum]	AT5G24070	53.216	5.9e-128	39066	9.03045	124	5	0.32	163	7	0.58	NA	NA	NA	115	6	0.58
XP_016453835.1	PREDICTED: V-type proton ATPase subunit E-like [Nicotiana tabacum]	AT1G64200	76.033	7.53e-126	27908	6.56565	45	2	0.29	NA	NA	NA	115	6	1.15	79	4	0.67
XP_016453928.1	PREDICTED: xyloglucan endotransglucosylase/hydrolase 2-like [Nicotiana tabacum]	AT4G14130	73.188	2.96e-155	31841	9.3001	NA	NA	NA	NA	NA	NA	84	4	0.4	NA	NA	NA
XP_016453973.1	PREDICTED: chlorophyll a-b binding protein 37, chloroplastic-like [Nicotiana tabacum]	AT2G05100	86.415	5e-176	28833	5.71229	NA	NA	NA	NA	NA	NA	85	6	0.64	64	3	0.45
XP_016453990.1	PREDICTED: 60S ribosomal protein L10-like [Nicotiana tabacum]	AT1G26910	88.073	2.47e-144	25386	10.4466	259	20	2.05	250	17	1.65	332	21	1.31	250	19	1.31
XP_016453999.1	PREDICTED: proliferating cell nuclear antigen-like [Nicotiana tabacum]	AT2G29570	91.288	0	29495	4.68042	NA	NA	NA	NA	NA	NA	102	3	0.44	60	3	0.44
XP_016454004.1	PREDICTED: probable fructokinase-6, chloroplastic [Nicotiana tabacum]	AT1G66430	78.796	0	42407	5.25629	NA	NA	NA	NA	NA	NA	52	2	0.18	33	2	0.18
XP_016454009.1	PREDICTED: protein BTR1-like isoform X1 [Nicotiana tabacum]	AT5G04430	59.306	1.87e-129	35890	6.02095	NA	NA	NA	NA	NA	NA	NA	NA	NA	44	2	0.22
XP_016454019.1	PREDICTED: serine carboxypeptidase-like 50 [Nicotiana tabacum]	AT1G15000	57.279	2.56e-174	50945	9.08974	46	4	0.24	NA	NA	NA	80	3	0.15	75	4	0.15
XP_016454051.1	PREDICTED: luminal-binding protein 4-like [Nicotiana tabacum]	AT5G42020	91.364	0	73664	5.04046	1000	60	2.59	NA	NA	NA	956	53	2.09	NA	NA	NA
XP_016454052.1	PREDICTED: RNA-binding protein 2-like isoform X1 [Nicotiana tabacum]	AT1G21320	44.706	9.55e-54	25434	8.558	95	9	1.65	NA	NA	NA	138	8	2.05	NA	NA	NA
XP_016454109.1	PREDICTED: translationally-controlled tumor protein homolog [Nicotiana tabacum]	AT3G16640	76.19	5.31e-94	18800	4.33117	48	2	0.45	58	3	0.21	73	2	0.21	NA	NA	NA
XP_016454118.1	PREDICTED: histone H2B.3-like [Nicotiana tabacum]	AT3G45980	90.728	1.52e-86	15951	10.1058	1437	90	287.03	1195	76	95.93	2883	132	25.24	NA	NA	NA
XP_016454181.1	PREDICTED: 40S ribosomal protein S6-like [Nicotiana tabacum]	AT5G10360	89.558	5.38e-164	28614	10.7157	829	45	9.6	672	44	8.36	581	32	1.7	NA	NA	NA
XP_016454203.1	PREDICTED: microsomal glutathione S-transferase 3-like [Nicotiana tabacum]	AT1G65820	72.917	1.72e-78	16903	9.18433	NA	NA	NA	NA	NA	NA	71	5	0.86	89	4	0.86
XP_016454204.1	PREDICTED: GDSL esterase/lipase At5g03980-like isoform X1 [Nicotiana tabacum]	AT5G03980	42.458	2.7e-100	41594	9.25837	102	6	0.41	NA	NA	NA	145	15	0.54	174	15	0.68
XP_016454237.1	PREDICTED: 40S ribosomal protein S4-like [Nicotiana tabacum]	AT5G58420	91.603	0	29863	10.2352	NA	NA	NA	686	43	16.52	NA	NA	NA	NA	NA	NA
XP_016454254.1	PREDICTED: uncharacterized protein LOC107778476 [Nicotiana tabacum]	AT5G22040	41.414	1.63e-59	31644	6.28828	69	2	0.25	86	3	0.4	86	3	0.4	89	3	0.4
XP_016454257.1	PREDICTED: peptidyl-prolyl cis-trans isomerase FKBP53-like [Nicotiana tabacum]	AT4G25340	44.847	7.9e-118	56243	5.18239	113	7	0.47	NA	NA	NA	92	6	0.29	116	7	0.57
XP_016454290.1	PREDICTED: probable aquaporin PIP-type pTOM75 [Nicotiana tabacum]	AT4G00430	87.413	0	31004	8.33578	189	13	1	167	13	1	384	20	1	314	19	0.78
XP_016454298.1	PREDICTED: photosystem II 22 kDa protein, chloroplastic [Nicotiana tabacum]	AT1G44575	73.188	2.53e-113	28957	8.01768	63	2	0.28	82	5	0.63	99	5	0.63	69	4	0.63
XP_016454309.1	PREDICTED: hypersensitive-induced response protein 1-like [Nicotiana tabacum]	AT5G62740	90.813	0	31763	5.48228	NA	NA	NA	NA	NA	NA	77	3	0.4	NA	NA	NA
XP_016454326.1	PREDICTED: ATP-citrate synthase alpha chain protein 2 [Nicotiana tabacum]	AT1G09430	91.667	0	46936	5.45881	42	2	0.17	NA	NA	NA	65	5	0.17	NA	NA	NA
XP_016454341.1	PREDICTED: heterogeneous nuclear ribonucleoprotein D-like [Nicotiana tabacum]	AT4G36960	71.579	0	40593	7.84936	NA	NA	NA	204	10	1.42	NA	NA	NA	NA	NA	NA
XP_016454355.1	PREDICTED: HMG-Y-related protein B-like [Nicotiana tabacum]	AT1G14900	52.151	7.02e-49	21014	10.3377	25	2	0.4	NA	NA	NA	41	2	0.4	43	4	0.96
XP_016454389.1	PREDICTED: uridine kinase-like protein 3 [Nicotiana tabacum]	AT1G55810	83.974	0	53199	6.06718	27	3	0.23	NA	NA	NA	51	3	0.07	NA	NA	NA
XP_016454451.1	PREDICTED: aspartate aminotransferase, cytoplasmic-like [Nicotiana tabacum]	AT5G11520	82.31	0	45052	7.34444	NA	NA	NA	NA	NA	NA	153	9	1.05	NA	NA	NA
XP_016454477.1	PREDICTED: uncharacterized protein At3g49720-like [Nicotiana tabacum]	AT3G49720	65.517	1.02e-125	28717	9.65095	104	6	1.1	69	4	0.64	97	6	1.1	81	4	0.64
XP_016454575.1	PREDICTED: GDSL esterase/lipase At5g03980-like [Nicotiana tabacum]	AT5G03980	43.017	1.77e-101	41985	9.25837	NA	NA	NA	83	7	0.41	NA	NA	NA	NA	NA	NA
XP_016454642.1	PREDICTED: aconitate hydratase, cytoplasmic-like [Nicotiana tabacum]	AT2G05710	87.351	0	108827	6.63138	54	2	0.03	NA	NA	NA	154	9	0.31	NA	NA	NA
XP_016454656.1	PREDICTED: NADP-dependent malic enzyme-like [Nicotiana tabacum]	AT5G25880	79.225	0	65787	5.89631	313	22	1.04	122	12	0.39	308	18	0.93	261	15	0.64
XP_016454680.1	PREDICTED: serine/arginine-rich splicing factor RS31-like isoform X1 [Nicotiana tabacum]	AT3G61860	66.667	9.57e-105	28680	9.69663	41	3	0.28	47	2	0.28	NA	NA	NA	NA	NA	NA
XP_016454700.1	PREDICTED: 60S ribosomal protein L18-2 isoform X1 [Nicotiana tabacum]	AT3G05590	83.957	6.52e-110	19367	11.3097	NA	NA	NA	105	6	0.73	NA	NA	NA	NA	NA	NA
XP_016454707.1	PREDICTED: 60S ribosomal protein L18-2 isoform X2 [Nicotiana tabacum]	AT3G05590	87.701	1.05e-121	20940	10.9715	153	11	1.32	NA	NA	NA	133	7	0.65	72	4	0.65
XP_016454713.1	PREDICTED: signal recognition particle 54 kDa protein 2 [Nicotiana tabacum]	AT1G48900	87.425	0	55692	9.22242	79	3	0.21	80	4	0.3	35	2	0.14	92	3	0.21
XP_016454721.1	PREDICTED: pyruvate kinase, cytosolic isozyme-like [Nicotiana tabacum]	AT5G08570	85.098	0	55698	6.52378	91	6	0.3	NA	NA	NA	NA	NA	NA	101	4	0.3
XP_016454805.1	PREDICTED: putative H/ACA ribonucleoprotein complex subunit 1-like protein 1 [Nicotiana tabacum]	AT3G03920	73.026	8.28e-65	19344	11.3635	NA	NA	NA	NA	NA	NA	179	6	1.07	136	6	1.07
XP_016454823.1	PREDICTED: 40S ribosomal protein S6-like [Nicotiana tabacum]	AT5G10360	89.96	4.42e-165	28541	10.6573	747	50	8.44	NA	NA	NA	NA	NA	NA	NA	NA	NA
XP_016454830.1	PREDICTED: NAD(P)H:quinone oxidoreductase-like, partial [Nicotiana tabacum]	AT3G27890	82	2.38e-51	14407	6.92014	NA	NA	NA	NA	NA	NA	64	3	1.05	NA	NA	NA
XP_016454844.1	PREDICTED: 60S ribosomal protein L27a-3-like [Nicotiana tabacum]	AT1G70600	83.784	3.61e-87	16444	10.691	94	4	1.34	94	5	1.34	95	3	0.53	92	2	0.53
XP_016454846.1	PREDICTED: mediator of RNA polymerase II transcription subunit 36a-like [Nicotiana tabacum]	AT4G25630	92.653	8.64e-169	32827	10.1419	500	26	4.1	467	29	8.8	NA	NA	NA	631	38	6.07
XP_016454870.1	PREDICTED: U1 small nuclear ribonucleoprotein C-like [Nicotiana tabacum]	AT4G03120	60.15	1.01e-39	20933	9.35923	NA	NA	NA	41	2	0.4	NA	NA	NA	NA	NA	NA
XP_016454886.1	PREDICTED: 50S ribosomal protein L12, chloroplastic-like [Nicotiana tabacum]	AT3G27830	61.421	7.65e-59	19691	6.25585	NA	NA	NA	70	2	0.43	NA	NA	NA	NA	NA	NA
XP_016454904.1	PREDICTED: photosynthetic NDH subunit of lumenal location 5, chloroplastic-like [Nicotiana tabacum]	AT5G13120	65.543	1.01e-120	26668	9.22012	NA	NA	NA	NA	NA	NA	140	3	0.31	NA	NA	NA
XP_016454960.1	PREDICTED: pyruvate decarboxylase 1 [Nicotiana tabacum]	AT5G54960	81.162	0	63254	5.91468	45	2	0.12	NA	NA	NA	66	4	0.19	NA	NA	NA
XP_016454966.1	PREDICTED: UDP-glucuronic acid decarboxylase 6-like [Nicotiana tabacum]	AT2G28760	89.565	0	39241	8.31797	NA	NA	NA	NA	NA	NA	86	3	0.31	90	2	0.2
XP_016454971.1	PREDICTED: probable glutathione S-transferase parC [Nicotiana tabacum]	AT1G78380	64.151	5.06e-104	25021	4.92445	NA	NA	NA	NA	NA	NA	47	4	0.15	49	2	0.33
XP_016454972.1	PREDICTED: protein EXORDIUM-like [Nicotiana tabacum]	AT4G08950	71.523	5.45e-155	34953	9.06487	317	17	1.51	308	20	2.08	389	27	1.51	455	23	0.67
XP_016454977.1	PREDICTED: replication factor C subunit 2-like [Nicotiana tabacum]	AT1G63160	92.429	0	36782	7.15061	34	2	0.22	NA	NA	NA	170	6	0.63	92	5	0.63
XP_016455035.1	PREDICTED: 6-phosphogluconate dehydrogenase, decarboxylating 1 [Nicotiana tabacum]	AT3G02360	90.644	0	53547	5.70893	NA	NA	NA	NA	NA	NA	291	12	0.4	NA	NA	NA
XP_016455068.1	PREDICTED: eukaryotic initiation factor 4A-3-like [Nicotiana tabacum]	AT3G19760	87.724	0	46312	5.99929	NA	NA	NA	NA	NA	NA	NA	NA	NA	409	18	2.75
XP_016455077.1	PREDICTED: putative DEAD-box ATP-dependent RNA helicase 29 [Nicotiana tabacum]	AT1G77030	70.909	0	88862	9.92922	NA	NA	NA	39	3	0.08	41	2	0.04	NA	NA	NA
XP_016455096.1	PREDICTED: cell division cycle 5-like protein [Nicotiana tabacum]	AT1G09770	80.095	0	94163	5.09222	NA	NA	NA	75	2	0.08	NA	NA	NA	70	2	0.08
XP_016455133.1	PREDICTED: citrate synthase, mitochondrial-like [Nicotiana tabacum]	AT2G44350	84.043	0	52839	7.36149	27	2	0.15	NA	NA	NA	NA	NA	NA	NA	NA	NA
XP_016455136.1	PREDICTED: flowering locus K homology domain-like isoform X1 [Nicotiana tabacum]	AT3G04610	55.072	1.83e-158	58196	5.03976	NA	NA	NA	92	5	0.28	51	2	0.13	77	3	0.2
XP_016455208.1	PREDICTED: KRR1 small subunit processome component-like [Nicotiana tabacum]	AT5G08420	74.566	1.9e-165	45797	9.66841	NA	NA	NA	NA	NA	NA	NA	NA	NA	54	2	0.17
XP_016455228.1	PREDICTED: protein mago nashi homolog [Nicotiana tabacum]	AT1G02140	89.041	1.31e-97	17903	5.61791	NA	NA	NA	NA	NA	NA	NA	NA	NA	88	7	2.94
XP_016455264.1	PREDICTED: 40S ribosomal protein S3a-like [Nicotiana tabacum]	AT4G34670	84.351	6.19e-159	29878	9.74826	698	44	8.65	569	38	8.65	1107	56	7.56	782	46	6.6
XP_016455283.1	PREDICTED: glutamic acid-rich protein-like isoform X1 [Nicotiana tabacum]	AT4G08310	45.794	1.27e-98	53523	5.19465	NA	NA	NA	NA	NA	NA	62	2	0.14	NA	NA	NA
XP_016455359.1	PREDICTED: protein disulfide isomerase-like 2-3 [Nicotiana tabacum]	AT1G04980	72.444	3.74e-120	27880	8.66301	NA	NA	NA	84	4	0.67	NA	NA	NA	194	8	0.89
XP_016455414.1	PREDICTED: lipid transfer-like protein VAS [Nicotiana tabacum]	AT1G62790	37.086	6.42e-21	15620	8.41442	39	2	0.25	NA	NA	NA	NA	NA	NA	NA	NA	NA
XP_016455415.1	PREDICTED: FAM10 family protein At4g22670-like [Nicotiana tabacum]	AT4G22670	69.825	9.18e-129	46218	5.06118	76	4	0.37	NA	NA	NA	NA	NA	NA	NA	NA	NA
XP_016455424.1	PREDICTED: DNA gyrase subunit A, chloroplastic/mitochondrial [Nicotiana tabacum]	AT3G10690	75.724	0	105428	8.39045	71	3	0.07	95	3	0.07	NA	NA	NA	54	2	0.04
XP_016455426.1	PREDICTED: delta-1-pyrroline-5-carboxylate dehydrogenase 12A1, mitochondrial-like [Nicotiana tabacum]	AT5G62530	77.698	0	61227	7.09629	NA	NA	NA	44	3	0.13	102	4	0.27	79	4	0.27
XP_016455428.1	PREDICTED: protease Do-like 9 [Nicotiana tabacum]	AT5G40200	77.273	0	63566	6.66044	58	4	0.26	NA	NA	NA	37	3	0.19	NA	NA	NA
XP_016455453.1	PREDICTED: calmodulin [Nicotiana tabacum]	AT3G43810	99.324	4.54e-106	16880	4.10357	NA	NA	NA	NA	NA	NA	239	15	5.44	154	9	3.26
XP_016455482.1	PREDICTED: NADH dehydrogenase [ubiquinone] 1 alpha subcomplex subunit 1-like [Nicotiana tabacum]	AT3G08610	80	1.22e-35	7620	5.39858	NA	NA	NA	NA	NA	NA	35	2	1.37	NA	NA	NA
XP_016455501.1	PREDICTED: heat shock cognate 70 kDa protein 2-like [Nicotiana tabacum]	AT3G12580	92.638	0	71630	5.09805	1550	88	3.55	NA	NA	NA	1994	100	4.04	1887	97	3.79
XP_016455505.1	PREDICTED: splicing factor 3B subunit 3-like, partial [Nicotiana tabacum]	AT3G55220	84.211	0	68615	5.18554	NA	NA	NA	162	8	0.52	NA	NA	NA	161	8	0.52
XP_016455547.1	PREDICTED: MAP7 domain-containing protein 2-like [Nicotiana tabacum]	AT2G31410	62.564	5.39e-68	22499	10.0008	NA	NA	NA	NA	NA	NA	NA	NA	NA	41	2	0.37
XP_016455550.1	PREDICTED: mitochondrial phosphate carrier protein 3, mitochondrial-like [Nicotiana tabacum]	AT5G14040	78.249	0	44258	9.38095	187	10	0.63	123	10	0.5	198	12	0.91	190	9	0.76
XP_016455559.1	PREDICTED: alpha-soluble NSF attachment protein-like [Nicotiana tabacum]	AT3G56190	72.318	3.69e-145	32959	5.26361	NA	NA	NA	NA	NA	NA	52	3	0.38	51	4	0.38
XP_016455591.1	PREDICTED: dolichyl-diphosphooligosaccharide--protein glycosyltransferase subunit STT3B [Nicotiana tabacum]	AT1G34130	89.227	0	82471	9.05317	53	2	0.04	NA	NA	NA	31	2	0.09	NA	NA	NA
XP_016455629.1	PREDICTED: 26S proteasome non-ATPase regulatory subunit 13 homolog B-like [Nicotiana tabacum]	AT4G19006	82.124	0	44428	5.04311	NA	NA	NA	NA	NA	NA	44	3	0.27	NA	NA	NA
XP_016455645.1	PREDICTED: 60S ribosomal protein L4-1-like [Nicotiana tabacum]	AT3G09630	81.527	0	44775	10.2836	1355	91	7.75	1441	93	15.64	1473	88	5.88	1143	64	4.4
XP_016455667.1	PREDICTED: probable glutathione S-transferase [Nicotiana tabacum]	AT3G09270	48.387	1.03e-73	25091	5.15093	96	4	0.53	NA	NA	NA	NA	NA	NA	NA	NA	NA
XP_016455668.1	PREDICTED: probable glutathione S-transferase [Nicotiana tabacum]	AT3G09270	53.241	2.34e-76	25275	6.17398	39	2	0.15	NA	NA	NA	97	9	1.01	NA	NA	NA
XP_016455689.1	PREDICTED: phospholipase D alpha 1 [Nicotiana tabacum]	AT3G15730	80.788	0	92440	5.38797	120	11	0.48	186	12	0.42	202	13	0.54	NA	NA	NA
XP_016455729.1	PREDICTED: RAN GTPase-activating protein 1-like [Nicotiana tabacum]	AT3G63130	69.028	0	58606	4.55318	55	2	0.06	NA	NA	NA	NA	NA	NA	NA	NA	NA
XP_016455731.1	PREDICTED: ketol-acid reductoisomerase, chloroplastic-like [Nicotiana tabacum]	AT3G58610	89.831	0	63729	6.37831	199	10	0.49	NA	NA	NA	359	14	0.41	180	9	0.41
XP_016455817.1	PREDICTED: stromal 70 kDa heat shock-related protein, chloroplastic-like [Nicotiana tabacum]	AT5G49910	84.006	0	74165	5.09896	208	7	0.28	110	5	0.1	264	13	0.55	192	7	0.28
XP_016455850.1	PREDICTED: probable inactive serine/threonine-protein kinase scy1 isoform X1 [Nicotiana tabacum]	AT2G40730	75.362	0	88958	7.75716	NA	NA	NA	NA	NA	NA	54	2	0.08	NA	NA	NA
XP_016455903.1	PREDICTED: monodehydroascorbate reductase [Nicotiana tabacum]	AT3G52880	79.032	0	47225	5.52215	NA	NA	NA	NA	NA	NA	183	9	0.84	NA	NA	NA
XP_016455957.1	PREDICTED: farnesyl pyrophosphate synthase 1-like [Nicotiana tabacum]	AT5G47770	78.299	0	39889	5.2206	77	3	0.09	56	2	0.2	136	7	0.31	NA	NA	NA
XP_016455959.1	PREDICTED: chaperone protein dnaJ 6-like [Nicotiana tabacum]	AT3G12170	70.732	4.16e-131	32693	8.66519	79	2	0.24	133	5	0.72	NA	NA	NA	234	9	1.67
XP_016455977.1	PREDICTED: apolipoprotein A-I-like [Nicotiana tabacum]	AT4G31340	56.701	5.72e-158	45533	9.40069	NA	NA	NA	31	2	0.17	50	2	0.17	56	2	0.17
XP_016455989.1	PREDICTED: 17.8 kDa class I heat shock protein-like [Nicotiana tabacum]	AT1G53540	74.684	1.96e-84	18339	5.61178	NA	NA	NA	NA	NA	NA	63	4	1.15	75	4	1.15
XP_016455992.1	PREDICTED: probable aquaporin PIP-type pTOM75 [Nicotiana tabacum]	AT4G00430	87.413	0	31028	8.8371	152	11	0.77	178	16	0.99	344	23	0.99	370	22	0.77
XP_016456094.1	PREDICTED: structural maintenance of chromosomes protein 3-like [Nicotiana tabacum]	AT2G27170	70.534	0	76304	5.96958	145	9	0.53	139	12	0.77	NA	NA	NA	199	12	0.77
XP_016456125.1	PREDICTED: NDR1/HIN1-Like protein 3-like [Nicotiana tabacum]	AT3G11660	58.768	1.28e-89	24270	9.41027	NA	NA	NA	NA	NA	NA	82	4	0.79	60	3	0.55
XP_016456146.1	PREDICTED: glyceraldehyde-3-phosphate dehydrogenase A, chloroplastic [Nicotiana tabacum]	AT1G12900	85.856	0	42928	7.11229	372	20	1.73	NA	NA	NA	481	25	1.31	350	21	1.12
XP_016456159.1	PREDICTED: cytochrome P450 CYP82D47-like [Nicotiana tabacum]	AT4G31940	44.467	3.02e-147	59562	6.66451	NA	NA	NA	NA	NA	NA	35	2	0.13	NA	NA	NA
XP_016456240.1	PREDICTED: pentatricopeptide repeat-containing protein PNM1, mitochondrial-like [Nicotiana tabacum]	AT5G60960	63.395	0	60516	9.12182	27	2	0.13	75	2	0.13	NA	NA	NA	NA	NA	NA
XP_016456255.1	PREDICTED: transcription initiation factor TFIID subunit 15b-like [Nicotiana tabacum]	AT5G58470	61.633	1.39e-62	45120	9.08845	97	8	0.49	NA	NA	NA	NA	NA	NA	NA	NA	NA
XP_016456319.1	PREDICTED: nucleolin-like isoform X1 [Nicotiana tabacum]	AT2G44710	54.266	3.06e-96	140887	4.71937	NA	NA	NA	73	5	0.14	NA	NA	NA	NA	NA	NA
XP_016456375.1	PREDICTED: uncharacterized protein LOC107780367 isoform X1 [Nicotiana tabacum]	AT1G26540	37.241	2.73e-48	103611	5.91087	NA	NA	NA	NA	NA	NA	NA	NA	NA	67	2	0.04
XP_016456391.1	PREDICTED: histone H2A.6-like [Nicotiana tabacum]	AT1G51060	93.985	2.12e-86	13940	10.0468	NA	NA	NA	115	11	3.41	188	13	8.25	374	27	8.25
XP_016456406.1	PREDICTED: endochitinase 3-like [Nicotiana tabacum]	AT3G12500	70.418	4.25e-157	37148	8.92582	64	3	0.33	NA	NA	NA	NA	NA	NA	NA	NA	NA
XP_016456530.1	PREDICTED: splicing factor 3B subunit 3-like, partial [Nicotiana tabacum]	AT3G55220	83.962	0	60302	5.59038	82	6	0.43	NA	NA	NA	NA	NA	NA	NA	NA	NA
XP_016456544.1	PREDICTED: outer envelope protein 64, mitochondrial [Nicotiana tabacum]	AT5G09420	62.852	0	66179	9.148	NA	NA	NA	42	2	0.12	NA	NA	NA	NA	NA	NA
XP_016456578.1	PREDICTED: actin-depolymerizing factor 2-like [Nicotiana tabacum]	AT5G59880	80.576	1.24e-86	16296	6.93176	73	6	0.53	66	5	0.53	131	7	0.53	48	2	0.24
XP_016456597.1	PREDICTED: stem-specific protein TSJT1-like [Nicotiana tabacum]	AT5G19140	78.632	8.07e-139	25756	5.83566	NA	NA	NA	NA	NA	NA	NA	NA	NA	55	2	0.32
XP_016456619.1	PREDICTED: 50S ribosomal protein L21, mitochondrial-like [Nicotiana tabacum]	AT4G30930	79.63	5.1e-76	30420	8.89816	NA	NA	NA	NA	NA	NA	59	2	0.26	NA	NA	NA
XP_016456627.1	PREDICTED: 40S ribosomal protein S11-like [Nicotiana tabacum]	AT5G23740	88.05	6.61e-95	17904	10.4977	164	14	6.09	154	10	3.79	144	12	2.94	78	7	2.24
XP_016456630.1	PREDICTED: probable peroxygenase 5 isoform X1 [Nicotiana tabacum]	AT1G70670	63.128	1.85e-80	22673	9.31553	NA	NA	NA	87	2	0.17	NA	NA	NA	NA	NA	NA
XP_016456676.1	PREDICTED: subtilisin-like protease SBT1.9 [Nicotiana tabacum]	AT5G67090	40.759	0	83248	7.38276	586	37	2.24	661	39	2.24	172	10	0.48	351	15	0.76
XP_016456684.1	PREDICTED: mediator of RNA polymerase II transcription subunit 37a-like [Nicotiana tabacum]	AT5G42020	77.709	0	74717	5.17565	699	27	0.34	728	29	0.4	573	25	0.27	697	31	0.47
XP_016456685.1	PREDICTED: 40S ribosomal protein S10-1-like [Nicotiana tabacum]	AT4G25740	81.564	1.51e-84	23365	9.57357	166	16	1.48	120	10	1.48	121	9	0.83	105	8	1.13
XP_016456737.1	PREDICTED: eukaryotic translation initiation factor-like [Nicotiana tabacum]	AT5G35620	65.385	1.05e-90	22951	6.03349	37	2	0.36	NA	NA	NA	74	4	0.85	60	3	0.59
XP_016456755.1	PREDICTED: U3 snoRNP-associated protein-like YAOH [Nicotiana tabacum]	AT4G05410	55.067	0	58217	7.36207	84	3	0.2	NA	NA	NA	NA	NA	NA	42	2	0.13
XP_016456816.1	PREDICTED: DNA-damage-repair/toleration protein DRT100-like [Nicotiana tabacum]	AT3G20820	70.201	0	40607	8.96801	99	7	0.86	78	8	1.03	NA	NA	NA	NA	NA	NA
XP_016456818.1	PREDICTED: malate dehydrogenase 2, mitochondrial [Nicotiana tabacum]	AT3G15020	86.471	0	35808	8.26479	127	5	0.49	86	5	0.49	260	10	1.01	226	8	0.82
XP_016456822.1	PREDICTED: subtilisin-like protease SBT1.9 [Nicotiana tabacum]	AT5G67090	40.909	0	83128	8.23873	678	39	1.97	784	47	2.7	283	13	0.55	452	17	0.84
XP_016456861.1	PREDICTED: 40S ribosomal protein S4-like [Nicotiana tabacum]	AT2G17360	91.571	0	29942	10.2352	405	24	6.54	394	30	11.14	454	28	3.69	273	15	2.7
XP_016456868.1	PREDICTED: 60S acidic ribosomal protein P0-like [Nicotiana tabacum]	AT2G40010	79.094	7.79e-171	34550	7.79949	42	2	0.23	65	3	0.36	NA	NA	NA	30	2	0.23
XP_016456901.1	PREDICTED: argininosuccinate synthase, chloroplastic-like [Nicotiana tabacum]	AT4G24830	79.916	0	54345	6.16003	88	6	0.22	NA	NA	NA	NA	NA	NA	NA	NA	NA
XP_016456902.1	PREDICTED: LEAF RUST 10 DISEASE-RESISTANCE LOCUS RECEPTOR-LIKE PROTEIN KINASE-like 2.7 [Nicotiana tabacum]	AT1G10380	40.8	1.69e-49	33596	5.565	77	2	0.24	NA	NA	NA	NA	NA	NA	NA	NA	NA
XP_016456940.1	PREDICTED: L-ascorbate oxidase-like [Nicotiana tabacum]	AT5G21105	65.31	0	64910	8.86383	335	18	1.06	468	27	1.88	107	5	0.32	255	10	0.48
XP_016456973.1	PREDICTED: uncharacterized protein LOC107780879 isoform X1 [Nicotiana tabacum]	AT4G39680	48.352	9.39e-96	89045	4.59613	NA	NA	NA	NA	NA	NA	NA	NA	NA	120	5	0.23
XP_016456984.1	PREDICTED: sulfite reductase 1 [ferredoxin], chloroplastic [Nicotiana tabacum]	AT5G04590	76.672	0	78446	7.90201	144	12	0.66	341	22	1.19	179	10	0.38	200	10	0.38
XP_016457012.1	PREDICTED: histone H4-like [Nicotiana tabacum]	AT1G07820	99.029	7.04e-68	11418	11.4757	501	45	159.5	604	45	392.25	566	42	47.59	624	52	64.5
XP_016457018.1	PREDICTED: 60S acidic ribosomal protein P2A-like [Nicotiana tabacum]	AT3G44590	65.789	1.09e-30	11452	4.49115	100	4	1.45	NA	NA	NA	132	6	1.45	100	6	2.3
XP_016457021.1	PREDICTED: probable inactive purple acid phosphatase 29 isoform X1 [Nicotiana tabacum]	AT5G63140	66.31	4.34e-180	43349	8.80232	NA	NA	NA	NA	NA	NA	39	2	0.18	67	3	0.28
XP_016457041.1	PREDICTED: uncharacterized protein LOC107780929 [Nicotiana tabacum]	AT1G29980	76.503	0	42899	4.71722	134	8	0.65	178	12	1.31	NA	NA	NA	NA	NA	NA
XP_016457062.1	PREDICTED: probable pre-mRNA-splicing factor ATP-dependent RNA helicase DEAH2 [Nicotiana tabacum]	AT3G62310	89.379	0	82729	7.32491	99	4	0.14	57	4	0.19	67	4	0.19	225	11	0.62
XP_016457120.1	PREDICTED: glycine dehydrogenase (decarboxylating), mitochondrial [Nicotiana tabacum]	AT2G26080	84.785	0	114801	6.6386	NA	NA	NA	NA	NA	NA	24	2	0.07	NA	NA	NA
XP_016457148.1	PREDICTED: mitochondrial import receptor subunit TOM20-like [Nicotiana tabacum]	AT3G27080	59.701	3.24e-84	22357	5.69564	NA	NA	NA	NA	NA	NA	63	2	0.37	NA	NA	NA
XP_016457155.1	PREDICTED: cold and drought-regulated protein CORA-like [Nicotiana tabacum]	AT3G07030	70.238	3.35e-73	32195	9.9359	NA	NA	NA	104	7	0.56	NA	NA	NA	NA	NA	NA
XP_016457249.1	PREDICTED: protein HHL1, chloroplastic-like [Nicotiana tabacum]	AT1G67700	71.064	1.22e-119	25867	9.60911	NA	NA	NA	NA	NA	NA	NA	NA	NA	42	2	0.32
XP_016457339.1	PREDICTED: heterogeneous nuclear ribonucleoprotein H2-like isoform X1 [Nicotiana tabacum]	AT5G66010	62.313	1.09e-109	30234	8.58184	86	4	0.6	NA	NA	NA	NA	NA	NA	140	7	1.28
XP_016457372.1	PREDICTED: importin subunit alpha-2-like [Nicotiana tabacum]	AT4G16143	79.213	0	58814	5.03873	128	7	0.36	NA	NA	NA	NA	NA	NA	NA	NA	NA
XP_016457397.1	PREDICTED: 40S ribosomal protein S6-like [Nicotiana tabacum]	AT5G10360	90.361	4.23e-165	28572	10.7157	NA	NA	NA	679	44	8.44	578	31	1.71	517	23	1.39
XP_016457404.1	PREDICTED: isocitrate dehydrogenase [NAD] regulatory subunit 1, mitochondrial-like [Nicotiana tabacum]	AT4G35260	83.733	0	41011	7.95955	NA	NA	NA	NA	NA	NA	75	2	0.09	NA	NA	NA
XP_016457472.1	PREDICTED: calcium-transporting ATPase 4, endoplasmic reticulum-type-like [Nicotiana tabacum]	AT1G07670	81.297	0	117055	5.26664	NA	NA	NA	NA	NA	NA	50	2	0.06	NA	NA	NA
XP_016457506.1	PREDICTED: chlorophyll a-b binding protein 8, chloroplastic-like [Nicotiana tabacum]	AT1G61520	89.02	1.27e-168	29408	8.01368	NA	NA	NA	NA	NA	NA	46	2	0.27	NA	NA	NA
XP_016457507.1	PREDICTED: ras-related protein RABB1c-like [Nicotiana tabacum]	AT4G17170	97.619	2.29e-155	23377	7.12018	NA	NA	NA	NA	NA	NA	56	3	0.57	NA	NA	NA
XP_016457512.1	PREDICTED: tankyrase-like [Nicotiana tabacum]	AT4G19150	52.988	7.18e-81	27376	6.09388	83	2	0.3	NA	NA	NA	NA	NA	NA	NA	NA	NA
XP_016457530.1	PREDICTED: multiprotein-bridging factor 1b-like [Nicotiana tabacum]	AT3G58680	83.099	2.74e-82	15262	10.0372	79	6	1.49	158	11	2.94	160	7	1.49	112	7	2.94
XP_016457548.1	PREDICTED: myosin-6-like [Nicotiana tabacum]	AT5G43900	76.964	0	173293	8.37043	40	3	0.02	NA	NA	NA	NA	NA	NA	NA	NA	NA
XP_016457622.1	PREDICTED: ribosome biogenesis protein BOP1 homolog [Nicotiana tabacum]	AT2G40360	66.809	0	86453	5.36814	46	3	0.09	41	3	0.13	NA	NA	NA	36	3	0.13
XP_016457714.1	PREDICTED: plasma membrane ATPase 2 [Nicotiana tabacum]	AT5G62670	91.632	0	105323	6.31691	NA	NA	NA	465	27	0.99	410	20	0.68	NA	NA	NA
XP_016457741.1	PREDICTED: ATP sulfurylase 1, chloroplastic-like [Nicotiana tabacum]	AT3G22890	79.104	0	52615	8.32994	52	2	0.15	NA	NA	NA	199	10	0.51	NA	NA	NA
XP_016457794.1	PREDICTED: dnaJ homolog subfamily B member 4-like [Nicotiana tabacum]	AT3G08910	75.652	0	37634	9.2067	128	10	1.36	278	16	1.85	174	8	0.95	179	11	1.14
XP_016457815.1	PREDICTED: DEAD-box ATP-dependent RNA helicase 7-like [Nicotiana tabacum]	AT5G62190	71.322	0	75026	8.604	NA	NA	NA	53	2	0.1	NA	NA	NA	NA	NA	NA
XP_016457818.1	PREDICTED: eukaryotic translation initiation factor 3 subunit M-like [Nicotiana tabacum]	AT5G15610	64.407	0	47009	5.10968	74	4	0.36	NA	NA	NA	111	7	0.58	97	7	0.71
XP_016457826.1	PREDICTED: low-temperature-induced cysteine proteinase-like [Nicotiana tabacum]	AT1G47128	66.013	0	52419	5.14745	NA	NA	NA	NA	NA	NA	101	7	0.23	38	3	0.15
XP_016457872.1	PREDICTED: guanine nucleotide-binding protein subunit beta-like protein [Nicotiana tabacum]	AT1G18080	81.346	0	36132	7.16455	NA	NA	NA	NA	NA	NA	NA	NA	NA	158	11	1.21
XP_016457977.1	PREDICTED: ferredoxin-dependent glutamate synthase, chloroplastic-like [Nicotiana tabacum]	AT5G04140	81.873	0	169148	6.16307	NA	NA	NA	NA	NA	NA	175	9	0.21	98	6	0.14
XP_016458029.1	PREDICTED: small nuclear ribonucleoprotein Sm D2-like isoform X1 [Nicotiana tabacum]	AT2G47640	92.593	1.66e-69	12622	9.94039	NA	NA	NA	NA	NA	NA	64	4	1.96	53	3	1.26
XP_016458033.1	PREDICTED: putative inactive gamma-glutamyltranspeptidase 4 [Nicotiana tabacum]	AT4G39640	69.178	4.02e-144	31691	8.55877	NA	NA	NA	NA	NA	NA	47	2	0.25	NA	NA	NA
XP_016458050.1	PREDICTED: calcium sensing receptor, chloroplastic-like [Nicotiana tabacum]	AT5G23060	66.848	0	41992	9.42221	NA	NA	NA	NA	NA	NA	79	3	0.29	56	3	0.29
XP_016458052.1	PREDICTED: enolase 1, chloroplastic-like [Nicotiana tabacum]	AT1G74030	82.787	0	52120	6.09083	NA	NA	NA	NA	NA	NA	70	2	0.15	NA	NA	NA
XP_016458078.1	PREDICTED: ATP synthase subunit b', chloroplastic-like [Nicotiana tabacum]	AT4G32260	66.814	2.21e-77	24446	8.61599	NA	NA	NA	NA	NA	NA	59	2	0.34	NA	NA	NA
XP_016458079.1	PREDICTED: 14 kDa proline-rich protein DC2.15-like [Nicotiana tabacum]	AT2G45180	65.116	3.26e-33	13665	8.57864	146	7	0.66	38	2	0.29	NA	NA	NA	64	3	0.29
XP_016458105.1	PREDICTED: 2-hydroxyacyl-CoA lyase-like [Nicotiana tabacum]	AT5G17380	79.094	0	62022	6.18431	NA	NA	NA	NA	NA	NA	34	2	0.12	NA	NA	NA
XP_016458145.1	PREDICTED: eukaryotic translation initiation factor 5-like [Nicotiana tabacum]	AT1G36730	62.749	0	49679	6.08619	NA	NA	NA	75	4	0.34	NA	NA	NA	NA	NA	NA
XP_016458184.1	PREDICTED: probable acyl-CoA dehydrogenase IBR3 [Nicotiana tabacum]	AT3G06810	72.749	0	91877	8.60646	287	9	0.37	125	6	0.22	263	10	0.37	186	10	0.48
XP_016458205.1	PREDICTED: probable mitochondrial saccharopine dehydrogenase-like oxidoreductase At5g39410 [Nicotiana tabacum]	AT5G39410	71.778	0	49614	8.83707	57	2	0.16	NA	NA	NA	108	3	0.16	NA	NA	NA
XP_016458214.1	PREDICTED: 5-oxoprolinase-like [Nicotiana tabacum]	AT5G37830	82.65	0	139010	5.79911	43	2	0.05	NA	NA	NA	NA	NA	NA	42	2	0.05
XP_016458221.1	PREDICTED: subtilisin-like protease SBT3.17 [Nicotiana tabacum]	AT1G71950	69.474	2.23e-40	12412	5.06233	57	2	0.74	NA	NA	NA	47	2	0.74	41	2	0.74
XP_016458222.1	PREDICTED: 50S ribosomal protein L21, chloroplastic-like [Nicotiana tabacum]	AT1G35680	55.502	5.19e-57	23508	9.89797	NA	NA	NA	NA	NA	NA	92	2	0.35	NA	NA	NA
XP_016458241.1	PREDICTED: external alternative NAD(P)H-ubiquinone oxidoreductase B2, mitochondrial-like [Nicotiana tabacum]	AT4G05020	76.41	0	66399	7.24636	NA	NA	NA	NA	NA	NA	45	2	0.06	NA	NA	NA
XP_016458246.1	PREDICTED: crooked neck-like protein 1 [Nicotiana tabacum]	AT5G41770	80.742	0	84006	7.61204	142	4	0.19	114	5	0.24	NA	NA	NA	NA	NA	NA
XP_016458267.1	PREDICTED: tubulin alpha-3 chain [Nicotiana tabacum]	AT4G14960	97.471	0	50388	4.88931	588	39	1.72	398	24	1.19	847	32	1.36	593	29	1.72
XP_016458333.1	PREDICTED: phospholipase D alpha 1-like [Nicotiana tabacum]	AT3G15730	80.788	0	92477	5.39269	125	12	0.54	199	14	0.54	290	18	0.95	191	15	0.8
XP_016458346.1	PREDICTED: eukaryotic translation initiation factor 2 subunit beta-like [Nicotiana tabacum]	AT5G20920	76.136	7.83e-136	30505	6.21862	44	2	0.26	NA	NA	NA	NA	NA	NA	NA	NA	NA
XP_016458381.1	PREDICTED: anthocyanin 5-aromatic acyltransferase-like [Nicotiana tabacum]	AT5G39090	36.463	1.78e-77	51073	6.45121	NA	NA	NA	NA	NA	NA	68	4	0.33	51	3	0.24
XP_016458382.1	PREDICTED: aldehyde dehydrogenase family 2 member B7, mitochondrial-like [Nicotiana tabacum]	AT1G23800	81.151	0	59678	6.96748	46	2	0.13	40	2	0.13	116	5	0.27	NA	NA	NA
XP_016458383.1	PREDICTED: 40S ribosomal protein S16 [Nicotiana tabacum]	AT2G09990	87.586	1.1e-92	16858	10.4379	NA	NA	NA	NA	NA	NA	71	9	2.46	NA	NA	NA
XP_016458442.1	PREDICTED: proteasome activator subunit 4, partial [Nicotiana tabacum]	AT3G13330	70.559	0	177982	6.8897	NA	NA	NA	NA	NA	NA	NA	NA	NA	26	2	0.04
XP_016458477.1	PREDICTED: 40S ribosomal protein S26-3-like [Nicotiana tabacum]	AT2G40590	80.531	1.67e-62	14897	10.7843	148	14	2.21	NA	NA	NA	194	15	4.12	NA	NA	NA
XP_016458484.1	PREDICTED: uncharacterized protein LOC107782154 [Nicotiana tabacum]	AT5G15320	69.388	4.37e-18	5687	10.2931	94	3	2.09	103	3	2.09	63	3	4.44	54	2	2.09
XP_016458554.1	PREDICTED: puromycin-sensitive aminopeptidase-like isoform X2 [Nicotiana tabacum]	AT1G63770	78.23	0	111134	6.07201	36	2	0.07	NA	NA	NA	75	3	0.1	NA	NA	NA
XP_016458562.1	PREDICTED: mitochondrial dicarboxylate/tricarboxylate transporter DTC-like [Nicotiana tabacum]	AT5G19760	87.108	0	32389	9.49806	NA	NA	NA	NA	NA	NA	74	2	0.25	74	4	0.55
XP_016458577.1	PREDICTED: translationally-controlled tumor protein homolog [Nicotiana tabacum]	AT3G16640	73.214	5.48e-90	18982	4.44528	70	4	0.74	58	2	0.45	38	2	0.45	NA	NA	NA
XP_016458578.1	PREDICTED: 26S protease regulatory subunit 6A homolog [Nicotiana tabacum]	AT3G05530	94.104	0	47655	4.912	NA	NA	NA	77	8	0.35	319	19	1.67	223	13	1.48
XP_016458596.1	PREDICTED: small nuclear ribonucleoprotein SmD3b-like [Nicotiana tabacum]	AT1G20580	82.707	1.82e-70	14609	10.5491	62	3	1.03	41	3	1.03	135	8	5.64	180	9	4.24
XP_016458610.1	PREDICTED: histone deacetylase HDT1-like [Nicotiana tabacum]	AT3G44750	62.366	5.84e-35	31720	4.6168	74	3	0.4	49	3	0.12	125	7	0.25	102	4	0.25
XP_016458615.1	PREDICTED: mitochondrial outer membrane protein porin of 34 kDa-like [Nicotiana tabacum]	AT3G01280	70.652	6.78e-146	29610	7.89492	140	7	1.06	106	4	0.43	214	11	1.62	203	11	1.95
XP_016458616.1	PREDICTED: hypersensitive-induced response protein 2 [Nicotiana tabacum]	AT5G62740	87.279	0	31659	5.291	46	2	0.25	NA	NA	NA	78	3	0.4	NA	NA	NA
XP_016458626.1	PREDICTED: AT-hook motif nuclear-localized protein 1-like [Nicotiana tabacum]	AT4G12080	59.249	8.12e-122	33363	9.03913	NA	NA	NA	NA	NA	NA	29	2	0.24	NA	NA	NA
XP_016458637.1	PREDICTED: DNA-directed RNA polymerases II, IV and V subunit 9A [Nicotiana tabacum]	AT3G16980	87.719	7.33e-76	13675	6.55692	90	2	0.29	NA	NA	NA	71	3	0.29	38	2	0.29
XP_016458638.1	PREDICTED: dihydrolipoyl dehydrogenase 2, chloroplastic-like [Nicotiana tabacum]	AT3G16950	81.734	0	61843	6.73704	NA	NA	NA	NA	NA	NA	94	4	0.19	NA	NA	NA
XP_016458708.1	PREDICTED: DEAD-box ATP-dependent RNA helicase 38-like [Nicotiana tabacum]	AT3G53110	61.885	0	56267	5.36644	NA	NA	NA	NA	NA	NA	68	2	0.07	NA	NA	NA
XP_016458718.1	PREDICTED: 60S ribosomal protein L32-1 [Nicotiana tabacum]	AT4G18100	90.226	6.06e-89	15733	10.7499	235	17	3.69	162	15	4.85	324	24	8.09	295	16	3.69
XP_016458783.1	PREDICTED: plasminogen activator inhibitor 1 RNA-binding protein-like isoform X1 [Nicotiana tabacum]	AT4G17520	47.044	4.13e-76	40095	5.52731	NA	NA	NA	NA	NA	NA	37	2	0.2	NA	NA	NA
XP_016458797.1	PREDICTED: V-type proton ATPase catalytic subunit A-like [Nicotiana tabacum]	AT1G78900	93.373	0	55639	5.03749	NA	NA	NA	NA	NA	NA	1122	49	4.06	NA	NA	NA
XP_016458802.1	PREDICTED: uncharacterized protein LOC107782145 [Nicotiana tabacum]	AT4G39730	59.873	6.55e-70	21225	4.88931	NA	NA	NA	NA	NA	NA	67	3	0.65	NA	NA	NA
XP_016458867.1	PREDICTED: transcription factor VIP1-like [Nicotiana tabacum]	AT1G43700	47.175	9.56e-84	38491	6.91656	42	2	0.1	NA	NA	NA	35	2	0.2	57	2	0.2
XP_016458962.1	PREDICTED: stomatin-like protein 2, mitochondrial [Nicotiana tabacum]	AT4G27585	66.019	0	46015	9.01888	NA	NA	NA	NA	NA	NA	60	2	0.17	NA	NA	NA
XP_016458982.1	PREDICTED: 60S ribosomal protein L10 [Nicotiana tabacum]	AT1G26910	88.073	2.31e-144	25231	10.4466	208	16	1.33	233	17	1.68	297	16	1.02	269	17	1.02
XP_016459003.1	PREDICTED: probable N-acetyl-gamma-glutamyl-phosphate reductase, chloroplastic [Nicotiana tabacum]	AT2G19940	69.925	0	44521	7.8551	167	8	0.38	NA	NA	NA	326	17	1.07	131	6	0.38
XP_016459004.1	PREDICTED: eukaryotic translation initiation factor 3 subunit A [Nicotiana tabacum]	AT4G11420	69.734	0	111859	9.2693	258	15	0.38	80	6	0.18	NA	NA	NA	NA	NA	NA
XP_016459028.1	PREDICTED: HVA22-like protein a [Nicotiana tabacum]	AT1G74520	65.294	1.81e-83	20554	5.92954	NA	NA	NA	NA	NA	NA	40	3	0.67	NA	NA	NA
XP_016459034.1	PREDICTED: uncharacterized protein LOC107782652 isoform X1 [Nicotiana tabacum]	AT1G15420	60.694	1.64e-60	68074	4.86958	48	2	0.11	50	4	0.24	NA	NA	NA	NA	NA	NA
XP_016459092.1	PREDICTED: coiled-coil domain-containing protein 18-like isoform X1 [Nicotiana tabacum]	AT4G31340	53.653	4.76e-163	51201	9.14182	NA	NA	NA	NA	NA	NA	NA	NA	NA	52	2	0.15
XP_016459135.1	PREDICTED: U5 small nuclear ribonucleoprotein 40 kDa protein-like [Nicotiana tabacum]	AT2G43770	84.118	0	37918	6.38244	NA	NA	NA	57	4	0.46	59	3	0.33	197	12	1.13
XP_016459196.1	PREDICTED: chaperonin CPN60-2, mitochondrial-like [Nicotiana tabacum]	AT3G23990	91.297	0	61355	5.71213	722	41	2.44	599	39	2.44	1069	50	2.87	567	37	2.24
XP_016459230.1	PREDICTED: beta-glucosidase BoGH3B-like [Nicotiana tabacum]	AT5G20950	74.716	0	69164	8.65014	130	11	0.37	162	11	0.3	114	8	0.23	125	8	0.17
XP_016459244.1	PREDICTED: lipoxygenase homology domain-containing protein 1-like [Nicotiana tabacum]	AT4G39730	65.563	9.5e-71	21594	5.24512	NA	NA	NA	NA	NA	NA	153	6	0.92	150	3	0.63
XP_016459279.1	PREDICTED: ribose-phosphate pyrophosphokinase 4-like isoform X1 [Nicotiana tabacum]	AT2G42910	83.439	0	36259	6.38922	222	7	0.99	NA	NA	NA	NA	NA	NA	NA	NA	NA
XP_016459346.1	PREDICTED: peroxisomal 2,4-dienoyl-CoA reductase [Nicotiana tabacum]	AT3G12800	77.852	1.1e-164	31868	9.18673	88	5	0.75	NA	NA	NA	NA	NA	NA	104	2	0.25
XP_016459349.1	PREDICTED: eukaryotic translation initiation factor 2A-like [Nicotiana tabacum]	AT1G73180	68.367	0	57615	9.00369	32	2	0.13	NA	NA	NA	NA	NA	NA	40	2	0.13
XP_016459358.1	PREDICTED: peroxidase P7-like [Nicotiana tabacum]	AT5G05340	78.188	1.94e-174	34929	9.62003	NA	NA	NA	163	6	0.85	NA	NA	NA	NA	NA	NA
XP_016459398.1	PREDICTED: probable glutathione S-transferase [Nicotiana tabacum]	AT1G78380	76.147	2.7e-120	26000	5.65264	32	2	0.31	41	4	0.73	123	10	0.98	79	6	0.98
XP_016459411.1	PREDICTED: proteasome subunit alpha type-4-like [Nicotiana tabacum]	AT3G22110	89.919	1.2e-169	27436	5.98552	NA	NA	NA	NA	NA	NA	112	4	0.68	76	3	0.48
XP_016459437.1	PREDICTED: histone deacetylase HDT1-like isoform X1 [Nicotiana tabacum]	AT5G03740	42.484	9.87e-65	30553	4.71969	62	4	0.42	39	2	0.12	NA	NA	NA	NA	NA	NA
XP_016459476.1	PREDICTED: adenosylhomocysteinase-like [Nicotiana tabacum]	AT4G13940	92.165	0	53656	5.51284	286	23	1.24	NA	NA	NA	526	24	1.56	231	13	0.96
XP_016459479.1	PREDICTED: proteasome subunit alpha type-5-like [Nicotiana tabacum]	AT3G14290	94.093	1.39e-170	26209	4.71019	77	4	0.72	NA	NA	NA	230	9	1.25	130	7	0.97
XP_016459528.1	PREDICTED: transcription factor Pur-alpha 1-like isoform X2 [Nicotiana tabacum]	AT2G32080	78.309	3.48e-155	31628	5.3668	72	4	0.57	NA	NA	NA	108	6	0.97	125	5	0.57
XP_016459551.1	PREDICTED: pre-mRNA-splicing factor ATP-dependent RNA helicase DEAH1-like isoform X1 [Nicotiana tabacum]	AT1G32490	76.952	0	120144	5.4955	48	2	0.03	NA	NA	NA	NA	NA	NA	NA	NA	NA
XP_016459557.1	PREDICTED: 40S ribosomal protein S19-3-like [Nicotiana tabacum]	AT5G61170	84.615	2.77e-90	16134	10.2019	185	11	4.65	154	10	2.66	240	16	3.55	153	9	1.95
XP_016459567.1	PREDICTED: ATP synthase subunit d, mitochondrial-like [Nicotiana tabacum]	AT3G52300	85.119	1.33e-105	19809	5.22552	NA	NA	NA	NA	NA	NA	145	6	1.91	NA	NA	NA
XP_016459610.1	PREDICTED: DNA replication licensing factor MCM5 [Nicotiana tabacum]	AT2G07690	76.829	0	82553	8.33897	86	5	0.25	NA	NA	NA	NA	NA	NA	NA	NA	NA
XP_016459691.1	PREDICTED: uncharacterized protein At2g34160-like [Nicotiana tabacum]	AT2G34160	71.429	1.32e-59	14279	5.31919	49	4	1.63	33	2	0.62	NA	NA	NA	NA	NA	NA
XP_016459700.1	PREDICTED: homeobox-DDT domain protein RLT1-like isoform X1 [Nicotiana tabacum]	AT1G28420	48.456	0	191417	5.13511	NA	NA	NA	NA	NA	NA	NA	NA	NA	26	2	0.04
XP_016459713.1	PREDICTED: geranylgeranyl diphosphate reductase, chloroplastic [Nicotiana tabacum]	AT1G74470	80.215	0	51667	9.08336	NA	NA	NA	NA	NA	NA	NA	NA	NA	74	2	0.15
XP_016459714.1	PREDICTED: malate dehydrogenase, chloroplastic-like [Nicotiana tabacum]	AT3G47520	77.5	0	43731	8.60762	NA	NA	NA	219	11	1.27	NA	NA	NA	NA	NA	NA
XP_016459740.1	PREDICTED: sucrose synthase-like [Nicotiana tabacum]	AT3G43190	81.343	0	92914	5.98315	220	22	0.8	72	8	0.31	NA	NA	NA	NA	NA	NA
XP_016459757.1	PREDICTED: cathepsin B-like [Nicotiana tabacum]	AT4G01610	73.438	0	39918	5.6722	30	2	0.2	NA	NA	NA	82	3	0.2	NA	NA	NA
XP_016459790.1	PREDICTED: protein DJ-1 homolog D-like [Nicotiana tabacum]	AT3G02720	77.835	0	42470	5.56697	NA	NA	NA	NA	NA	NA	122	7	0.53	NA	NA	NA
XP_016459948.1	PREDICTED: HMG-Y-related protein A-like [Nicotiana tabacum]	AT1G14900	43.716	2.22e-29	17712	9.51946	33	2	0.48	29	2	0.48	97	6	2.26	80	3	0.81
XP_016459960.1	PREDICTED: 60S ribosomal protein L13a-4-like [Nicotiana tabacum]	AT5G48760	88.35	1.75e-136	23687	10.5446	431	24	3.46	376	27	5.02	309	20	2.84	227	13	1.85
XP_016459967.1	PREDICTED: V-type proton ATPase subunit H-like [Nicotiana tabacum]	AT3G42050	80.044	0	52036	6.69617	94	5	0.23	26	3	0.15	139	10	0.41	101	5	0.41
XP_016460051.1	PREDICTED: succinyl-CoA ligase [ADP-forming] subunit alpha-2, mitochondrial [Nicotiana tabacum]	AT5G23250	83.529	0	35636	6.89091	29	2	0.22	NA	NA	NA	NA	NA	NA	NA	NA	NA
XP_016460063.1	PREDICTED: apoptosis inhibitor 5-like isoform X1 [Nicotiana tabacum]	AT2G34040	68.47	0	62596	9.09664	27	2	0.06	NA	NA	NA	NA	NA	NA	NA	NA	NA
XP_016460141.1	PREDICTED: ubiquitin receptor RAD23c-like [Nicotiana tabacum]	AT3G02540	64.303	1.25e-174	39025	4.71989	NA	NA	NA	NA	NA	NA	42	2	0.1	NA	NA	NA
XP_016460155.1	PREDICTED: putative G3BP-like protein [Nicotiana tabacum]	AT5G43960	49.771	8.85e-108	50126	4.68641	101	4	0.15	40	3	0.24	NA	NA	NA	63	2	0.15
XP_016460198.1	PREDICTED: mitochondrial dicarboxylate/tricarboxylate transporter DTC-like [Nicotiana tabacum]	AT5G19760	84.746	0	32175	9.41113	140	10	0.94	148	11	0.94	135	7	1.17	147	8	1.43
XP_016460216.1	PREDICTED: 26S proteasome non-ATPase regulatory subunit 13 homolog B [Nicotiana tabacum]	AT4G19006	82.383	0	44315	5.17908	50	3	0.28	56	2	0.18	NA	NA	NA	NA	NA	NA
XP_016460232.1	PREDICTED: 60S ribosomal protein L23-like isoform X1 [Nicotiana tabacum]	AT1G04480	94.69	4.47e-74	14318	10.607	NA	NA	NA	NA	NA	NA	81	4	1.63	NA	NA	NA
XP_016460249.1	PREDICTED: oligouridylate-binding protein 1-like [Nicotiana tabacum]	AT1G17370	73.945	0	45397	6.92932	42	3	0.17	NA	NA	NA	NA	NA	NA	NA	NA	NA
XP_016460267.1	PREDICTED: L-ascorbate oxidase homolog [Nicotiana tabacum]	AT4G22010	77.068	0	61972	9.54318	80	4	0.26	163	7	0.34	61	3	0.19	123	5	0.26
XP_016460295.1	PREDICTED: probable protein disulfide-isomerase A6 [Nicotiana tabacum]	AT2G47470	79.091	0	39958	5.67866	NA	NA	NA	174	5	0.2	98	2	0.2	123	4	0.31
XP_016460312.1	PREDICTED: histone deacetylase complex subunit SAP18-like [Nicotiana tabacum]	AT2G45640	74.4	8.49e-64	17813	9.71146	NA	NA	NA	NA	NA	NA	74	3	0.81	77	4	0.81
XP_016460343.1	PREDICTED: histone H2A-like [Nicotiana tabacum]	AT5G02560	85.926	6.15e-76	15302	10.5647	167	13	2.9	257	12	2.9	239	15	3.89	208	16	5.14
XP_016460362.1	PREDICTED: phosphoglycerate kinase, cytosolic-like [Nicotiana tabacum]	AT1G79550	89.277	0	42324	5.69217	614	40	4.02	535	34	2.28	840	47	4.95	350	23	3.23
XP_016460427.1	PREDICTED: LOW QUALITY PROTEIN: structural maintenance of chromosomes protein 4-like [Nicotiana tabacum]	AT5G48600	73.706	0	142218	6.18744	NA	NA	NA	34	3	0.08	NA	NA	NA	NA	NA	NA
XP_016460455.1	PREDICTED: aldehyde dehydrogenase family 2 member B4, mitochondrial-like isoform X1 [Nicotiana tabacum]	AT3G48000	78.928	0	58924	7.71071	109	9	0.54	118	8	0.54	249	11	0.74	88	6	0.28
XP_016460489.1	PREDICTED: S-formylglutathione hydrolase-like [Nicotiana tabacum]	AT2G41530	80.282	6.49e-178	32202	6.58467	NA	NA	NA	NA	NA	NA	50	2	0.25	NA	NA	NA
XP_016460662.1	PREDICTED: heat shock 70 kDa protein 15-like [Nicotiana tabacum]	AT1G79930	78.107	0	94924	5.32131	420	23	0.77	NA	NA	NA	453	23	0.58	203	14	0.41
XP_016460691.1	PREDICTED: gamma-glutamyltranspeptidase 1-like [Nicotiana tabacum]	AT4G39640	60.791	5.25e-119	32327	9.60396	NA	NA	NA	71	2	0.25	NA	NA	NA	NA	NA	NA
XP_016460692.1	PREDICTED: 40S ribosomal protein S7 [Nicotiana tabacum]	AT1G48830	79.058	4.28e-115	22066	9.76281	NA	NA	NA	NA	NA	NA	255	16	3.94	175	11	2.59
XP_016460758.1	PREDICTED: hsp70-Hsp90 organizing protein 3-like [Nicotiana tabacum]	AT4G12400	71.647	0	66956	6.18605	103	7	0.24	52	2	0.06	NA	NA	NA	NA	NA	NA
XP_016460760.1	PREDICTED: FAM10 family protein At4g22670-like [Nicotiana tabacum]	AT4G22670	70.732	4.6e-129	45147	4.89938	40	2	0.17	NA	NA	NA	142	5	0.49	NA	NA	NA
XP_016460785.1	PREDICTED: beta-glucosidase BoGH3B-like [Nicotiana tabacum]	AT5G20950	78.049	0	68634	8.98372	89	9	0.37	106	10	0.37	89	7	0.23	102	7	0.23
XP_016460892.1	PREDICTED: 60S ribosomal protein L5 [Nicotiana tabacum]	AT5G39740	80.602	6.13e-178	34737	9.17592	214	15	2.44	212	16	2.44	405	27	1.8	273	20	2.1
XP_016460937.1	PREDICTED: SNW/SKI-interacting protein-like [Nicotiana tabacum]	AT1G77180	71.615	0	67613	9.06007	NA	NA	NA	NA	NA	NA	NA	NA	NA	224	11	0.8
XP_016460961.1	PREDICTED: 14-3-3 protein 7 [Nicotiana tabacum]	AT1G34760	82.54	1.32e-156	28852	4.8863	143	5	0.85	120	5	0.85	211	7	1.37	143	7	1.37
XP_016460991.1	PREDICTED: vesicle-associated membrane protein 722-like [Nicotiana tabacum]	AT1G04760	79.545	9.16e-127	25238	8.80129	NA	NA	NA	NA	NA	NA	27	2	0.32	NA	NA	NA
XP_016461052.1	PREDICTED: expansin-like A2 [Nicotiana tabacum]	AT3G45970	64.341	1.96e-110	29017	8.946	NA	NA	NA	NA	NA	NA	NA	NA	NA	30	2	0.28
XP_016461056.1	PREDICTED: 40S ribosomal protein S17-like [Nicotiana tabacum]	AT5G04800	83.704	5.78e-77	16603	9.98482	227	16	5.59	204	17	4.34	248	18	9.02	123	12	7.13
XP_016461070.1	PREDICTED: 40S ribosomal protein S27-2-like [Nicotiana tabacum]	AT3G61110	91.86	3.59e-57	9959	9.07866	NA	NA	NA	NA	NA	NA	NA	NA	NA	59	4	2.87
XP_016461157.1	PREDICTED: splicing factor 3B subunit 3-like, partial [Nicotiana tabacum]	AT3G55220	89.263	0	69258	5.29315	73	3	0.17	101	5	0.23	NA	NA	NA	96	5	0.3
XP_016461185.1	PREDICTED: polyadenylate-binding protein 8-like [Nicotiana tabacum]	AT1G49760	71.609	0	71339	7.73644	113	8	0.36	NA	NA	NA	NA	NA	NA	NA	NA	NA
XP_016461198.1	PREDICTED: histone H1-like [Nicotiana tabacum]	AT2G30620	70.175	5.55e-41	30542	10.8059	70	9	0.79	99	9	0.6	80	5	0.42	85	6	0.42
XP_016461266.1	PREDICTED: chlorophyll a-b binding protein 8, chloroplastic-like [Nicotiana tabacum]	AT1G61520	92.188	4.1e-173	29186	8.63379	NA	NA	NA	NA	NA	NA	NA	NA	NA	73	3	0.44
XP_016461267.1	PREDICTED: protein LIGHT-DEPENDENT SHORT HYPOCOTYLS 10-like [Nicotiana tabacum]	AT2G42610	82.877	6e-89	20100	9.33614	30	2	0.42	41	3	0.69	53	2	0.42	50	2	0.42
XP_016461281.1	PREDICTED: expansin-A11-like [Nicotiana tabacum]	AT1G20190	71.849	4.13e-132	28182	9.05438	60	3	0.46	87	5	0.66	51	3	0.46	94	3	0.46
XP_016461282.1	PREDICTED: ribonuclease P protein subunit p25-like protein [Nicotiana tabacum]	AT1G76010	70.94	1.34e-79	27901	10.3325	NA	NA	NA	NA	NA	NA	66	3	0.47	62	4	0.67
XP_016461309.1	PREDICTED: villin-3-like [Nicotiana tabacum]	AT2G41740	66.667	0	104654	5.67948	77	5	0.19	NA	NA	NA	86	6	0.23	62	4	0.15
XP_016461323.1	PREDICTED: guanine nucleotide-binding protein subunit beta-like protein [Nicotiana tabacum]	AT1G48630	81.231	0	36453	7.15603	NA	NA	NA	NA	NA	NA	NA	NA	NA	215	14	1.95
XP_016461365.1	PREDICTED: adenine phosphoribosyltransferase 3-like [Nicotiana tabacum]	AT4G22570	79.781	1.35e-102	20188	6.20087	NA	NA	NA	NA	NA	NA	66	4	0.42	NA	NA	NA
XP_016461371.1	PREDICTED: THO complex subunit 4D-like [Nicotiana tabacum]	AT5G37720	55.932	3.02e-62	29460	11.3788	NA	NA	NA	NA	NA	NA	70	6	0.83	142	7	1.07
XP_016461391.1	PREDICTED: COBRA-like protein 4 [Nicotiana tabacum]	AT5G15630	66.667	0	46501	9.33639	40	2	0.17	47	2	0.08	NA	NA	NA	50	3	0.26
XP_016461397.1	PREDICTED: dynamin-related protein 5A-like [Nicotiana tabacum]	AT5G42080	84.918	0	68554	7.7307	NA	NA	NA	84	6	0.37	NA	NA	NA	NA	NA	NA
XP_016461403.1	PREDICTED: heat shock cognate 70 kDa protein-like, partial [Nicotiana tabacum]	AT5G02500	74	1.27e-63	16591	4.55179	NA	NA	NA	129	10	1.87	298	15	3.38	NA	NA	NA
XP_016461439.1	PREDICTED: uncharacterized protein LOC107784773 [Nicotiana tabacum]	AT3G22430	49.359	1.18e-136	56275	9.46245	112	6	0.38	89	4	0.29	93	6	0.47	145	8	0.57
XP_016461442.1	PREDICTED: peptidyl-prolyl cis-trans isomerase FKBP62-like [Nicotiana tabacum]	AT5G48570	78.075	0	63755	5.3611	NA	NA	NA	49	3	0.06	56	5	0.19	NA	NA	NA
XP_016461465.1	PREDICTED: sugar transport protein 13-like [Nicotiana tabacum]	AT5G26340	82.042	0	57933	8.93626	NA	NA	NA	NA	NA	NA	NA	NA	NA	56	2	0.13
XP_016461473.1	PREDICTED: tripeptidyl-peptidase 2-like isoform X1 [Nicotiana tabacum]	AT4G20850	72.012	0	150161	6.30201	43	2	0.05	NA	NA	NA	NA	NA	NA	NA	NA	NA
XP_016461484.1	PREDICTED: heat shock protein 90-5, chloroplastic-like [Nicotiana tabacum]	AT2G04030	80.524	0	91352	4.94188	245	13	0.55	68	3	0.13	NA	NA	NA	127	9	0.37
XP_016461491.1	PREDICTED: ras-related protein RABD1-like [Nicotiana tabacum]	AT3G11730	85.294	4.05e-126	22750	5.34729	43	4	0.36	NA	NA	NA	NA	NA	NA	NA	NA	NA
XP_016461536.1	PREDICTED: glycine-rich RNA-binding protein-like [Nicotiana tabacum]	AT4G39260	80.22	2.26e-48	16792	5.61076	279	16	8.88	275	15	11.16	310	14	4.29	216	12	3.29
XP_016461631.1	PREDICTED: uncharacterized protein LOC107784943 [Nicotiana tabacum]	AT5G28040	39.953	2.97e-79	50489	4.91156	52	3	0.24	43	2	0.15	68	3	0.24	43	2	0.15
XP_016461635.1	PREDICTED: histone H1-like [Nicotiana tabacum]	AT2G30620	53.386	1.81e-39	29986	10.5878	189	21	1.3	153	16	1.04	241	21	1.04	312	26	1.59
XP_016461636.1	PREDICTED: flowering locus K homology domain-like [Nicotiana tabacum]	AT3G04610	54.923	2.74e-147	55435	5.06599	40	3	0.14	105	6	0.22	NA	NA	NA	NA	NA	NA
XP_016461708.1	PREDICTED: 40S ribosomal protein S11 [Nicotiana tabacum]	AT5G23740	88.05	2.11e-95	17902	10.4977	161	14	6.09	NA	NA	NA	NA	NA	NA	NA	NA	NA
XP_016461731.1	PREDICTED: E3 ubiquitin-protein ligase UPL2-like [Nicotiana tabacum]	AT1G55860	55.104	0	374450	5.02659	NA	NA	NA	NA	NA	NA	NA	NA	NA	43	2	0.02
XP_016461776.1	PREDICTED: D-3-phosphoglycerate dehydrogenase 3, chloroplastic-like [Nicotiana tabacum]	AT4G34200	82.404	0	63532	7.2914	NA	NA	NA	52	2	0.06	NA	NA	NA	NA	NA	NA
XP_016461778.1	PREDICTED: eukaryotic initiation factor 4A-11 [Nicotiana tabacum]	AT3G13920	93.22	0	47176	5.39705	564	35	2.66	NA	NA	NA	907	46	2.95	818	48	3.6
XP_016461797.1	PREDICTED: proteasome subunit beta type-4-like [Nicotiana tabacum]	AT1G56450	82.051	3.65e-149	27672	7.18753	46	2	0.29	53	2	0.29	254	9	1.8	161	6	0.9
XP_016461804.1	PREDICTED: 26S protease regulatory subunit S10B homolog B-like [Nicotiana tabacum]	AT1G45000	93.467	0	44920	8.21859	186	14	0.9	106	9	0.38	205	14	1.05	104	7	0.62
XP_016461833.1	PREDICTED: coatomer subunit epsilon-1-like [Nicotiana tabacum]	AT1G30630	80.556	0	32122	5.13933	118	7	0.56	44	3	0.4	268	12	1.18	132	6	0.74
XP_016461873.1	PREDICTED: flowering locus K homology domain-like [Nicotiana tabacum]	AT3G04610	57.465	7.32e-116	36895	5.79549	NA	NA	NA	NA	NA	NA	NA	NA	NA	98	3	0.34
XP_016461894.1	PREDICTED: cell division control protein 2 homolog A [Nicotiana tabacum]	AT3G48750	86.054	0	34010	6.34745	47	2	0.23	NA	NA	NA	54	3	0.37	NA	NA	NA
XP_016462035.1	PREDICTED: nuclear cap-binding protein subunit 2-like [Nicotiana tabacum]	AT5G44200	78.21	2.19e-129	29732	6.84041	NA	NA	NA	NA	NA	NA	NA	NA	NA	44	2	0.27
XP_016462096.1	PREDICTED: uncharacterized protein LOC107785332 [Nicotiana tabacum]	AT1G71310	82.09	4.83e-80	21719	8.40627	NA	NA	NA	NA	NA	NA	28	2	0.38	56	2	0.38
XP_016462163.1	PREDICTED: pectinesterase-like isoform X1 [Nicotiana tabacum]	AT1G11580	58.961	0	59778	8.89146	155	10	0.83	153	12	0.94	NA	NA	NA	NA	NA	NA
XP_016462164.1	PREDICTED: pectinesterase-like isoform X2 [Nicotiana tabacum]	AT1G11580	58.781	0	59791	8.9667	NA	NA	NA	NA	NA	NA	402	24	0.94	444	30	1.19
XP_016462269.1	PREDICTED: probable xyloglucan endotransglucosylase/hydrolase protein [Nicotiana tabacum]	AT5G13870	71.769	1.47e-160	34146	8.64838	174	15	1.56	244	17	2.16	323	17	1.84	241	14	1.08
XP_016462270.1	PREDICTED: 40S ribosomal protein S3a-like [Nicotiana tabacum]	AT4G34670	83.969	3.28e-158	29906	9.74826	NA	NA	NA	NA	NA	NA	1071	53	7.56	720	42	6.6
XP_016462297.1	PREDICTED: transketolase, chloroplastic-like [Nicotiana tabacum]	AT2G45290	81.72	0	80176	6.16958	NA	NA	NA	95	5	0.2	209	13	0.44	108	7	0.37
XP_016462324.1	PREDICTED: S-adenosylmethionine synthase 1 [Nicotiana tabacum]	AT2G36880	93.59	0	43056	5.66637	541	27	2.21	NA	NA	NA	590	28	1.96	470	20	1.12
XP_016462330.1	PREDICTED: heterogeneous nuclear ribonucleoprotein 1-like [Nicotiana tabacum]	AT1G17640	57.286	4.06e-77	38306	6.56121	40	2	0.21	75	3	0.32	NA	NA	NA	34	3	0.32
XP_016462344.1	PREDICTED: histone H1-like isoform X1 [Nicotiana tabacum]	AT2G30620	67.033	2.59e-31	21569	11.0824	161	17	1.67	156	17	2.15	109	13	0.92	203	16	2.15
XP_016462358.1	PREDICTED: aquaporin PIP2-1-like [Nicotiana tabacum]	AT3G53420	81.754	7.09e-172	30529	7.77266	37	2	0.26	NA	NA	NA	NA	NA	NA	38	3	0.26
XP_016462420.1	PREDICTED: beta-glucosidase BoGH3B-like [Nicotiana tabacum]	AT5G20950	70.588	0	69462	8.81663	194	9	0.37	209	19	0.87	113	9	0.37	295	13	0.6
XP_016462431.1	PREDICTED: heat shock protein 90-5, chloroplastic-like [Nicotiana tabacum]	AT2G04030	80.899	0	91326	4.97607	NA	NA	NA	NA	NA	NA	446	26	0.89	NA	NA	NA
XP_016462448.1	PREDICTED: flowering locus K homology domain-like [Nicotiana tabacum]	AT3G04610	60.264	0	55363	4.69819	132	8	0.38	117	7	0.48	148	7	0.48	222	12	0.58
XP_016462454.1	PREDICTED: tetraspanin-3-like [Nicotiana tabacum]	AT3G45600	73.427	7.66e-161	33070	8.90934	NA	NA	NA	NA	NA	NA	27	2	0.24	NA	NA	NA
XP_016462541.1	PREDICTED: NADP-dependent glyceraldehyde-3-phosphate dehydrogenase [Nicotiana tabacum]	AT2G24270	89.113	0	53851	7.20835	NA	NA	NA	NA	NA	NA	37	3	0.14	NA	NA	NA
XP_016462552.1	PREDICTED: protein DEFECTIVE IN EXINE FORMATION 1-like isoform X1 [Nicotiana tabacum]	AT3G09090	69.749	0	96988	4.668	43	2	0.04	NA	NA	NA	NA	NA	NA	NA	NA	NA
XP_016462565.1	PREDICTED: dynamin-2A-like [Nicotiana tabacum]	AT1G59610	76.591	0	99469	9.05004	392	25	0.86	NA	NA	NA	311	16	0.49	NA	NA	NA
XP_016462645.1	PREDICTED: acetyl-coenzyme A carboxylase carboxyl transferase subunit alpha, chloroplastic-like [Nicotiana tabacum]	AT2G38040	63.501	0	85068	7.38993	62	4	0.19	NA	NA	NA	84	3	0.14	58	2	0.09
XP_016462649.1	PREDICTED: 21 kDa protein-like [Nicotiana tabacum]	AT5G62350	58.48	1.28e-68	20936	9.15945	68	3	0.65	109	3	0.65	104	3	0.4	94	2	0.4
XP_016462750.1	PREDICTED: pleiotropic drug resistance protein 1-like [Nicotiana tabacum]	AT1G15520	70.947	0	161289	6.88334	NA	NA	NA	NA	NA	NA	43	3	0.07	NA	NA	NA
XP_016462759.1	PREDICTED: delta(24)-sterol reductase isoform X1 [Nicotiana tabacum]	AT3G19820	81.028	0	66290	6.73718	33	2	0.12	32	3	0.18	38	3	0.12	43	3	0.18
XP_016462786.1	PREDICTED: proteasome subunit alpha type-5 [Nicotiana tabacum]	AT3G14290	94.515	2.25e-171	26253	4.71978	NA	NA	NA	48	2	0.31	NA	NA	NA	NA	NA	NA
XP_016462825.1	PREDICTED: 60S acidic ribosomal protein P0 [Nicotiana tabacum]	AT2G40010	80.938	0	34222	5.03771	381	25	2.51	258	15	1.56	514	19	1.31	477	25	1.56
XP_016462833.1	PREDICTED: DEAD-box ATP-dependent RNA helicase 53-like isoform X1 [Nicotiana tabacum]	AT3G22330	66.381	0	68934	9.22972	230	10	0.6	171	10	0.69	130	11	0.69	288	15	0.98
XP_016462838.1	PREDICTED: serine hydroxymethyltransferase, mitochondrial-like [Nicotiana tabacum]	AT4G37930	89.768	0	57401	8.65332	97	6	0.37	108	7	0.46	41	4	0.13	138	9	0.76
XP_016462855.1	PREDICTED: glutelin type-B 2-like [Nicotiana tabacum]	AT1G07750	79.494	0	43816	8.68641	NA	NA	NA	NA	NA	NA	41	2	0.18	NA	NA	NA
XP_016462905.1	PREDICTED: 26S protease regulatory subunit 8 homolog A-like [Nicotiana tabacum]	AT5G19990	93.317	0	47317	8.82794	161	10	0.7	60	6	0.16	342	17	1.49	263	13	1.49
XP_016462915.1	PREDICTED: acyl-coenzyme A oxidase 3, peroxisomal-like isoform X1 [Nicotiana tabacum]	AT1G06290	74.363	0	78059	8.26866	35	2	0.1	NA	NA	NA	NA	NA	NA	NA	NA	NA
XP_016462927.1	PREDICTED: aspartic proteinase Asp1-like [Nicotiana tabacum]	AT4G33490	64.286	0	47824	8.58389	NA	NA	NA	22	2	0.16	77	4	0.35	52	2	0.16
XP_016462980.1	PREDICTED: syntaxin-71-like [Nicotiana tabacum]	AT3G09740	76.692	6.57e-154	29915	5.25848	NA	NA	NA	NA	NA	NA	96	2	0.27	NA	NA	NA
XP_016463003.1	PREDICTED: uncharacterized protein LOC107786080 [Nicotiana tabacum]	AT1G27090	53.261	5.88e-107	48099	4.9774	116	6	0.57	178	8	0.69	NA	NA	NA	45	2	0.16
XP_016463036.1	PREDICTED: probable xyloglucan endotransglucosylase/hydrolase protein 16 [Nicotiana tabacum]	AT3G23730	65.556	2.02e-133	38843	9.6279	63	3	0.32	NA	NA	NA	82	4	0.45	NA	NA	NA
XP_016463039.1	PREDICTED: 60S ribosomal protein L5-like [Nicotiana tabacum]	AT3G25520	81.164	0	34605	9.35701	456	23	4.78	402	29	7.74	816	47	6.88	583	34	6.11
XP_016463045.1	PREDICTED: protein SGT1 homolog [Nicotiana tabacum]	AT4G11260	63.784	1.6e-160	41482	5.18022	65	3	0.3	41	3	0.3	161	9	0.54	92	6	0.54
XP_016463069.1	PREDICTED: catalase isozyme 1 [Nicotiana tabacum]	AT4G35090	78.049	0	57329	6.62421	NA	NA	NA	749	48	2.11	1310	66	3.54	NA	NA	NA
XP_016463077.1	PREDICTED: 60S ribosomal protein L6-like [Nicotiana tabacum]	AT1G74050	78.222	7.13e-112	25339	10.1321	542	38	5.18	451	31	4.37	647	41	4.37	516	34	2.53
XP_016463113.1	PREDICTED: UBX domain-containing protein 1-like [Nicotiana tabacum]	AT1G04850	75.663	0	47011	6.03004	32	2	0.08	NA	NA	NA	NA	NA	NA	NA	NA	NA
XP_016463148.1	PREDICTED: 14-3-3 protein 4-like [Nicotiana tabacum]	AT3G02520	87.16	1.4e-164	29568	4.76922	449	22	1.33	264	16	0.83	NA	NA	NA	NA	NA	NA
XP_016463169.1	PREDICTED: 17.6 kDa class I heat shock protein-like [Nicotiana tabacum]	AT1G07400	75.159	2.78e-80	17466	5.56715	NA	NA	NA	NA	NA	NA	151	7	3.07	129	6	2.33
XP_016463225.1	PREDICTED: 50S ribosomal protein L22, chloroplastic-like [Nicotiana tabacum]	AT4G28360	62.357	3.1e-106	30499	10.3803	NA	NA	NA	NA	NA	NA	41	3	0.42	NA	NA	NA
XP_016463253.1	PREDICTED: sister chromatid cohesion protein PDS5 homolog B [Nicotiana tabacum]	AT5G47690	52.59	0	183476	5.976	NA	NA	NA	NA	NA	NA	NA	NA	NA	52	2	0.04
XP_016463295.1	PREDICTED: probable NAD(P)H dehydrogenase (quinone) FQR1-like 1 [Nicotiana tabacum]	AT4G27270	90.64	1.14e-134	21576	6.48476	NA	NA	NA	103	6	1.67	164	9	2.71	NA	NA	NA
XP_016463309.1	PREDICTED: DNA topoisomerase 6 subunit A-like [Nicotiana tabacum]	AT5G02820	83.092	0	47369	8.02957	NA	NA	NA	NA	NA	NA	NA	NA	NA	33	2	0.16
XP_016463353.1	PREDICTED: peroxisomal fatty acid beta-oxidation multifunctional protein AIM1-like [Nicotiana tabacum]	AT4G29010	74.689	0	78804	9.1965	311	15	0.51	341	18	0.82	198	14	0.58	NA	NA	NA
XP_016463382.1	PREDICTED: multiprotein-bridging factor 1b-like [Nicotiana tabacum]	AT3G58680	81.884	1.31e-80	15317	10.0372	118	10	3.89	280	17	11.12	231	11	3.89	206	10	3.89
XP_016463416.1	PREDICTED: probable NAD(P)H dehydrogenase (quinone) FQR1-like 1 [Nicotiana tabacum]	AT4G27270	86.7	5.67e-129	25462	6.66097	NA	NA	NA	NA	NA	NA	34	2	0.32	NA	NA	NA
XP_016463473.1	PREDICTED: protein RSI-1-like [Nicotiana tabacum]	AT1G74670	56.25	1.41e-29	11595	9.188	20	2	0.81	NA	NA	NA	NA	NA	NA	NA	NA	NA
XP_016463540.1	PREDICTED: eukaryotic translation initiation factor 3 subunit I-like [Nicotiana tabacum]	AT2G46290	82.622	0	36104	8.35411	222	11	1.98	69	4	0.49	322	17	3.01	195	13	2.63
XP_016463597.1	PREDICTED: protein transport protein Sec24-like At3g07100 [Nicotiana tabacum]	AT3G07100	65.258	0	115500	8.26544	78	2	0.03	NA	NA	NA	101	3	0.06	NA	NA	NA
XP_016463603.1	PREDICTED: protein FLX-like 3 [Nicotiana tabacum]	AT1G55170	42.007	1.29e-51	29818	8.08248	NA	NA	NA	61	2	0.27	76	5	0.82	182	10	1.93
XP_016463636.1	PREDICTED: UBP1-associated protein 2C-like [Nicotiana tabacum]	AT3G15010	60.079	5.51e-103	43894	7.20232	NA	NA	NA	47	2	0.18	NA	NA	NA	NA	NA	NA
XP_016463654.1	PREDICTED: 40S ribosomal protein S4-like [Nicotiana tabacum]	AT5G58420	91.603	0	29963	10.2841	721	39	16.34	NA	NA	NA	812	42	6.54	386	24	5.7
XP_016463663.1	PREDICTED: uncharacterized protein LOC107786661 [Nicotiana tabacum]	AT3G02790	73.585	1.65e-51	11311	10.0135	36	2	0.83	57	3	1.47	30	2	0.83	37	2	0.83
XP_016463706.1	PREDICTED: protein CASEIN KINASE I-LIKE 3-like [Nicotiana tabacum]	AT4G28880	67.542	0	48390	9.68057	NA	NA	NA	NA	NA	NA	42	2	0.16	NA	NA	NA
XP_016463709.1	PREDICTED: putative ribosome biogenesis protein C8F11.04 [Nicotiana tabacum]	AT3G58660	46.727	7.81e-120	48115	9.53188	80	3	0.25	85	2	0.16	73	2	0.16	124	3	0.25
XP_016463729.1	PREDICTED: 26S proteasome non-ATPase regulatory subunit 11 homolog [Nicotiana tabacum]	AT1G29150	76.782	0	49468	6.14988	38	2	0.16	NA	NA	NA	NA	NA	NA	NA	NA	NA
XP_016463741.1	PREDICTED: polyadenylate-binding protein RBP47-like [Nicotiana tabacum]	AT3G19130	64.062	1.23e-170	47581	6.3522	NA	NA	NA	40	2	0.16	NA	NA	NA	NA	NA	NA
XP_016463745.1	PREDICTED: aquaporin PIP2-7-like [Nicotiana tabacum]	AT4G35100	85.512	8.82e-176	30565	8.8778	NA	NA	NA	NA	NA	NA	99	8	0.79	62	6	0.6
XP_016463751.1	PREDICTED: protein ENHANCED DOWNY MILDEW 2-like [Nicotiana tabacum]	AT5G55390	41.74	0	147698	6.5461	NA	NA	NA	45	5	0.08	NA	NA	NA	74	4	0.08
XP_016463796.1	PREDICTED: formate dehydrogenase, mitochondrial-like [Nicotiana tabacum]	AT5G14780	82.124	0	42679	7.2911	NA	NA	NA	NA	NA	NA	131	12	0.96	NA	NA	NA
XP_016463818.1	PREDICTED: valine--tRNA ligase, mitochondrial 1-like [Nicotiana tabacum]	AT1G14610	72.134	0	123596	6.10935	NA	NA	NA	NA	NA	NA	71	4	0.09	NA	NA	NA
XP_016463893.1	PREDICTED: internal alternative NAD(P)H-ubiquinone oxidoreductase A1, mitochondrial-like [Nicotiana tabacum]	AT2G29990	74.016	0	53932	9.09653	NA	NA	NA	NA	NA	NA	NA	NA	NA	29	2	0.14
XP_016463909.1	PREDICTED: proteasome subunit alpha type-3-like [Nicotiana tabacum]	AT2G27020	89.558	8.2e-173	27488	5.92387	53	4	0.68	22	2	0.29	208	11	1.81	153	10	1.17
XP_016463932.1	PREDICTED: N-carbamoylputrescine amidase-like [Nicotiana tabacum]	AT2G27450	88.055	0	35482	6.3413	NA	NA	NA	NA	NA	NA	71	4	0.5	36	3	0.35
XP_016463954.1	PREDICTED: ornithine carbamoyltransferase, chloroplastic-like [Nicotiana tabacum]	AT1G75330	75.397	0	42029	6.2425	52	2	0.19	NA	NA	NA	NA	NA	NA	64	2	0.09
XP_016463955.1	PREDICTED: proteasome subunit alpha type-1-A-like [Nicotiana tabacum]	AT5G42790	85.593	7.12e-155	29838	5.32195	NA	NA	NA	NA	NA	NA	90	4	0.61	NA	NA	NA
XP_016463975.1	PREDICTED: DEAD-box ATP-dependent RNA helicase 7-like [Nicotiana tabacum]	AT5G62190	67.002	0	75739	8.98231	60	3	0.1	NA	NA	NA	NA	NA	NA	46	2	0.1
XP_016464022.1	PREDICTED: multiple organellar RNA editing factor 8, chloroplastic/mitochondrial-like [Nicotiana tabacum]	AT3G15000	55.366	2.92e-101	54773	9.554	61	4	0.07	48	3	0.07	52	3	0.14	44	3	0.14
XP_016464045.1	PREDICTED: ribosome biogenesis protein WDR12 homolog [Nicotiana tabacum]	AT5G15550	70.481	0	49049	5.53966	73	5	0.44	56	3	0.25	39	3	0.25	45	3	0.25
XP_016464081.1	PREDICTED: 31 kDa ribonucleoprotein, chloroplastic-like [Nicotiana tabacum]	AT4G24770	51.873	1.16e-102	35775	4.60269	NA	NA	NA	NA	NA	NA	117	4	0.49	NA	NA	NA
XP_016464085.1	PREDICTED: malate dehydrogenase, glyoxysomal-like [Nicotiana tabacum]	AT2G22780	85.143	0	38024	8.15847	261	16	1.33	264	9	0.93	277	14	1.33	247	8	0.76
XP_016464163.1	PREDICTED: glyceraldehyde-3-phosphate dehydrogenase, cytosolic-like [Nicotiana tabacum]	AT1G13440	91.867	0	36793	7.17776	674	39	2.55	296	19	1.18	1614	85	2.55	873	46	1.65
XP_016464184.1	PREDICTED: calcyclin-binding protein-like [Nicotiana tabacum]	AT1G30070	67.727	4.73e-108	24720	8.92752	NA	NA	NA	NA	NA	NA	33	2	0.33	49	2	0.33
XP_016464192.1	PREDICTED: aldose 1-epimerase-like isoform X1 [Nicotiana tabacum]	AT3G47800	53.239	7.11e-134	39423	9.59676	196	9	0.73	192	9	0.58	209	9	0.73	213	11	0.73
XP_016464193.1	PREDICTED: aldose 1-epimerase-like isoform X2 [Nicotiana tabacum]	AT5G15140	55.589	1.8e-130	39289	9.42435	NA	NA	NA	NA	NA	NA	38	2	0.2	NA	NA	NA
XP_016464218.1	PREDICTED: PHD finger protein ALFIN-LIKE 1-like, partial [Nicotiana tabacum]	AT5G05610	75.319	1.61e-120	27235	5.40473	NA	NA	NA	42	2	0.3	NA	NA	NA	NA	NA	NA
XP_016464250.1	PREDICTED: 60S ribosomal protein L18a [Nicotiana tabacum]	AT2G34480	89.326	4.38e-120	21553	10.2589	215	13	5.06	NA	NA	NA	NA	NA	NA	NA	NA	NA
XP_016464264.1	PREDICTED: protein INVOLVED IN DE NOVO 2-like [Nicotiana tabacum]	AT3G48670	55.151	0	73994	5.7172	49	2	0.1	NA	NA	NA	NA	NA	NA	NA	NA	NA
XP_016464341.1	PREDICTED: translation initiation factor IF-2-like [Nicotiana tabacum]	AT3G18035	46.296	1.1e-24	57630	10.2016	62	5	0.21	69	8	0.46	136	10	0.28	105	11	0.28
XP_016464411.1	PREDICTED: uncharacterized protein LOC107787366 [Nicotiana tabacum]	AT2G41475	54.43	1.67e-55	19611	9.63124	43	2	0.43	NA	NA	NA	73	4	1.04	NA	NA	NA
XP_016464446.1	PREDICTED: SNW/SKI-interacting protein-like [Nicotiana tabacum]	AT1G77180	70.502	0	67424	9.16066	NA	NA	NA	NA	NA	NA	NA	NA	NA	173	8	0.54
XP_016464484.1	PREDICTED: phenylalanine--tRNA ligase alpha subunit, cytoplasmic-like [Nicotiana tabacum]	AT4G39280	79.508	0	56516	8.6008	NA	NA	NA	NA	NA	NA	110	9	0.56	75	4	0.29
XP_016464528.1	PREDICTED: 40S ribosomal protein S7-like [Nicotiana tabacum]	AT1G48830	79.581	1.71e-115	22052	9.76281	234	17	5.8	223	13	2.59	NA	NA	NA	NA	NA	NA
XP_016464549.1	PREDICTED: expansin-A10-like [Nicotiana tabacum]	AT1G69530	75.6	5.29e-136	26608	9.50414	67	2	0.31	83	3	0.49	95	2	0.31	102	2	0.31
XP_016464648.1	PREDICTED: 40S ribosomal protein S25-like [Nicotiana tabacum]	AT4G39200	85.047	1.55e-47	12834	10.5968	NA	NA	NA	326	19	31.27	NA	NA	NA	NA	NA	NA
XP_016464716.1	PREDICTED: uncharacterized protein LOC107787637 [Nicotiana tabacum]	AT1G02870	67.526	5.46e-94	21741	9.69511	NA	NA	NA	51	3	0.63	47	2	0.38	36	2	0.38
XP_016464729.1	PREDICTED: uncharacterized protein LOC107787644 isoform X1 [Nicotiana tabacum]	AT1G02890	62.431	0	135229	6.1571	NA	NA	NA	NA	NA	NA	NA	NA	NA	41	2	0.06
XP_016464882.1	PREDICTED: 50S ribosomal protein L19, chloroplastic-like [Nicotiana tabacum]	AT4G17560	63.801	6.74e-82	24245	10.0311	NA	NA	NA	NA	NA	NA	38	2	0.34	NA	NA	NA
XP_016464940.1	PREDICTED: 3-dehydroquinate synthase, chloroplastic [Nicotiana tabacum]	AT5G66120	84.293	0	47927	6.86726	NA	NA	NA	NA	NA	NA	36	2	0.16	NA	NA	NA
XP_016464958.1	PREDICTED: bifunctional aspartokinase/homoserine dehydrogenase, chloroplastic-like isoform X1 [Nicotiana tabacum]	AT4G19710	78.728	0	100810	6.57329	77	2	0.07	NA	NA	NA	97	3	0.07	NA	NA	NA
XP_016464962.1	PREDICTED: 14-3-3-like protein B [Nicotiana tabacum]	AT1G78300	87.16	5.82e-163	29037	4.69997	457	23	1.36	337	17	0.84	730	19	2.4	239	8	1.36
XP_016464968.1	PREDICTED: D-3-phosphoglycerate dehydrogenase 1, chloroplastic-like [Nicotiana tabacum]	AT4G34200	83.333	0	63440	6.85834	107	7	0.26	NA	NA	NA	136	8	0.33	131	6	0.26
XP_016465007.1	PREDICTED: uracil phosphoribosyltransferase [Nicotiana tabacum]	AT3G53900	68.44	1.4e-135	32655	8.9317	NA	NA	NA	NA	NA	NA	70	3	0.39	NA	NA	NA
XP_016465090.1	PREDICTED: obg-like ATPase 1 [Nicotiana tabacum]	AT1G30580	84.518	0	44737	6.65893	235	13	0.62	105	7	0.38	240	12	0.62	137	6	0.27
XP_016465097.1	PREDICTED: ABC transporter F family member 4-like isoform X1 [Nicotiana tabacum]	AT3G48710	50.685	1.22e-112	63249	5.42763	NA	NA	NA	NA	NA	NA	40	3	0.19	145	7	0.49
XP_016465109.1	PREDICTED: 2-Cys peroxiredoxin BAS1, chloroplastic-like [Nicotiana tabacum]	AT5G06290	87.736	4.28e-139	29837	7.06165	93	7	0.82	105	5	0.61	357	22	1.93	259	12	1.05
XP_016465158.1	PREDICTED: acetylornithine aminotransferase, mitochondrial-like [Nicotiana tabacum]	AT1G80600	72.955	0	50553	6.37906	NA	NA	NA	NA	NA	NA	82	2	0.15	NA	NA	NA
XP_016465165.1	PREDICTED: caffeic acid 3-O-methyltransferase [Nicotiana tabacum]	AT5G54160	74.931	0	40098	5.49951	NA	NA	NA	NA	NA	NA	79	5	0.31	67	3	0.31
XP_016465227.1	PREDICTED: aldose 1-epimerase-like [Nicotiana tabacum]	AT3G47800	63.305	2.2e-170	39068	6.82379	44	2	0.2	78	4	0.44	91	2	0.2	98	5	0.44
XP_016465268.1	PREDICTED: dihydrolipoyllysine-residue acetyltransferase component 2 of pyruvate dehydrogenase complex, mitochondrial-like [Nicotiana tabacum]	AT1G54220	67.636	0	58985	8.18118	101	9	0.36	87	7	0.44	115	5	0.28	101	5	0.36
XP_016465289.1	PREDICTED: aspartate aminotransferase, mitochondrial-like [Nicotiana tabacum]	AT2G30970	82.394	0	47412	8.32805	NA	NA	NA	41	2	0.16	NA	NA	NA	NA	NA	NA
XP_016465301.1	PREDICTED: 4-hydroxy-3-methylbut-2-en-1-yl diphosphate synthase (ferredoxin), chloroplastic-like [Nicotiana tabacum]	AT5G60600	94.34	7.73e-107	18471	6.10817	NA	NA	NA	NA	NA	NA	52	2	0.21	NA	NA	NA
XP_016465372.1	PREDICTED: 21 kDa protein-like [Nicotiana tabacum]	AT5G62350	60.606	1.45e-70	21339	9.51004	NA	NA	NA	92	2	0.18	182	7	1.7	221	10	1.7
XP_016465405.1	PREDICTED: 60S ribosomal protein L3 [Nicotiana tabacum]	AT1G61580	87.824	0	44838	10.0843	NA	NA	NA	619	45	7.71	543	43	3.97	479	33	3.97
XP_016465452.1	PREDICTED: zinc finger CCHC domain-containing protein 10-like [Nicotiana tabacum]	AT5G49400	78.169	3.55e-58	30071	9.85737	NA	NA	NA	55	2	0.27	NA	NA	NA	NA	NA	NA
XP_016465481.1	PREDICTED: nuclear pore complex protein NUP155 [Nicotiana tabacum]	AT1G14850	71.313	0	163874	5.56038	NA	NA	NA	NA	NA	NA	36	2	0.05	39	2	0.05
XP_016465502.1	PREDICTED: THO complex subunit 2 isoform X1 [Nicotiana tabacum]	AT1G24706	65.637	0	213099	6.7779	NA	NA	NA	NA	NA	NA	NA	NA	NA	47	2	0.03
XP_016465519.1	PREDICTED: NHP2-like protein 1 [Nicotiana tabacum]	AT4G22380	91.406	5.59e-74	13924	6.79393	87	3	1.11	56	3	1.11	78	2	0.65	77	2	0.65
XP_016465541.1	PREDICTED: pyrroline-5-carboxylate reductase-like [Nicotiana tabacum]	AT5G14800	73.529	1.26e-144	29067	8.6639	364	17	4.55	195	9	1.66	194	9	0.84	291	12	2.84
XP_016465554.1	PREDICTED: uncharacterized protein At2g39795, mitochondrial-like [Nicotiana tabacum]	AT5G05990	46.269	4.64e-75	29234	4.92685	NA	NA	NA	NA	NA	NA	59	5	0.63	52	4	0.63
XP_016465589.1	PREDICTED: aldose 1-epimerase-like [Nicotiana tabacum]	AT3G47800	53.026	1.37e-130	39427	9.57653	155	8	0.58	221	10	0.73	218	7	0.58	227	10	0.58
XP_016465590.1	PREDICTED: aldose 1-epimerase-like [Nicotiana tabacum]	AT3G47800	53.89	5.1e-130	39149	9.54208	76	2	0.2	NA	NA	NA	NA	NA	NA	28	2	0.2
XP_016465621.1	PREDICTED: elongation factor 1-gamma 2-like isoform X1 [Nicotiana tabacum]	AT1G09640	75.3	0	47755	5.53465	NA	NA	NA	NA	NA	NA	NA	NA	NA	355	19	0.83
XP_016465659.1	PREDICTED: ABC transporter F family member 1-like [Nicotiana tabacum]	AT5G60790	84.973	0	68023	6.00041	NA	NA	NA	NA	NA	NA	NA	NA	NA	73	2	0.05
XP_016465671.1	PREDICTED: chaperone protein ClpB4, mitochondrial-like [Nicotiana tabacum]	AT2G25140	80.645	0	109258	6.8117	NA	NA	NA	NA	NA	NA	56	3	0.1	NA	NA	NA
XP_016465674.1	PREDICTED: protein transport protein SEC23-like [Nicotiana tabacum]	AT1G05520	74.235	0	85682	5.60739	113	6	0.24	NA	NA	NA	NA	NA	NA	34	4	0.18
XP_016465693.1	PREDICTED: dolichyl-diphosphooligosaccharide--protein glycosyltransferase 48 kDa subunit-like [Nicotiana tabacum]	AT5G66680	71.918	0	48680	5.38095	115	7	0.56	NA	NA	NA	NA	NA	NA	NA	NA	NA
XP_016465790.1	PREDICTED: DEAD-box ATP-dependent RNA helicase 32-like [Nicotiana tabacum]	AT5G54910	60.671	0	84582	8.70681	52	2	0.09	90	3	0.14	53	4	0.19	40	2	0.09
XP_016465791.1	PREDICTED: polyadenylate-binding protein RBP45 [Nicotiana tabacum]	AT4G27000	72.871	2.71e-152	45418	5.91794	NA	NA	NA	85	6	0.37	NA	NA	NA	84	3	0.27
XP_016465796.1	PREDICTED: nucleobase-ascorbate transporter 6-like [Nicotiana tabacum]	AT5G62890	82.739	0	57917	9.52808	44	3	0.13	72	6	0.13	27	2	0.13	NA	NA	NA
XP_016465806.1	PREDICTED: heterogeneous nuclear ribonucleoprotein D-like [Nicotiana tabacum]	AT4G36960	71.466	0	40684	7.84936	105	6	0.55	221	9	1.21	191	8	1.02	316	11	1.63
XP_016465861.1	PREDICTED: cysteine-rich repeat secretory protein 3-like [Nicotiana tabacum]	AT1G04520	52.65	2.23e-98	32035	8.95899	NA	NA	NA	NA	NA	NA	59	3	0.4	79	2	0.25
XP_016465907.1	PREDICTED: 60S ribosomal protein L22-3-like [Nicotiana tabacum]	AT3G05560	81.452	1.68e-59	13800	9.70979	NA	NA	NA	NA	NA	NA	51	2	0.65	78	3	1.12
XP_016465921.1	PREDICTED: trifunctional UDP-glucose 4,6-dehydratase/UDP-4-keto-6-deoxy-D-glucose 3,5-epimerase/UDP-4-keto-L-rhamnose-reductase RHM1-like [Nicotiana tabacum]	AT1G78570	87.946	0	76416	6.51463	52	2	0.1	NA	NA	NA	67	4	0.15	NA	NA	NA
XP_016465928.1	PREDICTED: tropinone reductase-like 3 [Nicotiana tabacum]	AT4G05530	73.016	3.89e-137	27151	8.46599	47	2	0.3	69	4	0.69	82	4	0.69	56	2	0.3
XP_016466103.1	PREDICTED: 30S ribosomal protein S9, chloroplastic-like [Nicotiana tabacum]	AT1G74970	76.97	2.62e-86	22492	10.2514	161	10	1.56	129	5	1.19	93	3	0.6	91	3	0.6
XP_016466112.1	PREDICTED: protein SLOW WALKER 1-like [Nicotiana tabacum]	AT2G47990	58.209	0	59803	9.60225	NA	NA	NA	NA	NA	NA	NA	NA	NA	45	2	0.13
XP_016466141.1	PREDICTED: glucose-6-phosphate isomerase 1, chloroplastic-like isoform X1 [Nicotiana tabacum]	AT4G24620	78.006	0	69053	5.54515	NA	NA	NA	NA	NA	NA	182	12	0.52	NA	NA	NA
XP_016466182.1	PREDICTED: alanine aminotransferase 2-like [Nicotiana tabacum]	AT1G72330	77.248	0	60248	6.42452	NA	NA	NA	47	3	0.13	NA	NA	NA	NA	NA	NA
XP_016466186.1	PREDICTED: pectinesterase/pectinesterase inhibitor U1 [Nicotiana tabacum]	AT3G14310	71.647	0	64929	9.12508	459	29	1.58	695	36	2.04	348	28	1.18	365	26	0.95
XP_016466193.1	PREDICTED: 26S protease regulatory subunit 7 homolog A isoform X1 [Nicotiana tabacum]	AT1G53750	98.109	0	48252	5.82653	132	9	0.45	NA	NA	NA	159	11	0.68	64	5	0.25
XP_016466223.1	PREDICTED: eukaryotic peptide chain release factor GTP-binding subunit ERF3A-like isoform X1 [Nicotiana tabacum]	AT1G18070	71.349	0	59798	5.0218	57	3	0.2	NA	NA	NA	118	10	0.35	58	2	0.13
XP_016466248.1	PREDICTED: soluble inorganic pyrophosphatase PPA1-like [Nicotiana tabacum]	AT1G01050	86.321	3.36e-137	24126	5.47018	33	2	0.34	NA	NA	NA	63	3	0.55	54	3	0.34
XP_016466254.1	PREDICTED: H/ACA ribonucleoprotein complex subunit 3-like protein [Nicotiana tabacum]	AT2G20490	87.5	2.08e-36	10155	10.003	NA	NA	NA	48	3	0.95	42	4	1.73	95	6	4.34
XP_016466287.1	PREDICTED: thioredoxin-like protein Clot [Nicotiana tabacum]	AT5G42850	62.5	1.4e-52	15133	5.92278	NA	NA	NA	NA	NA	NA	38	2	0.58	NA	NA	NA
XP_016466322.1	PREDICTED: glutamine synthetase cytosolic isozyme 1-1 [Nicotiana tabacum]	AT5G37600	89.045	0	39383	5.82327	NA	NA	NA	NA	NA	NA	NA	NA	NA	70	2	0.2
XP_016466324.1	PREDICTED: probable splicing factor 3A subunit 1, partial [Nicotiana tabacum]	AT1G14650	70.518	0	56118	4.67999	NA	NA	NA	NA	NA	NA	69	3	0.21	NA	NA	NA
XP_016466341.1	PREDICTED: short-chain type dehydrogenase/reductase-like [Nicotiana tabacum]	AT3G03980	65.637	1.17e-127	28777	6.20993	90	6	0.28	35	3	0.13	179	9	0.45	80	6	0.45
XP_016466351.1	PREDICTED: rRNA-processing protein EFG1-like [Nicotiana tabacum]	AT1G04230	60.323	1.34e-106	38990	10.1791	NA	NA	NA	NA	NA	NA	NA	NA	NA	67	2	0.2
XP_016466387.1	PREDICTED: sucrose synthase [Nicotiana tabacum]	AT3G43190	80.721	0	92973	6.02896	265	25	0.94	88	8	0.31	420	39	1.65	225	21	0.73
XP_016466392.1	PREDICTED: eukaryotic translation initiation factor 3 subunit K-like [Nicotiana tabacum]	AT4G33250	74.026	2.87e-129	26414	5.42374	38	2	0.31	41	2	0.31	69	3	0.5	58	3	0.5
XP_016466409.1	PREDICTED: casein kinase II subunit alpha-1 [Nicotiana tabacum]	AT5G67380	94.595	0	39592	8.60662	84	5	0.57	113	5	0.57	154	8	0.88	83	4	0.44
XP_016466413.1	PREDICTED: DNA-damage-repair/toleration protein DRT100-like [Nicotiana tabacum]	AT3G20820	70.487	0	40617	8.9238	104	7	0.86	91	7	0.86	NA	NA	NA	NA	NA	NA
XP_016466420.1	PREDICTED: uncharacterized protein LOC107789161 isoform X1 [Nicotiana tabacum]	AT5G52230	27.586	8.2e-09	204391	5.59094	NA	NA	NA	41	2	0.04	NA	NA	NA	30	2	0.04
XP_016466429.1	PREDICTED: ubiquitin-conjugating enzyme E2 36 [Nicotiana tabacum]	AT1G16890	100	6.28e-112	17266	6.94907	NA	NA	NA	NA	NA	NA	36	2	0.5	NA	NA	NA
XP_016466436.1	PREDICTED: p21-activated protein kinase-interacting protein 1 [Nicotiana tabacum]	AT1G65030	61.047	3.98e-151	36977	7.23972	NA	NA	NA	42	2	0.21	NA	NA	NA	34	2	0.1
XP_016466486.1	PREDICTED: uncharacterized protein LOC107789226 [Nicotiana tabacum]	AT5G60030	48.438	1.2e-14	21801	8.97281	NA	NA	NA	38	2	0.38	NA	NA	NA	NA	NA	NA
XP_016466502.1	PREDICTED: uncharacterized protein LOC107789242 [Nicotiana tabacum]	-	42.424	2.7	64908	9.04811	NA	NA	NA	NA	NA	NA	NA	NA	NA	30	2	0.06
XP_016466506.1	PREDICTED: 60S ribosomal protein L7-2-like [Nicotiana tabacum]	AT3G13580	82.645	1.17e-152	28425	9.93109	484	31	7.4	360	31	8.52	496	27	4.77	NA	NA	NA
XP_016466533.1	PREDICTED: 60S ribosomal protein L19-3-like [Nicotiana tabacum]	AT3G16780	84.906	3.69e-126	24837	11.5866	251	14	3.79	311	11	3.16	353	13	1.35	298	11	1.71
XP_016466624.1	PREDICTED: eukaryotic translation initiation factor 2D-like isoform X1 [Nicotiana tabacum]	AT1G71350	65.359	0	67352	6.51081	NA	NA	NA	NA	NA	NA	51	3	0.17	45	2	0.11
XP_016466632.1	PREDICTED: T-complex protein 1 subunit theta-like isoform X1 [Nicotiana tabacum]	AT3G03960	82.552	0	58630	5.23039	207	11	0.45	57	3	0.2	344	16	0.85	155	7	0.28
XP_016466694.1	PREDICTED: acyl-CoA thioesterase 2-like isoform X1 [Nicotiana tabacum]	AT1G01710	70.784	0	48958	8.5056	NA	NA	NA	40	2	0.16	NA	NA	NA	NA	NA	NA
XP_016466715.1	PREDICTED: ATP-dependent Clp protease ATP-binding subunit ClpA homolog CD4B, chloroplastic [Nicotiana tabacum]	AT5G50920	90.252	0	102453	5.99625	NA	NA	NA	NA	NA	NA	263	12	0.43	NA	NA	NA
XP_016466748.1	PREDICTED: probable cinnamyl alcohol dehydrogenase 1 [Nicotiana tabacum]	AT3G19450	76.685	0	39394	5.76214	66	4	0.44	NA	NA	NA	NA	NA	NA	NA	NA	NA
XP_016466851.1	PREDICTED: proteasome subunit alpha type-2-B [Nicotiana tabacum]	AT1G79210	93.617	1.5e-162	25544	5.49496	93	4	0.74	48	3	0.52	340	11	3.61	NA	NA	NA
XP_016466882.1	PREDICTED: 60S acidic ribosomal protein P0-like [Nicotiana tabacum]	AT2G40010	77.163	4.62e-168	34479	8.31223	NA	NA	NA	59	3	0.36	NA	NA	NA	NA	NA	NA
XP_016466917.1	PREDICTED: ubiquitin-40S ribosomal protein S27a [Nicotiana tabacum]	AT2G47110	96.129	8.41e-91	17919	9.80656	537	42	4.83	476	38	4.83	388	32	6.09	348	24	4.83
XP_016466951.1	PREDICTED: probable inactive receptor kinase At1g48480 [Nicotiana tabacum]	AT1G48480	58.541	0	62961	8.99822	54	2	0.12	NA	NA	NA	NA	NA	NA	NA	NA	NA
XP_016466952.1	PREDICTED: rRNA-processing protein UTP23 homolog isoform X1 [Nicotiana tabacum]	AT2G34570	48.454	1.05e-91	33760	9.98651	NA	NA	NA	67	3	0.37	NA	NA	NA	NA	NA	NA
XP_016466957.1	PREDICTED: mitochondrial outer membrane protein porin of 36 kDa-like [Nicotiana tabacum]	AT3G01280	71.636	2.54e-143	29573	7.93937	174	12	1.96	NA	NA	NA	241	11	1.33	281	14	1.96
XP_016467004.1	PREDICTED: 6-phosphogluconate dehydrogenase, decarboxylating 3 [Nicotiana tabacum]	AT3G02360	90.249	0	53719	5.85924	NA	NA	NA	NA	NA	NA	357	17	0.5	96	5	0.31
XP_016467029.1	PREDICTED: probable inactive receptor kinase At2g26730 [Nicotiana tabacum]	AT2G26730	69.323	0	72252	8.30153	NA	NA	NA	63	4	0.16	NA	NA	NA	NA	NA	NA
XP_016467048.1	PREDICTED: DNA-directed RNA polymerases II, IV and V subunit 3-like [Nicotiana tabacum]	AT2G15430	81.818	0	35945	4.74795	72	4	0.49	74	5	0.64	95	4	0.49	95	5	0.64
XP_016467102.1	PREDICTED: 26S proteasome non-ATPase regulatory subunit 2 homolog A-like [Nicotiana tabacum]	AT2G20580	81.364	0	90799	5.21522	108	10	0.27	59	5	0.17	216	12	0.43	57	4	0.17
XP_016467145.1	PREDICTED: 40S ribosomal protein S13 [Nicotiana tabacum]	AT4G00100	93.377	3.37e-101	17108	10.3892	353	28	10.61	360	29	13.24	417	32	6.71	329	25	6.71
XP_016467153.1	PREDICTED: ferritin-1, chloroplastic [Nicotiana tabacum]	AT3G11050	68.651	4.9e-122	28496	5.70627	65	4	0.65	NA	NA	NA	NA	NA	NA	NA	NA	NA
XP_016467158.1	PREDICTED: DEAD-box ATP-dependent RNA helicase 5-like [Nicotiana tabacum]	AT1G31970	75	0	58789	8.98291	NA	NA	NA	68	3	0.2	NA	NA	NA	NA	NA	NA
XP_016467195.1	PREDICTED: mitochondrial outer membrane protein porin of 34 kDa-like [Nicotiana tabacum]	AT3G01280	73.913	3.67e-150	29746	8.40067	136	7	1.05	98	6	0.82	164	10	1.31	175	11	1.94
XP_016467254.1	PREDICTED: pyruvate decarboxylase 1-like [Nicotiana tabacum]	AT5G54960	82.73	0	66616	5.55484	NA	NA	NA	NA	NA	NA	57	3	0.11	37	3	0.11
XP_016467339.1	PREDICTED: uncharacterized protein LOC107789971 [Nicotiana tabacum]	AT2G20940	52.027	4.26e-44	16186	9.98794	NA	NA	NA	NA	NA	NA	53	2	0.54	56	2	0.24
XP_016467340.1	PREDICTED: aquaporin PIP2-7 [Nicotiana tabacum]	AT4G35100	87.324	1.63e-179	30635	9.03816	NA	NA	NA	32	2	0.12	NA	NA	NA	NA	NA	NA
XP_016467386.1	PREDICTED: 40S ribosomal protein S5 [Nicotiana tabacum]	AT3G11940	83.092	4.1e-128	23425	9.48587	450	28	1.88	461	26	2.35	486	31	3.53	273	18	1.88
XP_016467406.1	PREDICTED: endoglucanase 9-like [Nicotiana tabacum]	AT1G71380	69.874	0	54870	8.84623	235	16	1.51	204	18	1.86	116	6	0.48	NA	NA	NA
XP_016467445.1	PREDICTED: reticulon-like protein B5 [Nicotiana tabacum]	AT2G46170	65.66	2.85e-117	29961	8.38597	NA	NA	NA	NA	NA	NA	32	2	0.27	NA	NA	NA
XP_016467464.1	PREDICTED: tetraspanin-2-like [Nicotiana tabacum]	AT2G19580	69.888	4.51e-135	30900	8.74478	NA	NA	NA	37	2	0.26	NA	NA	NA	58	2	0.26
XP_016467500.1	PREDICTED: eukaryotic translation initiation factor 6-2-like [Nicotiana tabacum]	AT3G55620	89.388	2.16e-169	26768	4.74269	29	2	0.3	64	3	0.49	60	4	0.7	44	2	0.3
XP_016467535.1	PREDICTED: dnaJ protein homolog [Nicotiana tabacum]	AT5G22060	71.134	7.21e-44	11513	4.58932	47	3	1.43	87	5	2.27	NA	NA	NA	52	2	0.81
XP_016467640.1	PREDICTED: formamidopyrimidine-DNA glycosylase-like isoform X1 [Nicotiana tabacum]	AT1G52500	76.897	5.01e-167	49016	8.70072	NA	NA	NA	NA	NA	NA	40	2	0.16	NA	NA	NA
XP_016467646.1	PREDICTED: 26S proteasome non-ATPase regulatory subunit 2 homolog A-like [Nicotiana tabacum]	AT2G20580	84.713	0	51574	5.56857	NA	NA	NA	66	5	0.23	210	13	0.87	NA	NA	NA
XP_016467667.1	PREDICTED: 60S ribosomal protein L10a-1-like [Nicotiana tabacum]	AT1G08360	90.741	5.37e-131	24891	9.79127	NA	NA	NA	374	20	12	NA	NA	NA	NA	NA	NA
XP_016467669.1	PREDICTED: cytochrome b-c1 complex subunit 9-like [Nicotiana tabacum]	AT3G52730	82.353	1.25e-37	8061	9.30112	NA	NA	NA	NA	NA	NA	55	2	1.27	31	2	1.27
XP_016467671.1	PREDICTED: non-specific lipid-transfer protein 1-like [Nicotiana tabacum]	AT3G51590	50.926	2.44e-31	12291	9.04037	NA	NA	NA	NA	NA	NA	37	3	0.32	53	3	0.32
XP_016467704.1	PREDICTED: ATP synthase subunit gamma, mitochondrial-like [Nicotiana tabacum]	AT2G33040	80.495	0	35715	9.05821	287	13	1.23	243	13	1.02	NA	NA	NA	NA	NA	NA
XP_016467735.1	PREDICTED: adenosine kinase 2-like [Nicotiana tabacum]	AT5G03300	84.024	0	37820	5.07377	216	11	0.76	70	4	0.46	208	10	0.76	NA	NA	NA
XP_016467746.1	PREDICTED: 18.2 kDa class I heat shock protein-like [Nicotiana tabacum]	AT1G53540	75.472	2.36e-85	17930	5.59092	NA	NA	NA	NA	NA	NA	67	3	0.79	71	5	1.65
XP_016467755.1	PREDICTED: importin subunit alpha-2-like [Nicotiana tabacum]	AT4G16143	82.772	0	59237	5.15169	184	11	0.63	75	3	0.2	192	9	0.63	191	9	0.73
XP_016467790.1	PREDICTED: histone H2B-like [Nicotiana tabacum]	AT3G45980	86.842	9.22e-80	15707	10.1376	1397	86	159.25	NA	NA	NA	NA	NA	NA	NA	NA	NA
XP_016467793.1	PREDICTED: ATP-dependent Clp protease proteolytic subunit-related protein 4, chloroplastic-like [Nicotiana tabacum]	AT4G17040	79.859	2.6e-163	33279	9.28581	NA	NA	NA	NA	NA	NA	94	3	0.38	NA	NA	NA
XP_016467868.1	PREDICTED: glucan endo-1,3-beta-D-glucosidase-like [Nicotiana tabacum]	AT1G78520	63.478	5.79e-49	14118	8.59671	45	2	0.28	91	3	0.28	132	3	0.28	91	3	0.28
XP_016467938.1	PREDICTED: uncharacterized protein LOC107790521 [Nicotiana tabacum]	AT1G48440	65.116	7.12e-62	15244	8.74753	NA	NA	NA	NA	NA	NA	44	2	0.58	80	2	0.58
XP_016467942.1	PREDICTED: 50S ribosomal protein L29, chloroplastic-like [Nicotiana tabacum]	AT5G65220	65.19	1.44e-60	19221	10.1242	NA	NA	NA	59	3	0.73	122	5	0.73	66	3	0.73
XP_016467980.1	PREDICTED: COP9 signalosome complex subunit 4-like [Nicotiana tabacum]	AT5G42970	82.872	0	45323	4.98936	92	2	0.17	NA	NA	NA	NA	NA	NA	NA	NA	NA
XP_016468019.1	PREDICTED: 26S proteasome non-ATPase regulatory subunit 14 homolog [Nicotiana tabacum]	AT5G23540	95.469	0	34812	6.18812	81	4	0.51	46	3	0.36	98	6	0.85	65	3	0.36
XP_016468056.1	PREDICTED: DEAD-box ATP-dependent RNA helicase 20-like [Nicotiana tabacum]	AT1G55150	84.158	0	55797	8.7151	89	6	0.47	119	9	0.57	85	7	0.47	124	13	0.79
XP_016468066.1	PREDICTED: heat shock cognate protein 80-like [Nicotiana tabacum]	AT5G56030	93.861	0	72373	5.15266	NA	NA	NA	NA	NA	NA	1238	68	3.95	1094	74	4.21
XP_016468102.1	PREDICTED: poly(U)-specific endoribonuclease-B-like [Nicotiana tabacum]	AT4G17100	74.098	3.17e-165	49925	4.89254	NA	NA	NA	NA	NA	NA	49	2	0.07	43	2	0.16
XP_016468151.1	PREDICTED: 60S ribosomal protein L17-2-like [Nicotiana tabacum]	AT1G27400	86.857	3.93e-116	20152	10.0816	40	3	0.69	NA	NA	NA	41	3	0.42	NA	NA	NA
XP_016468244.1	PREDICTED: DEAD-box ATP-dependent RNA helicase 28-like [Nicotiana tabacum]	AT4G16630	69.008	0	84073	8.7429	NA	NA	NA	NA	NA	NA	30	2	0.09	44	2	0.09
XP_016468268.1	PREDICTED: serine/arginine-rich-splicing factor SR34-like [Nicotiana tabacum]	AT1G02840	68.317	2.35e-100	34312	11.5076	NA	NA	NA	35	2	0.23	NA	NA	NA	41	4	0.37
XP_016468442.1	PREDICTED: protein DJ-1 homolog D-like [Nicotiana tabacum]	AT3G02720	76.289	0	42601	5.72516	80	4	0.4	NA	NA	NA	145	9	0.52	125	5	0.4
XP_016468466.1	PREDICTED: protein FEZ-like [Nicotiana tabacum]	AT2G17040	52.281	1.9e-95	32708	8.50093	NA	NA	NA	NA	NA	NA	23	2	0.12	NA	NA	NA
XP_016468491.1	PREDICTED: acyl-CoA thioesterase 2-like isoform X2 [Nicotiana tabacum]	AT1G01710	70.163	0	49030	8.24048	86	4	0.34	NA	NA	NA	NA	NA	NA	NA	NA	NA
XP_016468515.1	PREDICTED: ADP,ATP carrier protein, mitochondrial-like [Nicotiana tabacum]	AT5G13490	82.732	0	42274	9.77025	NA	NA	NA	348	36	3.61	497	41	1.34	449	40	1.34
XP_016468518.1	PREDICTED: uncharacterized protein LOC107791045 [Nicotiana tabacum]	AT3G22430	49.251	9.27e-136	56530	9.46245	NA	NA	NA	NA	NA	NA	86	5	0.38	NA	NA	NA
XP_016468567.1	PREDICTED: tubulin beta-1 chain [Nicotiana tabacum]	AT1G75780	95.556	0	51094	4.76206	597	58	3.1	482	44	2.56	749	51	3.72	679	56	3.4
XP_016468705.1	PREDICTED: 40S ribosomal protein S15-like [Nicotiana tabacum]	AT5G09500	82.781	1.94e-87	17159	10.3952	301	14	6.62	161	10	2.38	193	9	2.38	158	7	1.25
XP_016468779.1	PREDICTED: trans-cinnamate 4-monooxygenase-like [Nicotiana tabacum]	AT2G30490	86.535	0	58373	9.21522	NA	NA	NA	33	2	0.13	116	10	0.74	164	14	1.23
XP_016468863.1	PREDICTED: histidine--tRNA ligase, cytoplasmic-like [Nicotiana tabacum]	AT3G02760	58.573	0	95385	6.10464	62	2	0.08	NA	NA	NA	56	2	0.08	NA	NA	NA
XP_016468917.1	PREDICTED: cysteine-rich repeat secretory protein 12-like [Nicotiana tabacum]	AT2G01660	53.846	6.29e-103	31788	6.18834	27	2	0.25	64	6	0.75	NA	NA	NA	172	6	0.75
XP_016468964.1	PREDICTED: rapid alkalinization factor-like [Nicotiana tabacum]	AT4G15800	51.2	1.69e-31	14333	9.50046	33	2	0.62	NA	NA	NA	32	2	0.62	34	3	1.07
XP_016468990.1	PREDICTED: zinc finger protein GIS2-like [Nicotiana tabacum]	AT1G75560	60.744	8.29e-93	32984	9.48746	NA	NA	NA	85	8	0.92	NA	NA	NA	NA	NA	NA
XP_016469028.1	PREDICTED: actin-depolymerizing factor 2-like [Nicotiana tabacum]	AT5G59890	87.05	4.69e-89	16103	5.55609	47	2	0.24	NA	NA	NA	NA	NA	NA	NA	NA	NA
XP_016469029.1	PREDICTED: histone H2A [Nicotiana tabacum]	AT5G02560	85.161	4.99e-79	15896	10.7482	479	22	3.64	NA	NA	NA	NA	NA	NA	NA	NA	NA
XP_016469092.1	PREDICTED: 60S ribosomal protein L4 [Nicotiana tabacum]	AT3G09630	82.4	0	41975	10.4258	988	69	5.57	1208	77	7.49	1210	74	3.66	859	53	2.93
XP_016469149.1	PREDICTED: aspartyl protease family protein 2-like [Nicotiana tabacum]	AT1G01300	66.746	0	51976	8.62677	68	4	0.32	71	2	0.15	41	3	0.15	NA	NA	NA
XP_016469196.1	PREDICTED: clathrin heavy chain 2-like [Nicotiana tabacum]	AT3G11130	92.456	0	193993	5.2725	509	35	0.86	NA	NA	NA	NA	NA	NA	NA	NA	NA
XP_016469201.1	PREDICTED: elongation factor 1-alpha-like [Nicotiana tabacum]	AT1G07940	96.413	0	49601	9.19867	NA	NA	NA	1297	114	6.63	NA	NA	NA	NA	NA	NA
XP_016469264.1	PREDICTED: transmembrane emp24 domain-containing protein p24beta2-like [Nicotiana tabacum]	AT3G07680	73.762	4.66e-108	24778	5.90736	NA	NA	NA	NA	NA	NA	58	2	0.33	43	2	0.33
XP_016469284.1	PREDICTED: probable methyltransferase PMT20 [Nicotiana tabacum]	AT1G31850	76.639	0	69059	8.61192	37	2	0.11	NA	NA	NA	NA	NA	NA	NA	NA	NA
XP_016469377.1	PREDICTED: citrate synthase, mitochondrial [Nicotiana tabacum]	AT2G44350	84.894	0	52740	7.36409	NA	NA	NA	52	2	0.15	NA	NA	NA	NA	NA	NA
XP_016469408.1	PREDICTED: elongation factor 1-delta 1-like isoform X1 [Nicotiana tabacum]	AT2G18110	82.609	1.09e-119	25720	4.49341	332	25	2.96	252	18	2.01	426	27	4.22	284	19	2.45
XP_016469410.1	PREDICTED: uncharacterized protein LOC107791788 isoform X1 [Nicotiana tabacum]	AT1G70770	61.557	3.42e-166	49255	9.43866	NA	NA	NA	NA	NA	NA	77	3	0.24	NA	NA	NA
XP_016469466.1	PREDICTED: alcohol dehydrogenase class-3 [Nicotiana tabacum]	AT5G43940	91.489	0	41515	7.18021	56	5	0.3	NA	NA	NA	NA	NA	NA	NA	NA	NA
XP_016469497.1	PREDICTED: nascent polypeptide-associated complex subunit alpha-like protein [Nicotiana tabacum]	AT3G12390	78.392	1.12e-80	21925	4.3304	161	7	1.23	161	6	0.9	328	11	1.62	258	10	1.23
XP_016469498.1	PREDICTED: LOW QUALITY PROTEIN: transcription elongation factor SPT6-like [Nicotiana tabacum]	AT1G65440	67.29	0	187918	5.00268	NA	NA	NA	37	3	0.06	NA	NA	NA	NA	NA	NA
XP_016469505.1	PREDICTED: uricase-2 isozyme 1-like [Nicotiana tabacum]	AT2G26230	69.281	1.61e-164	34740	8.37185	34	3	0.36	NA	NA	NA	NA	NA	NA	NA	NA	NA
XP_016469588.1	PREDICTED: protein FLX-like 2 [Nicotiana tabacum]	AT1G67170	49.565	1.32e-98	49400	6.69224	NA	NA	NA	NA	NA	NA	96	7	0.67	186	12	1.4
XP_016469652.1	PREDICTED: probable polygalacturonase At3g15720 isoform X1 [Nicotiana tabacum]	AT3G57790	67.609	0	52983	7.65572	81	4	0.15	43	3	0.15	66	2	0.07	NA	NA	NA
XP_016469660.1	PREDICTED: U1 small nuclear ribonucleoprotein 70 kDa-like [Nicotiana tabacum]	AT3G50670	56.159	7.89e-159	56354	8.87723	NA	NA	NA	NA	NA	NA	NA	NA	NA	29	2	0.14
XP_016469668.1	PREDICTED: 60S ribosomal protein L28-1-like [Nicotiana tabacum]	AT2G19730	75.524	1.98e-76	15783	10.5954	152	11	4.85	139	11	2.02	NA	NA	NA	NA	NA	NA
XP_016469670.1	PREDICTED: transaldolase-like [Nicotiana tabacum]	AT5G13420	78.054	0	48762	5.97418	141	5	0.34	54	2	0.16	266	12	0.56	NA	NA	NA
XP_016469707.1	PREDICTED: 3-hydroxyacyl-[acyl-carrier-protein] dehydratase FabZ-like [Nicotiana tabacum]	AT5G10160	72.124	7.22e-109	24989	4.5018	182	6	1.03	239	13	2.59	209	11	1.7	185	12	1.34
XP_016469712.1	PREDICTED: cell division cycle protein 48 homolog [Nicotiana tabacum]	AT5G03340	92.848	0	90645	5.13223	NA	NA	NA	NA	NA	NA	392	28	0.97	NA	NA	NA
XP_016469750.1	PREDICTED: peroxiredoxin-2E-1, chloroplastic-like [Nicotiana tabacum]	AT3G52960	58.678	1.8e-89	25075	8.89061	NA	NA	NA	NA	NA	NA	90	2	0.15	NA	NA	NA
XP_016469751.1	PREDICTED: enolase-like [Nicotiana tabacum]	AT2G36530	89.189	0	48117	5.60311	633	30	1.11	NA	NA	NA	1068	41	1.85	692	28	1.65
XP_016469752.1	PREDICTED: histone deacetylase HDT1-like [Nicotiana tabacum]	AT5G03740	43.987	1.16e-58	32112	4.73311	137	10	0.95	NA	NA	NA	324	24	4.93	226	15	1.72
XP_016469762.1	PREDICTED: aquaporin PIP2-7-like [Nicotiana tabacum]	AT2G37170	80.488	1.83e-171	30993	8.24899	NA	NA	NA	NA	NA	NA	NA	NA	NA	144	8	0.41
XP_016469795.1	PREDICTED: eukaryotic initiation factor 4A-6-like [Nicotiana tabacum]	AT3G13920	95.755	2.37e-150	26507	6.50055	244	21	3.36	NA	NA	NA	407	27	3.98	366	28	5.51
XP_016469835.1	PREDICTED: dolichol-phosphate mannosyltransferase subunit 1-like [Nicotiana tabacum]	AT1G20575	87.764	3.6e-158	27105	9.17875	NA	NA	NA	NA	NA	NA	40	2	0.3	41	2	0.3
XP_016469911.1	PREDICTED: ABC transporter F family member 4-like [Nicotiana tabacum]	AT3G54540	80.548	0	80936	5.70128	41	2	0.09	NA	NA	NA	NA	NA	NA	NA	NA	NA
XP_016469975.1	PREDICTED: ras GTPase-activating protein-binding protein 2-like isoform X1 [Nicotiana tabacum]	AT5G60980	50.22	2.31e-109	50312	5.54127	53	2	0.15	54	2	0.15	56	2	0.07	61	2	0.07
XP_016469978.1	PREDICTED: uncharacterized protein LOC107792293 isoform X1 [Nicotiana tabacum]	AT5G08060	60.63	3.49e-53	14377	9.77536	NA	NA	NA	NA	NA	NA	40	2	0.62	NA	NA	NA
XP_016469991.1	PREDICTED: protein FLX-like 3 isoform X1 [Nicotiana tabacum]	AT1G55170	51.399	5.31e-83	31409	7.34624	60	3	0.41	43	2	0.25	134	8	0.76	117	11	2.49
XP_016470050.1	PREDICTED: signal recognition particle 19 kDa protein-like [Nicotiana tabacum]	AT1G48160	70.27	1.2e-54	15586	9.92041	NA	NA	NA	37	2	0.56	58	4	1.45	77	4	1.45
XP_016470103.1	PREDICTED: L-ascorbate oxidase homolog [Nicotiana tabacum]	AT1G76160	75.14	0	60612	9.11288	394	25	1.17	471	22	1.04	496	25	1.3	419	23	1.17
XP_016470108.1	PREDICTED: ATP synthase gamma chain, chloroplastic-like [Nicotiana tabacum]	AT4G04640	83.333	0	41722	7.7348	38	2	0.19	NA	NA	NA	82	6	0.41	77	3	0.19
XP_016470118.1	PREDICTED: probable cytosolic oligopeptidase A [Nicotiana tabacum]	AT5G65620	75.594	0	92423	6.65016	NA	NA	NA	NA	NA	NA	88	4	0.08	61	2	0.08
XP_016470190.1	PREDICTED: coatomer subunit beta-1 isoform X1 [Nicotiana tabacum]	AT4G31480	82.245	0	110617	5.85042	NA	NA	NA	NA	NA	NA	42	3	0.1	51	4	0.14
XP_016470202.1	PREDICTED: protein transport protein Sec61 subunit alpha-like [Nicotiana tabacum]	AT2G34250	92.421	0	52513	9.08789	NA	NA	NA	NA	NA	NA	NA	NA	NA	40	2	0.15
XP_016470227.1	PREDICTED: nucleolin-like [Nicotiana tabacum]	-	#N/A	#N/A	20668	4.31778	NA	NA	NA	NA	NA	NA	39	2	0.19	NA	NA	NA
XP_016470413.1	PREDICTED: peptidyl-prolyl cis-trans isomerase-like [Nicotiana tabacum]	AT2G21130	81.176	2.21e-104	18433	8.74858	835	41	3.58	412	27	2.79	648	26	2.13	509	28	2.13
XP_016470415.1	PREDICTED: translocon-associated protein subunit alpha-like [Nicotiana tabacum]	AT2G16595	57.384	5.07e-88	28110	4.79958	NA	NA	NA	NA	NA	NA	54	2	0.29	83	2	0.29
XP_016470420.1	PREDICTED: pollen-specific leucine-rich repeat extensin-like protein 1 [Nicotiana tabacum]	AT4G16380	46.416	7.14e-38	33432	8.87943	NA	NA	NA	NA	NA	NA	NA	NA	NA	34	2	0.24
XP_016470485.1	PREDICTED: uncharacterized protein LOC107792768 [Nicotiana tabacum]	AT1G30880	50.526	4.86e-11	12523	10.6155	NA	NA	NA	NA	NA	NA	66	3	0.32	NA	NA	NA
XP_016470530.1	PREDICTED: ruBisCO large subunit-binding protein subunit beta, chloroplastic-like [Nicotiana tabacum]	AT1G55490	81.023	0	64724	5.63332	56	5	0.18	57	3	0.12	259	17	0.85	78	6	0.25
XP_016470573.1	PREDICTED: succinate-semialdehyde dehydrogenase, mitochondrial-like isoform X1 [Nicotiana tabacum]	AT1G79440	77.866	0	55702	7.06052	NA	NA	NA	NA	NA	NA	49	3	0.14	NA	NA	NA
XP_016470635.1	PREDICTED: dnaJ protein ERDJ3B-like [Nicotiana tabacum]	AT3G62600	78.902	0	39311	6.83934	138	5	0.58	201	6	0.73	169	4	0.44	120	7	0.89
XP_016470636.1	PREDICTED: importin subunit alpha [Nicotiana tabacum]	AT3G06720	79.362	0	59176	5.03129	78	6	0.28	NA	NA	NA	136	7	0.44	113	7	0.53
XP_016470648.1	PREDICTED: endoglucanase 25-like [Nicotiana tabacum]	AT5G49720	80.496	0	69013	8.74984	NA	NA	NA	NA	NA	NA	NA	NA	NA	66	2	0.11
XP_016470651.1	PREDICTED: uncharacterized protein LOC107792904 [Nicotiana tabacum]	AT5G24710	78.159	0	148861	7.45563	NA	NA	NA	NA	NA	NA	35	2	0.05	NA	NA	NA
XP_016470760.1	PREDICTED: nuclear transport factor 2-like [Nicotiana tabacum]	AT1G27970	84.553	1.21e-75	13796	5.88088	NA	NA	NA	NA	NA	NA	39	2	0.29	NA	NA	NA
XP_016470880.1	PREDICTED: uncharacterized protein LOC107793109 [Nicotiana tabacum]	AT4G39730	66.434	1.73e-69	20996	5.37322	NA	NA	NA	NA	NA	NA	185	8	0.96	155	4	0.65
XP_016470882.1	PREDICTED: signal recognition particle 9 kDa protein [Nicotiana tabacum]	AT3G49100	83.495	1.52e-62	12027	9.04408	70	4	2.14	91	4	2.14	42	4	2.14	NA	NA	NA
XP_016470898.1	PREDICTED: RNA-binding protein 8A-like [Nicotiana tabacum]	AT1G51510	64.021	8.08e-79	21931	5.28799	41	2	0.38	43	2	0.38	109	4	0.9	77	3	0.62
XP_016470923.1	PREDICTED: DEAD-box ATP-dependent RNA helicase 11-like [Nicotiana tabacum]	AT2G42520	73.459	0	64777	7.37576	125	10	0.56	157	12	0.56	NA	NA	NA	166	15	0.56
XP_016470957.1	PREDICTED: plasminogen activator inhibitor 1 RNA-binding protein-like isoform X1 [Nicotiana tabacum]	AT4G17520	47.044	3.71e-76	40259	5.85859	NA	NA	NA	NA	NA	NA	59	5	0.31	NA	NA	NA
XP_016470975.1	PREDICTED: uncharacterized protein LOC107793196 isoform X1 [Nicotiana tabacum]	AT1G24090	47.568	1.08e-107	40994	8.66095	NA	NA	NA	NA	NA	NA	NA	NA	NA	47	2	0.19
XP_016470998.1	PREDICTED: WD repeat-containing protein 43-like isoform X1 [Nicotiana tabacum]	AT1G15420	60.116	7.77e-60	68315	4.8594	NA	NA	NA	NA	NA	NA	NA	NA	NA	58	3	0.17
XP_016471083.1	PREDICTED: coatomer subunit gamma-like [Nicotiana tabacum]	AT4G34450	86.02	0	98766	5.07728	NA	NA	NA	NA	NA	NA	272	13	0.39	113	6	0.2
XP_016471155.1	PREDICTED: peroxisomal acyl-coenzyme A oxidase 1-like [Nicotiana tabacum]	AT4G16760	80.723	0	75085	7.66189	43	2	0.1	NA	NA	NA	NA	NA	NA	52	2	0.1
XP_016471256.1	PREDICTED: dnaJ protein homolog isoform X1 [Nicotiana tabacum]	AT5G22060	80.047	0	47589	6.31759	150	12	0.57	NA	NA	NA	198	12	0.46	NA	NA	NA
XP_016471272.1	PREDICTED: ribulose bisphosphate carboxylase/oxygenase activase 1, chloroplastic-like [Nicotiana tabacum]	AT2G39730	78.636	0	48697	7.08953	NA	NA	NA	NA	NA	NA	339	12	0.45	214	8	0.45
XP_016471303.1	PREDICTED: 40S ribosomal protein S21-like [Nicotiana tabacum]	AT5G27700	82.927	1.81e-47	9403	7.99934	29	2	1.04	NA	NA	NA	77	4	1.92	42	2	1.04
XP_016471336.1	PREDICTED: ABC transporter E family member 2-like [Nicotiana tabacum]	AT4G19210	92.079	0	68901	8.22192	187	9	0.44	160	6	0.23	257	8	0.37	126	5	0.23
XP_016471339.1	PREDICTED: probable NAD(P)H dehydrogenase (quinone) FQR1-like 1 [Nicotiana tabacum]	AT4G27270	90.64	3.68e-135	21608	6.48724	49	4	0.92	NA	NA	NA	NA	NA	NA	163	10	3.33
XP_016471370.1	PREDICTED: proteasome subunit alpha type-2-A [Nicotiana tabacum]	AT1G16470	93.617	6.72e-163	25629	5.34821	NA	NA	NA	NA	NA	NA	NA	NA	NA	192	9	2.47
XP_016471447.1	PREDICTED: 60S ribosomal protein L36-1-like [Nicotiana tabacum]	AT2G37600	86.869	8.09e-56	12090	11.3088	91	4	0.76	72	5	1.34	98	6	2.11	110	6	1.34
XP_016471513.1	PREDICTED: upstream activation factor subunit UAF30-like [Nicotiana tabacum]	AT2G35605	58.678	2.56e-43	13284	10.0135	72	4	1.82	57	4	1.82	66	3	1.17	56	3	1.17
XP_016471546.1	PREDICTED: peroxidase 64-like [Nicotiana tabacum]	AT5G42180	61.905	4.14e-143	35153	9.53984	28	2	0.23	41	2	0.23	NA	NA	NA	NA	NA	NA
XP_016471549.1	PREDICTED: bifunctional epoxide hydrolase 2-like [Nicotiana tabacum]	AT4G02340	36.991	5.67e-71	35442	5.10125	80	5	0.35	86	3	0.22	84	4	0.35	67	4	0.22
XP_016471569.1	PREDICTED: ferredoxin-dependent glutamate synthase, chloroplastic-like [Nicotiana tabacum]	AT5G04140	75.875	0	57772	9.21165	61	3	0.21	NA	NA	NA	NA	NA	NA	NA	NA	NA
XP_016471632.1	PREDICTED: ATPase family AAA domain-containing protein 3-like [Nicotiana tabacum]	AT2G18330	77.934	0	71486	8.85193	96	7	0.35	123	7	0.43	62	3	0.16	NA	NA	NA
XP_016471668.1	PREDICTED: methionine aminopeptidase 2B-like [Nicotiana tabacum]	AT3G59990	92.623	0	49131	5.44535	NA	NA	NA	38	3	0.25	NA	NA	NA	NA	NA	NA
XP_016471755.1	PREDICTED: uncharacterized protein At3g06530-like isoform X1 [Nicotiana tabacum]	AT3G06530	43.502	0	237441	6.29806	NA	NA	NA	67	3	0.05	53	2	0.03	NA	NA	NA
XP_016471776.1	PREDICTED: phosphoprotein ECPP44-like [Nicotiana tabacum]	AT1G20440	41.797	1.08e-23	24590	5.26879	101	4	0.15	NA	NA	NA	NA	NA	NA	NA	NA	NA
XP_016471779.1	PREDICTED: pre-mRNA-processing-splicing factor 8-like [Nicotiana tabacum]	AT1G80070	96.103	0	246345	8.90124	128	10	0.16	151	7	0.11	109	7	0.11	230	18	0.31
XP_016471781.1	PREDICTED: KH domain-containing protein At4g18375-like [Nicotiana tabacum]	AT5G15270	37.891	4.12e-101	78641	8.70944	NA	NA	NA	348	16	0.51	NA	NA	NA	347	15	0.45
XP_016471784.1	PREDICTED: 14-3-3 protein 4-like [Nicotiana tabacum]	AT5G38480	90.551	6.63e-171	29451	4.71591	433	32	3.82	NA	NA	NA	307	18	2.36	211	12	1.97
XP_016471788.1	PREDICTED: ubiquitin-activating enzyme E1 1-like [Nicotiana tabacum]	AT2G30110	81.747	0	122712	5.22427	90	2	0.06	NA	NA	NA	143	3	0.06	NA	NA	NA
XP_016471792.1	PREDICTED: stromal 70 kDa heat shock-related protein, chloroplastic-like [Nicotiana tabacum]	AT5G49910	83.196	0	75243	5.23475	326	13	0.62	178	9	0.33	NA	NA	NA	296	11	0.4
XP_016471797.1	PREDICTED: probable leucine-rich repeat receptor-like protein kinase At1g35710 [Nicotiana tabacum]	AT5G23400	58.094	0	66979	8.54851	NA	NA	NA	NA	NA	NA	176	10	0.46	156	7	0.38
XP_016471827.1	PREDICTED: suberization-associated anionic peroxidase-like [Nicotiana tabacum]	AT5G05340	48.667	7.37e-84	39102	6.12705	NA	NA	NA	NA	NA	NA	NA	NA	NA	61	3	0.32
XP_016471829.1	PREDICTED: cysteine synthase, chloroplastic/chromoplastic [Nicotiana tabacum]	AT3G59760	83.481	0	41495	5.41563	70	4	0.3	70	3	0.3	174	9	0.54	109	4	0.19
XP_016471844.1	PREDICTED: transcription factor Pur-alpha 1-like isoform X1 [Nicotiana tabacum]	AT2G32080	78.388	9.91e-155	31843	5.3668	NA	NA	NA	NA	NA	NA	NA	NA	NA	131	5	0.57
XP_016471845.1	PREDICTED: transcription factor Pur-alpha 1-like isoform X2 [Nicotiana tabacum]	AT2G32080	77.941	4.68e-154	31715	5.3668	NA	NA	NA	97	5	0.75	NA	NA	NA	NA	NA	NA
XP_016471856.1	PREDICTED: signal recognition particle subunit SRP72-like [Nicotiana tabacum]	AT1G67680	66.718	0	72512	9.10649	72	3	0.11	44	2	0.05	60	2	0.11	70	2	0.11
XP_016471878.1	PREDICTED: peptidyl-prolyl cis-trans isomerase CYP65-like [Nicotiana tabacum]	AT5G67530	75.167	0	66290	7.36794	34	2	0.06	NA	NA	NA	NA	NA	NA	NA	NA	NA
XP_016471953.1	PREDICTED: ribonuclease P protein subunit p25-like protein [Nicotiana tabacum]	AT3G07030	73.793	7.78e-68	28242	10.0807	NA	NA	NA	58	2	0.29	70	2	0.29	44	3	0.29
XP_016471971.1	PREDICTED: hypersensitive-induced response protein 1-like [Nicotiana tabacum]	AT5G62740	90.459	0	31727	5.53282	55	3	0.4	NA	NA	NA	NA	NA	NA	NA	NA	NA
XP_016472040.1	PREDICTED: uncharacterized protein LOC107794096 [Nicotiana tabacum]	AT4G29520	64.662	1.49e-117	34548	7.04015	NA	NA	NA	49	2	0.11	44	2	0.11	NA	NA	NA
XP_016472072.1	PREDICTED: 60S ribosomal protein L7-4-like [Nicotiana tabacum]	AT3G13580	83.817	4.33e-154	28137	9.88721	472	30	6.58	327	31	8.77	473	25	3.57	360	25	3.57
XP_016472085.1	PREDICTED: activator of 90 kDa heat shock protein ATPase homolog [Nicotiana tabacum]	AT3G12050	68.611	0	39226	6.0289	54	4	0.32	NA	NA	NA	57	4	0.32	55	4	0.44
XP_016472097.1	PREDICTED: ATP-dependent RNA helicase A-like protein [Nicotiana tabacum]	AT1G27090	48.907	3e-96	47174	5.10125	NA	NA	NA	57	3	0.26	NA	NA	NA	NA	NA	NA
XP_016472140.1	PREDICTED: phosphomannomutase [Nicotiana tabacum]	AT2G45790	82.857	3.8e-155	28727	5.85704	59	2	0.28	NA	NA	NA	87	3	0.45	NA	NA	NA
XP_016472166.1	PREDICTED: peroxisomal fatty acid beta-oxidation multifunctional protein AIM1-like [Nicotiana tabacum]	AT4G29010	74.757	0	78335	9.40668	345	18	0.66	366	21	0.91	244	15	0.59	476	25	1.41
XP_016472214.1	PREDICTED: 60S ribosomal protein L6-like [Nicotiana tabacum]	AT1G74050	78.829	4.15e-111	25348	10.1321	498	36	4.37	NA	NA	NA	NA	NA	NA	NA	NA	NA
XP_016472260.1	PREDICTED: uncharacterized protein LOC107794288 [Nicotiana tabacum]	AT5G14910	47.917	1.38e-47	20062	4.63161	NA	NA	NA	NA	NA	NA	76	2	0.42	NA	NA	NA
XP_016472297.1	PREDICTED: transducin beta-like protein 3 [Nicotiana tabacum]	AT5G16750	67.861	0	98123	5.90762	NA	NA	NA	64	2	0.04	NA	NA	NA	NA	NA	NA
XP_016472302.1	PREDICTED: WEB family protein At3g02930, chloroplastic-like [Nicotiana tabacum]	AT5G16730	50.482	1.58e-142	109675	4.83792	NA	NA	NA	NA	NA	NA	NA	NA	NA	65	4	0.14
XP_016472342.1	PREDICTED: phosphoglucomutase, cytoplasmic-like [Nicotiana tabacum]	AT1G70730	82.051	0	63429	6.27409	NA	NA	NA	NA	NA	NA	153	11	0.33	67	6	0.26
XP_016472389.1	PREDICTED: protein-lysine N-methyltransferase Mettl10-like [Nicotiana tabacum]	AT1G66680	64.986	2.91e-159	36711	4.44814	NA	NA	NA	NA	NA	NA	31	2	0.1	NA	NA	NA
XP_016472426.1	PREDICTED: aquaporin PIP2-2-like [Nicotiana tabacum]	AT2G37170	80.702	5.05e-172	30574	8.8502	NA	NA	NA	NA	NA	NA	50	3	0.12	65	4	0.12
XP_016472428.1	PREDICTED: tetraspanin-8-like [Nicotiana tabacum]	AT2G23810	66.667	7.69e-134	30981	8.75607	30	2	0.26	34	2	0.26	33	2	0.26	NA	NA	NA
XP_016472430.1	PREDICTED: protein FLX-like 4 [Nicotiana tabacum]	AT1G67170	40.976	3.86e-48	34072	6.89194	64	2	0.23	NA	NA	NA	NA	NA	NA	NA	NA	NA
XP_016472435.1	PREDICTED: latex serine proteinase inhibitor-like [Nicotiana tabacum]	AT1G73325	33.99	5.42e-28	23984	8.6774	NA	NA	NA	NA	NA	NA	78	2	0.34	NA	NA	NA
XP_016472475.1	PREDICTED: DEAD-box ATP-dependent RNA helicase 51-like isoform X1 [Nicotiana tabacum]	AT3G18600	65.608	0	64844	9.11123	108	7	0.4	116	5	0.32	105	2	0.12	95	4	0.25
XP_016472483.1	PREDICTED: ADP,ATP carrier protein 1, mitochondrial-like [Nicotiana tabacum]	AT4G28390	78.385	0	41911	9.71571	426	38	2.31	323	31	2.93	667	43	1.16	522	42	1.16
XP_016472493.1	PREDICTED: CASP-like protein 1 [Nicotiana tabacum]	AT4G15610	49.405	6.46e-52	21494	9.25977	NA	NA	NA	NA	NA	NA	32	2	0.18	69	2	0.18
XP_016472558.1	PREDICTED: heterogeneous nuclear ribonucleoprotein 1-like [Nicotiana tabacum]	AT3G13224	57.735	3.99e-102	36291	8.77143	NA	NA	NA	322	20	3.39	583	29	1.96	676	36	2.6
XP_016472575.1	PREDICTED: DEAD-box ATP-dependent RNA helicase 37-like [Nicotiana tabacum]	AT2G42520	76.02	0	66416	7.31632	137	13	0.82	170	15	0.72	122	10	0.55	165	15	0.55
XP_016472608.1	PREDICTED: uncharacterized protein LOC107794619 isoform X1 [Nicotiana tabacum]	AT3G51050	75.718	0	77860	8.14778	NA	NA	NA	NA	NA	NA	37	2	0.1	NA	NA	NA
XP_016472611.1	PREDICTED: 40S ribosomal protein S3a [Nicotiana tabacum]	AT4G34670	84.733	3.82e-159	29880	9.73273	649	42	9.87	NA	NA	NA	1007	54	5.74	746	43	6.6
XP_016472635.1	PREDICTED: 60S ribosomal protein L19-3-like [Nicotiana tabacum]	AT3G16780	83.886	1.49e-126	24657	11.5866	315	17	5.48	327	13	4.61	321	11	1.37	NA	NA	NA
XP_016472649.1	PREDICTED: uridine 5'-monophosphate synthase-like [Nicotiana tabacum]	AT3G54470	77.282	0	51910	6.7983	50	2	0.15	NA	NA	NA	48	3	0.15	NA	NA	NA
XP_016472655.1	PREDICTED: 14-3-3-like protein A [Nicotiana tabacum]	AT1G78300	86.1	2.34e-162	28775	4.7401	612	46	9.5	398	33	5.4	663	41	9.5	357	20	4.66
XP_016472659.1	PREDICTED: serine/arginine-rich SC35-like splicing factor SCL33 [Nicotiana tabacum]	AT3G13570	62.357	1.88e-80	30627	11.3421	49	3	0.42	92	10	1.01	96	5	0.42	80	6	0.59
XP_016472663.1	PREDICTED: glucan endo-1,3-beta-glucosidase 4-like [Nicotiana tabacum]	AT3G13560	63.539	0	73054	5.3278	57	2	0.05	53	2	0.05	NA	NA	NA	NA	NA	NA
XP_016472716.1	PREDICTED: 60S ribosomal protein L14-1 [Nicotiana tabacum]	AT4G27090	83.582	2.42e-78	15403	10.3706	NA	NA	NA	168	8	3.84	NA	NA	NA	201	9	1.46
XP_016472769.1	PREDICTED: eukaryotic translation initiation factor 5B-like [Nicotiana tabacum]	AT1G76810	67.742	0	153069	5.13632	44	6	0.13	84	8	0.15	NA	NA	NA	73	5	0.13
XP_016472775.1	PREDICTED: translation initiation factor IF-2-like [Nicotiana tabacum]	AT3G18035	46.269	1.47e-20	56453	10.3189	95	7	0.21	112	11	0.67	150	15	0.38	110	12	0.38
XP_016472805.1	PREDICTED: mitochondrial-processing peptidase subunit alpha [Nicotiana tabacum]	AT1G51980	63.834	0	54857	5.81822	30	2	0.07	41	2	0.14	105	4	0.3	66	3	0.22
XP_016472830.1	PREDICTED: glutathione S-transferase [Nicotiana tabacum]	AT2G47730	60.476	4.26e-90	23965	6.0799	134	9	1.81	118	6	0.8	179	14	3.38	77	6	0.8
XP_016472840.1	PREDICTED: uncharacterized protein LOC107794822 isoform X1 [Nicotiana tabacum]	AT4G02480	53.51	0	129764	6.16451	NA	NA	NA	NA	NA	NA	NA	NA	NA	56	2	0.06
XP_016472873.1	PREDICTED: beta-glucosidase BoGH3B-like [Nicotiana tabacum]	AT5G20950	78.211	0	68491	8.68222	127	10	0.45	117	10	0.37	115	9	0.37	111	8	0.3
XP_016472901.1	PREDICTED: uncharacterized protein LOC107794871 [Nicotiana tabacum]	AT1G27090	56.452	5.53e-105	47884	4.96756	NA	NA	NA	144	7	0.57	NA	NA	NA	NA	NA	NA
XP_016472939.1	PREDICTED: glucose-6-phosphate 1-dehydrogenase, chloroplastic-like [Nicotiana tabacum]	AT5G35790	78.986	0	67220	7.02224	35	2	0.11	NA	NA	NA	38	2	0.11	NA	NA	NA
XP_016472963.1	PREDICTED: 60S ribosomal protein L5-like [Nicotiana tabacum]	AT5G39740	79.452	4.12e-177	34486	9.36734	406	23	4.82	303	25	4.82	NA	NA	NA	NA	NA	NA
XP_016473015.1	PREDICTED: aldehyde dehydrogenase family 2 member B7, mitochondrial-like [Nicotiana tabacum]	AT3G48000	74.354	0	59515	6.35715	NA	NA	NA	38	2	0.13	NA	NA	NA	NA	NA	NA
XP_016473092.1	PREDICTED: UBP1-associated protein 2C-like [Nicotiana tabacum]	AT3G15010	57.862	6.02e-114	45597	7.8324	73	6	0.37	192	8	0.6	NA	NA	NA	212	12	1.38
XP_016473096.1	PREDICTED: glycine-rich RNA-binding protein-like [Nicotiana tabacum]	AT4G39260	79.121	2.2e-49	15631	5.20888	178	10	6.39	108	7	3.74	116	6	1.43	NA	NA	NA
XP_016473125.1	PREDICTED: pyruvate dehydrogenase E1 component subunit beta-1, mitochondrial-like [Nicotiana tabacum]	AT5G50850	86.455	0	40823	5.6209	NA	NA	NA	NA	NA	NA	NA	NA	NA	29	2	0.19
XP_016473177.1	PREDICTED: COBRA-like protein 7 [Nicotiana tabacum]	AT4G16120	66.778	0	73782	6.5228	42	3	0.16	NA	NA	NA	NA	NA	NA	NA	NA	NA
XP_016473197.1	PREDICTED: 60S ribosomal protein L4-1-like [Nicotiana tabacum]	AT3G09630	81.527	0	44861	10.2836	1343	90	7.71	1428	92	15.53	NA	NA	NA	NA	NA	NA
XP_016473204.1	PREDICTED: heat shock cognate 70 kDa protein 2-like [Nicotiana tabacum]	AT3G12580	92.627	0	71459	5.1353	2111	114	4.31	1754	97	3.34	2275	116	4.31	2260	119	4.31
XP_016473215.1	PREDICTED: heterogeneous nuclear ribonucleoprotein 1-like [Nicotiana tabacum]	AT3G07810	55.754	3.27e-169	50592	6.28434	NA	NA	NA	67	3	0.24	NA	NA	NA	NA	NA	NA
XP_016473216.1	PREDICTED: 40S ribosomal protein S8-2-like [Nicotiana tabacum]	AT5G59240	83.01	1.06e-122	25015	10.5004	487	33	13.82	479	30	11.86	484	25	3.13	379	19	3.76
XP_016473243.1	PREDICTED: apoptosis inhibitor 5-like isoform X1 [Nicotiana tabacum]	AT2G34040	65.595	0	62749	8.55263	NA	NA	NA	93	5	0.26	NA	NA	NA	NA	NA	NA
XP_016473244.1	PREDICTED: apoptosis inhibitor 5-like isoform X2 [Nicotiana tabacum]	AT2G34040	65.844	0	62549	8.55263	60	3	0.12	NA	NA	NA	56	3	0.12	53	3	0.12
XP_016473252.1	PREDICTED: 40S ribosomal protein S17-like [Nicotiana tabacum]	AT5G04800	82.639	2.64e-79	16242	9.90484	NA	NA	NA	199	18	5.92	NA	NA	NA	NA	NA	NA
XP_016473271.1	PREDICTED: mediator-associated protein 1-like [Nicotiana tabacum]	AT4G00390	41.518	2.26e-33	46710	6.69977	NA	NA	NA	NA	NA	NA	NA	NA	NA	77	3	0.26
XP_016473378.1	PREDICTED: ruvB-like protein 1 [Nicotiana tabacum]	AT5G22330	89.67	0	50124	5.52258	250	13	1.2	221	10	0.91	194	11	0.78	237	10	0.91
XP_016473389.1	PREDICTED: protein disulfide isomerase-like 2-3 [Nicotiana tabacum]	AT1G04980	76.744	1.76e-117	23238	4.58836	84	9	1.14	93	8	1.91	180	11	1.49	190	11	2.38
XP_016473410.1	PREDICTED: nuclear pore complex protein NUP93A-like [Nicotiana tabacum]	AT2G41620	73.465	0	96355	6.71286	29	2	0.08	NA	NA	NA	NA	NA	NA	NA	NA	NA
XP_016473501.1	PREDICTED: T-complex protein 1 subunit beta-like, partial [Nicotiana tabacum]	AT5G20890	90.181	0	42422	5.88506	61	2	0.18	NA	NA	NA	141	7	0.4	NA	NA	NA
XP_016473505.1	PREDICTED: chaperone protein dnaJ GFA2, mitochondrial-like [Nicotiana tabacum]	AT5G48030	57.265	0	48565	9.04662	NA	NA	NA	70	3	0.25	NA	NA	NA	NA	NA	NA
XP_016473537.1	PREDICTED: vacuolar protein sorting-associated protein 26A [Nicotiana tabacum]	AT5G53530	88.372	0	35720	7.82017	30	2	0.22	NA	NA	NA	72	3	0.35	NA	NA	NA
XP_016473599.1	PREDICTED: V-type proton ATPase subunit a2-like [Nicotiana tabacum]	AT4G39080	77.627	0	93036	5.72567	159	9	0.26	NA	NA	NA	303	15	0.42	123	8	0.22
XP_016473623.1	PREDICTED: DNA replication licensing factor MCM4-like [Nicotiana tabacum]	AT2G16440	72.909	0	92732	6.16052	31	2	0.08	NA	NA	NA	NA	NA	NA	NA	NA	NA
XP_016473669.1	PREDICTED: alanine aminotransferase 2-like [Nicotiana tabacum]	AT1G72330	76.46	0	60603	6.01734	91	6	0.35	NA	NA	NA	124	9	0.27	112	6	0.2
XP_016473680.1	PREDICTED: triosephosphate isomerase, cytosolic-like [Nicotiana tabacum]	AT3G55440	83.071	7e-159	27437	5.88081	NA	NA	NA	NA	NA	NA	52	4	0.3	NA	NA	NA
XP_016473861.1	PREDICTED: 40S ribosomal protein S3-3-like [Nicotiana tabacum]	AT5G35530	87.611	1.87e-148	26773	9.53388	NA	NA	NA	430	25	6.32	324	23	2.77	242	15	1.89
XP_016473874.1	PREDICTED: chlorophyllase-1-like [Nicotiana tabacum]	AT1G19670	43.333	8.28e-74	32998	9.32788	46	2	0.11	NA	NA	NA	NA	NA	NA	NA	NA	NA
XP_016473887.1	PREDICTED: 40S ribosomal protein S2-3-like [Nicotiana tabacum]	AT1G58684	86.076	4.53e-150	30832	10.2824	1056	44	4.66	1190	51	6.13	1110	50	6.13	949	37	4.04
XP_016473952.1	PREDICTED: HVA22-like protein c isoform X1 [Nicotiana tabacum]	AT1G69700	66.851	3.74e-81	20301	7.92647	98	3	0.68	116	5	1	82	5	1	80	2	0.41
XP_016473969.1	PREDICTED: protein CWC15 homolog [Nicotiana tabacum]	AT3G13200	80.258	1.68e-106	26984	5.31197	NA	NA	NA	NA	NA	NA	NA	NA	NA	73	4	0.69
XP_016473974.1	PREDICTED: putative lipid-transfer protein DIR1 [Nicotiana tabacum]	AT5G55410	37.363	2.7e-18	11351	8.94615	39	2	0.83	NA	NA	NA	NA	NA	NA	NA	NA	NA
XP_016473975.1	PREDICTED: glycerophosphodiester phosphodiesterase GDPDL4-like [Nicotiana tabacum]	AT5G55480	57.009	0	82524	5.34464	NA	NA	NA	NA	NA	NA	48	3	0.14	63	4	0.19
XP_016474005.1	PREDICTED: proline--tRNA ligase, cytoplasmic isoform X1 [Nicotiana tabacum]	AT3G62120	84.493	0	57445	6.22725	NA	NA	NA	45	4	0.29	141	7	0.37	60	3	0.21
XP_016474030.1	PREDICTED: probable mitochondrial-processing peptidase subunit beta, mitochondrial [Nicotiana tabacum]	AT3G02090	71.695	0	59782	6.14396	NA	NA	NA	NA	NA	NA	138	7	0.53	137	6	0.44
XP_016474060.1	PREDICTED: pectin acetylesterase 12-like [Nicotiana tabacum]	AT3G05910	67.797	0	47975	8.62546	71	3	0.25	83	4	0.35	100	5	0.46	140	8	0.57
XP_016474082.1	PREDICTED: protochlorophyllide reductase, chloroplastic-like [Nicotiana tabacum]	AT5G54190	76.543	0	43633	9.25741	NA	NA	NA	51	2	0.18	NA	NA	NA	NA	NA	NA
XP_016474087.1	PREDICTED: 40S ribosomal protein S18-like [Nicotiana tabacum]	AT1G34030	92.105	6.81e-105	21989	10.3598	NA	NA	NA	153	13	1.62	156	12	2.08	126	9	1.23
XP_016474111.1	PREDICTED: guanine nucleotide-binding protein subunit beta-like protein [Nicotiana tabacum]	AT1G48630	81.231	0	36511	7.15603	202	16	1.19	192	12	1.66	402	26	3.35	259	16	2.58
XP_016474144.1	PREDICTED: actin-7 [Nicotiana tabacum]	AT5G09810	98.408	0	41930	5.30166	952	68	6.79	610	51	4.08	1213	73	6.15	776	48	5.03
XP_016474149.1	PREDICTED: 60S ribosomal protein L19-3-like [Nicotiana tabacum]	AT3G16780	84.038	1.87e-125	24883	11.5866	258	14	3.79	296	11	3.16	NA	NA	NA	NA	NA	NA
XP_016474157.1	PREDICTED: uncharacterized protein At3g06530 isoform X1 [Nicotiana tabacum]	AT3G06530	44.989	0	241921	6.2274	NA	NA	NA	71	3	0.05	NA	NA	NA	50	3	0.05
XP_016474218.1	PREDICTED: WD repeat-containing protein 43-like isoform X1 [Nicotiana tabacum]	AT5G11240	57.143	0	66148	6.43357	NA	NA	NA	46	2	0.12	NA	NA	NA	NA	NA	NA
XP_016474223.1	PREDICTED: cytochrome b561 and DOMON domain-containing protein At3g25290-like [Nicotiana tabacum]	AT3G25290	48.969	2.01e-56	25718	7.07808	82	6	0.99	93	6	0.51	NA	NA	NA	NA	NA	NA
XP_016474262.1	PREDICTED: V-type proton ATPase subunit F [Nicotiana tabacum]	AT4G02620	84.921	1.76e-78	14496	6.94323	NA	NA	NA	NA	NA	NA	37	2	0.61	44	2	0.61
XP_016474287.1	PREDICTED: protein argonaute 4-like [Nicotiana tabacum]	AT2G27040	74.463	0	102283	9.00006	91	6	0.15	90	6	0.19	166	12	0.33	103	8	0.24
XP_016474288.1	PREDICTED: UBP1-associated protein 2B-like [Nicotiana tabacum]	AT2G41060	49.304	7.63e-131	53112	4.89855	91	6	0.23	75	9	0.4	75	4	0.15	96	6	0.31
XP_016474376.1	PREDICTED: snakin-1-like [Nicotiana tabacum]	AT5G59845	58.427	5.04e-31	10399	9.05637	NA	NA	NA	46	6	1.65	64	7	0.92	30	2	0.92
XP_016474430.1	PREDICTED: FRIGIDA-like protein 4a [Nicotiana tabacum]	AT3G22440	33.661	3.03e-84	61681	9.16351	65	6	0.34	87	4	0.19	66	3	0.19	NA	NA	NA
XP_016474462.1	PREDICTED: sucrose synthase [Nicotiana tabacum]	AT3G43190	81.468	0	92842	5.98315	NA	NA	NA	NA	NA	NA	402	34	1.36	204	17	0.6
XP_016474492.1	PREDICTED: zinc finger BED domain-containing protein RICESLEEPER 2-like [Nicotiana tabacum]	AT3G42170	24.632	1.12e-22	34194	8.72883	42	3	0.11	NA	NA	NA	NA	NA	NA	NA	NA	NA
XP_016474566.1	PREDICTED: protein argonaute 2-like [Nicotiana tabacum]	AT1G31280	50.052	0	117132	9.21105	112	7	0.2	77	6	0.17	138	12	0.36	90	10	0.28
XP_016474783.1	PREDICTED: 60S ribosome subunit biogenesis protein NIP7 homolog [Nicotiana tabacum]	AT4G15770	79.679	1.35e-111	21132	8.75562	59	3	0.65	81	5	1.31	NA	NA	NA	42	2	0.4
XP_016474816.1	PREDICTED: plasma membrane ATPase 4 [Nicotiana tabacum]	AT2G18960	88.901	0	105670	6.32199	108	10	0.36	256	14	0.62	57	4	0.11	180	12	0.51
XP_016474844.1	PREDICTED: uncharacterized protein LOC107796564 [Nicotiana tabacum]	AT1G01170	72.603	1.1e-37	8481	9.46545	NA	NA	NA	38	2	1.21	NA	NA	NA	NA	NA	NA
XP_016474881.1	PREDICTED: THO complex subunit 4A-like [Nicotiana tabacum]	AT5G59950	51.136	1.89e-68	26827	10.0178	82	5	0.7	189	8	0.94	203	9	0.7	194	9	0.94
XP_016474934.1	PREDICTED: heat shock 70 kDa protein [Nicotiana tabacum]	AT1G16030	85.649	0	72239	5.28516	NA	NA	NA	1035	43	0.82	1027	47	0.73	NA	NA	NA
XP_016474997.1	PREDICTED: threonine--tRNA ligase, mitochondrial 1-like [Nicotiana tabacum]	AT5G26830	74.852	0	83979	7.59915	56	4	0.14	47	3	0.09	NA	NA	NA	166	13	0.61
XP_016475198.1	PREDICTED: probable calcium-binding protein CML13 [Nicotiana tabacum]	AT1G12310	87.162	3e-90	16604	4.88807	NA	NA	NA	NA	NA	NA	62	4	1.31	NA	NA	NA
XP_016475282.1	PREDICTED: aldehyde dehydrogenase family 7 member B4-like [Nicotiana tabacum]	AT1G54100	83.071	0	55303	5.69254	NA	NA	NA	NA	NA	NA	37	2	0.14	NA	NA	NA
XP_016475306.1	PREDICTED: nucleolar protein 56-like [Nicotiana tabacum]	AT1G56110	82.407	0	62038	8.54069	534	31	1.85	605	39	2.4	562	33	1.85	512	28	1.85
XP_016475334.1	PREDICTED: uncharacterized WD repeat-containing protein C17D11.16-like [Nicotiana tabacum]	AT4G18905	59.35	0	54282	4.52628	NA	NA	NA	NA	NA	NA	NA	NA	NA	47	2	0.14
XP_016475402.1	PREDICTED: dnaJ protein ERDJ3B-like [Nicotiana tabacum]	AT3G62600	77.299	0	39403	6.36691	NA	NA	NA	NA	NA	NA	NA	NA	NA	46	2	0.2
XP_016475407.1	PREDICTED: tubulin alpha chain [Nicotiana tabacum]	AT4G14960	97.471	0	50425	4.93773	661	43	1.72	478	27	1.19	895	32	1.36	651	31	1.72
XP_016475447.1	PREDICTED: glucan endo-1,3-beta-glucosidase 8-like [Nicotiana tabacum]	AT1G64760	75.847	0	52337	5.21258	84	2	0.15	61	2	0.15	NA	NA	NA	NA	NA	NA
XP_016475489.1	PREDICTED: 40S ribosomal protein S10-like [Nicotiana tabacum]	AT4G25740	82.692	3.02e-83	20103	9.87471	160	17	1.86	121	9	1.86	122	9	1.01	106	7	1.01
XP_016475499.1	PREDICTED: chaperone protein dnaJ A6, chloroplastic-like [Nicotiana tabacum]	AT2G22360	71.847	0	48418	9.1968	51	3	0.25	NA	NA	NA	74	2	0.16	NA	NA	NA
XP_016475525.1	PREDICTED: tryptophan--tRNA ligase, cytoplasmic-like isoform X1 [Nicotiana tabacum]	AT3G04600	83.471	8.78e-70	14039	5.71981	64	2	0.64	74	3	1.1	NA	NA	NA	73	2	0.64
XP_016475536.1	PREDICTED: uncharacterized protein LOC107797187 [Nicotiana tabacum]	AT1G08580	56.522	1.18e-29	14641	10.4763	NA	NA	NA	NA	NA	NA	102	2	0.61	NA	NA	NA
XP_016475577.1	PREDICTED: 60S ribosomal protein L26-1-like [Nicotiana tabacum]	AT3G49910	86.301	1.42e-92	16730	10.8092	121	7	3.29	95	8	4.29	NA	NA	NA	74	5	1.83
XP_016475582.1	PREDICTED: mitochondrial outer membrane protein porin 2-like [Nicotiana tabacum]	AT5G67500	70.29	8.08e-146	29343	9.13525	127	7	1.07	NA	NA	NA	62	6	1.07	NA	NA	NA
XP_016475718.1	PREDICTED: ribonuclease J-like isoform X2 [Nicotiana tabacum]	AT5G63420	70.027	0	78586	6.95483	NA	NA	NA	45	3	0.15	NA	NA	NA	NA	NA	NA
XP_016475760.1	PREDICTED: transketolase, chloroplastic [Nicotiana tabacum]	AT2G45290	81.551	0	80503	5.88018	72	3	0.09	NA	NA	NA	NA	NA	NA	NA	NA	NA
XP_016475864.1	PREDICTED: GDP-mannose 3,5-epimerase 1-like [Nicotiana tabacum]	AT5G28840	90.451	0	42947	5.94103	212	10	0.4	100	5	0.29	NA	NA	NA	178	8	0.8
XP_016475876.1	PREDICTED: dihydrolipoyllysine-residue acetyltransferase component 5 of pyruvate dehydrogenase complex, chloroplastic-like [Nicotiana tabacum]	AT1G34430	73.904	0	49751	7.25796	NA	NA	NA	NA	NA	NA	77	3	0.24	NA	NA	NA
XP_016475886.1	PREDICTED: malate dehydrogenase, glyoxysomal [Nicotiana tabacum]	AT2G22780	85.714	0	37974	8.14698	257	13	1.34	244	9	1.13	140	7	0.6	216	5	0.46
XP_016475909.1	PREDICTED: hexokinase-1 [Nicotiana tabacum]	AT2G19860	70.243	0	53904	6.18021	NA	NA	NA	NA	NA	NA	72	2	0.14	NA	NA	NA
XP_016475921.1	PREDICTED: peroxidase 3-like [Nicotiana tabacum]	AT1G05260	68.77	2.31e-168	36072	9.11703	NA	NA	NA	43	2	0.22	NA	NA	NA	71	3	0.35
XP_016475941.1	PREDICTED: expansin-A11-like [Nicotiana tabacum]	AT1G20190	71.429	2.29e-131	28300	9.58373	NA	NA	NA	44	4	0.46	NA	NA	NA	NA	NA	NA
XP_016475988.1	PREDICTED: acetyl-CoA acetyltransferase, cytosolic 1-like [Nicotiana tabacum]	AT5G47720	80.196	0	43453	8.93761	130	7	0.78	120	7	0.78	88	4	0.39	113	6	0.64
XP_016476139.1	PREDICTED: 5-methyltetrahydropteroyltriglutamate--homocysteine methyltransferase-like [Nicotiana tabacum]	AT5G17920	88.889	0	84819	5.93437	416	32	0.74	338	24	0.47	549	31	1.16	NA	NA	NA
XP_016476142.1	PREDICTED: replication factor C subunit 3 [Nicotiana tabacum]	AT5G27740	85.311	0	41020	9.29962	NA	NA	NA	NA	NA	NA	98	6	0.55	49	3	0.3
XP_016476154.1	PREDICTED: vesicle-fusing ATPase-like [Nicotiana tabacum]	AT4G04910	79.865	0	81369	5.81276	NA	NA	NA	NA	NA	NA	68	7	0.19	62	5	0.19
XP_016476204.1	PREDICTED: ATP synthase delta chain, chloroplastic [Nicotiana tabacum]	AT4G09650	60.887	6.24e-100	26812	8.96489	NA	NA	NA	NA	NA	NA	88	2	0.14	NA	NA	NA
XP_016476247.1	PREDICTED: pre-mRNA-processing protein 40A-like isoform X1 [Nicotiana tabacum]	AT1G44910	51.684	0	117753	6.11203	57	2	0.06	37	2	0.06	NA	NA	NA	NA	NA	NA
XP_016476251.1	PREDICTED: serine/arginine-rich splicing factor RS31-like isoform X1 [Nicotiana tabacum]	AT3G61860	65.428	1.43e-104	28775	9.9115	NA	NA	NA	NA	NA	NA	85	8	1.1	76	4	0.64
XP_016476283.1	PREDICTED: pyruvate kinase, cytosolic isozyme [Nicotiana tabacum]	AT5G56350	87.627	0	55796	6.60997	NA	NA	NA	NA	NA	NA	89	4	0.14	NA	NA	NA
XP_016476335.1	PREDICTED: pyruvate dehydrogenase E1 component subunit alpha-3, chloroplastic-like [Nicotiana tabacum]	AT1G01090	79.68	0	49188	6.75496	NA	NA	NA	NA	NA	NA	35	3	0.25	NA	NA	NA
XP_016476395.1	PREDICTED: probable inactive receptor kinase RLK902 [Nicotiana tabacum]	AT1G48480	57.984	0	70305	6.57874	NA	NA	NA	53	2	0.11	83	5	0.29	129	8	0.51
XP_016476406.1	PREDICTED: beta-glucosidase 44-like [Nicotiana tabacum]	AT3G18080	75.052	0	59542	9.11355	256	15	1.48	350	18	1.48	304	13	1.07	286	11	0.95
XP_016476419.1	PREDICTED: phosphoglucomutase, cytoplasmic-like, partial [Nicotiana tabacum]	AT1G70730	85.307	0	50122	5.09016	NA	NA	NA	NA	NA	NA	215	14	0.65	NA	NA	NA
XP_016476436.1	PREDICTED: beta-glucosidase 40-like [Nicotiana tabacum]	AT1G26560	72.521	0	57659	8.36657	NA	NA	NA	NA	NA	NA	NA	NA	NA	29	2	0.06
XP_016476445.1	PREDICTED: oligouridylate-binding protein 1-like [Nicotiana tabacum]	AT1G17370	74.442	0	45548	6.93114	NA	NA	NA	153	7	0.61	NA	NA	NA	112	7	0.61
XP_016476491.1	PREDICTED: probable aquaporin PIP-type pTOM75 [Nicotiana tabacum]	AT4G00430	86.713	0	31111	8.99034	74	5	0.26	163	9	0.26	141	6	0.26	150	9	0.26
XP_016476508.1	PREDICTED: probable glutathione S-transferase [Nicotiana tabacum]	AT3G09270	54.286	3.07e-78	25657	5.77578	NA	NA	NA	NA	NA	NA	NA	NA	NA	120	5	0.51
XP_016476511.1	PREDICTED: uncharacterized protein LOC107798071 [Nicotiana tabacum]	AT5G16660	56.024	3.06e-48	17522	9.67339	45	2	0.49	42	2	0.49	58	5	1.22	38	3	0.82
XP_016476546.1	PREDICTED: probable peroxidase 61 [Nicotiana tabacum]	AT5G24070	54.192	7.83e-128	38953	9.03813	NA	NA	NA	129	6	0.44	NA	NA	NA	NA	NA	NA
XP_016476574.1	PREDICTED: histone deacetylase HDT1-like isoform X1 [Nicotiana tabacum]	AT5G03740	45.455	6.15e-65	30901	4.67271	NA	NA	NA	NA	NA	NA	225	20	2.18	211	16	1.52
XP_016476602.1	PREDICTED: glutamate decarboxylase [Nicotiana tabacum]	AT2G02010	86.089	0	56297	5.75899	285	12	0.57	156	11	0.47	631	23	0.9	477	20	0.9
XP_016476661.1	PREDICTED: phosphoglycerate kinase, chloroplastic-like isoform X1 [Nicotiana tabacum]	AT1G56190	88.262	0	50191	8.48926	441	30	1.54	268	19	0.91	622	36	2.15	NA	NA	NA
XP_016476662.1	PREDICTED: phosphoglycerate kinase, chloroplastic-like isoform X2 [Nicotiana tabacum]	AT1G56190	88.488	0	50161	8.48926	NA	NA	NA	269	21	0.91	NA	NA	NA	NA	NA	NA
XP_016476718.1	PREDICTED: 16.9 kDa class I heat shock protein 1-like [Nicotiana tabacum]	AT4G10250	51.948	8.92e-51	21713	5.71665	NA	NA	NA	NA	NA	NA	58	2	0.38	NA	NA	NA
XP_016476746.1	PREDICTED: universal stress protein MT2085-like [Nicotiana tabacum]	AT1G11360	65.323	1.26e-107	28290	4.92932	NA	NA	NA	34	2	0.29	NA	NA	NA	NA	NA	NA
XP_016476750.1	PREDICTED: peroxisomal adenine nucleotide carrier 1-like [Nicotiana tabacum]	AT3G05290	76.282	1.28e-176	34571	9.72715	NA	NA	NA	NA	NA	NA	57	2	0.23	NA	NA	NA
XP_016476761.1	PREDICTED: succinate dehydrogenase subunit 7A, mitochondrial [Nicotiana tabacum]	AT5G62575	67.742	6.27e-39	11229	10.0847	NA	NA	NA	NA	NA	NA	NA	NA	NA	27	2	0.36
XP_016476794.1	PREDICTED: ribonuclease P protein subunit p25-like protein isoform X1 [Nicotiana tabacum]	AT1G76010	70.94	2.32e-80	28127	10.1847	89	6	1.14	NA	NA	NA	61	3	0.46	NA	NA	NA
XP_016476808.1	PREDICTED: actin-7-like [Nicotiana tabacum]	AT5G09810	98.193	0	37297	5.37979	886	57	6.51	NA	NA	NA	1180	65	5.82	700	39	4.12
XP_016476939.1	PREDICTED: proteasome subunit beta type-5-like [Nicotiana tabacum]	AT3G26340	83.704	7.92e-169	29558	6.25728	NA	NA	NA	NA	NA	NA	183	9	1.06	98	5	0.62
XP_016477006.1	PREDICTED: pyruvate dehydrogenase E1 component subunit alpha, mitochondrial-like [Nicotiana tabacum]	AT1G59900	80.867	0	43477	8.32392	71	2	0.18	NA	NA	NA	189	13	0.94	80	5	0.51
XP_016477036.1	PREDICTED: ERBB-3 BINDING PROTEIN 1-like [Nicotiana tabacum]	AT3G51800	80.311	0	43164	6.42903	NA	NA	NA	NA	NA	NA	77	4	0.39	87	7	0.52
XP_016477059.1	PREDICTED: cytochrome P450 81F3-like [Nicotiana tabacum]	AT4G37370	48.902	7.87e-167	58600	8.2918	72	5	0.2	NA	NA	NA	88	6	0.36	104	5	0.36
XP_016477090.1	PREDICTED: ribulose bisphosphate carboxylase/oxygenase activase 2, chloroplastic [Nicotiana tabacum]	AT2G39730	78.636	0	48511	7.73363	NA	NA	NA	77	2	0.16	315	11	0.35	198	8	0.35
XP_016477264.1	PREDICTED: 60S acidic ribosomal protein P2A-like [Nicotiana tabacum]	AT3G44590	68.468	3.54e-32	11323	4.51009	57	4	2.34	91	4	2.34	140	6	3.51	125	5	3.51
XP_016477272.1	PREDICTED: aspartyl protease family protein 2-like [Nicotiana tabacum]	AT1G01300	67.464	0	51903	8.82824	79	5	0.41	NA	NA	NA	NA	NA	NA	73	5	0.23
XP_016477286.1	PREDICTED: ribulose bisphosphate carboxylase/oxygenase activase 2, chloroplastic-like [Nicotiana tabacum]	AT2G39730	79.545	0	48511	7.73363	110	8	0.45	NA	NA	NA	NA	NA	NA	NA	NA	NA
XP_016477291.1	PREDICTED: ABC transporter B family member 11-like [Nicotiana tabacum]	AT1G02520	73.9	0	140050	8.47993	NA	NA	NA	120	5	0.14	72	2	0.05	137	7	0.2
XP_016477308.1	PREDICTED: peter Pan-like protein [Nicotiana tabacum]	AT5G61770	78.878	2.55e-177	39251	8.29049	45	2	0.2	93	6	0.73	92	5	0.58	76	5	0.58
XP_016477376.1	PREDICTED: 60S ribosomal protein L13a-4-like [Nicotiana tabacum]	AT5G48760	88.835	4.69e-137	23655	10.5092	243	18	2.84	NA	NA	NA	319	18	2.31	182	13	1.85
XP_016477397.1	PREDICTED: LOW QUALITY PROTEIN: aspartyl protease family protein 2-like [Nicotiana tabacum]	AT1G01300	72.235	0	53085	8.9357	196	7	0.5	184	6	0.4	153	4	0.31	229	8	0.5
XP_016477421.1	PREDICTED: zinc finger CCCH domain-containing protein 14-like [Nicotiana tabacum]	AT3G12130	52.961	5.71e-92	31342	9.38633	NA	NA	NA	NA	NA	NA	NA	NA	NA	104	5	0.58
XP_016477462.1	PREDICTED: tripeptidyl-peptidase 2-like [Nicotiana tabacum]	AT4G20850	72.244	0	150346	6.24656	NA	NA	NA	NA	NA	NA	52	3	0.08	44	3	0.08
XP_016477486.1	PREDICTED: zinc finger CCCH domain-containing protein 25-like isoform X1 [Nicotiana tabacum]	AT5G19960	40.286	6.64e-59	40543	7.88169	38	2	0.19	NA	NA	NA	NA	NA	NA	NA	NA	NA
XP_016477488.1	PREDICTED: zinc finger CCCH domain-containing protein 25-like isoform X3 [Nicotiana tabacum]	AT5G19960	41.349	3.35e-62	39438	7.32088	NA	NA	NA	47	2	0.2	NA	NA	NA	47	4	0.44
XP_016477644.1	PREDICTED: 60S ribosomal protein L7-4-like [Nicotiana tabacum]	AT3G13580	86.611	3.86e-157	27970	9.91144	NA	NA	NA	NA	NA	NA	290	17	2.56	218	16	2.56
XP_016477675.1	PREDICTED: DNA replication licensing factor MCM6-like [Nicotiana tabacum]	AT5G44635	75.63	0	94020	5.97347	43	4	0.12	NA	NA	NA	NA	NA	NA	NA	NA	NA
XP_016477681.1	PREDICTED: mitochondrial import inner membrane translocase subunit TIM14-1-like [Nicotiana tabacum]	AT2G35795	80.357	3.01e-65	12193	10.3236	NA	NA	NA	49	2	0.75	51	3	1.32	35	2	0.75
XP_016477745.1	PREDICTED: LIM domain-containing protein WLIM1-like [Nicotiana tabacum]	AT1G10200	69.143	1.61e-90	21936	9.30138	NA	NA	NA	NA	NA	NA	NA	NA	NA	36	2	0.38
XP_016477910.1	PREDICTED: 60S ribosomal protein L3-like [Nicotiana tabacum]	AT1G61580	88.342	0	44799	10.0824	428	36	3.97	555	39	3.97	487	37	3.23	433	27	2.91
XP_016477913.1	PREDICTED: RNA-binding protein 38-like isoform X1 [Nicotiana tabacum]	AT1G76460	50.993	4.8e-83	30662	9.3341	NA	NA	NA	NA	NA	NA	41	2	0.12	38	2	0.26
XP_016477940.1	PREDICTED: glutamate dehydrogenase B [Nicotiana tabacum]	AT5G18170	88.321	0	44836	6.4018	35	2	0.17	32	2	0.17	40	2	0.17	NA	NA	NA
XP_016477989.1	PREDICTED: nucleolar GTP-binding protein 1-like [Nicotiana tabacum]	AT1G50920	78.331	0	78024	9.42614	106	7	0.38	80	5	0.2	92	5	0.26	122	7	0.32
XP_016478005.1	PREDICTED: 25.3 kDa vesicle transport protein-like [Nicotiana tabacum]	AT1G11890	89.45	1.38e-150	25338	8.94208	NA	NA	NA	NA	NA	NA	44	3	0.52	NA	NA	NA
XP_016478053.1	PREDICTED: uncharacterized protein LOC107799452 [Nicotiana tabacum]	AT2G01710	61.972	2.52e-51	41820	9.31024	47	5	0.29	35	2	0.19	56	2	0.19	65	6	0.54
XP_016478140.1	PREDICTED: pleiotropic drug resistance protein 1 [Nicotiana tabacum]	AT1G15520	71.329	0	162263	6.47203	115	6	0.14	64	5	0.12	100	5	0.12	122	7	0.17
XP_016478164.1	PREDICTED: multiple RNA-binding domain-containing protein 1-like [Nicotiana tabacum]	AT4G19610	51.504	0	90003	6.8293	60	2	0.08	NA	NA	NA	NA	NA	NA	NA	NA	NA
XP_016478202.1	PREDICTED: catalase isozyme 1 [Nicotiana tabacum]	AT4G35090	87.602	0	57211	6.89944	116	11	0.46	63	5	0.21	84	9	0.37	85	6	0.21
XP_016478223.1	PREDICTED: probable inactive receptor kinase At1g48480 [Nicotiana tabacum]	AT1G48480	61.905	0	73398	8.04291	79	3	0.1	85	3	0.16	55	3	0.1	97	6	0.22
XP_016478246.1	PREDICTED: subtilisin-like protease SBT1.9 [Nicotiana tabacum]	AT5G67090	39.424	1.03e-176	85498	8.31374	114	8	0.35	57	5	0.24	NA	NA	NA	NA	NA	NA
XP_016478275.1	PREDICTED: uncharacterized protein LOC107799650 [Nicotiana tabacum]	AT4G26410	55.556	1.46e-22	14534	6.46494	NA	NA	NA	44	3	1.04	30	2	0.61	NA	NA	NA
XP_016478282.1	PREDICTED: ras-related protein RABA1f [Nicotiana tabacum]	AT5G60860	91.705	2.25e-150	24199	5.65986	NA	NA	NA	59	2	0.34	NA	NA	NA	NA	NA	NA
XP_016478330.1	PREDICTED: V-type proton ATPase subunit a2-like [Nicotiana tabacum]	AT4G39080	77.75	0	93132	5.78656	163	9	0.26	51	5	0.12	269	15	0.37	NA	NA	NA
XP_016478351.1	PREDICTED: proteasome subunit alpha type-1-A-like [Nicotiana tabacum]	AT5G42790	85.169	9.36e-155	29908	5.21806	93	4	0.61	43	2	0.27	NA	NA	NA	106	4	0.61
XP_016478398.1	PREDICTED: 50S ribosomal protein L9, chloroplastic-like [Nicotiana tabacum]	AT3G44890	71.354	6.42e-91	21555	9.75112	66	5	1.27	104	8	0.92	105	6	1.27	51	6	0.92
XP_016478478.1	PREDICTED: polygalacturonase inhibitor-like [Nicotiana tabacum]	AT5G06860	65.359	2.69e-144	37668	9.07046	252	12	1.36	235	14	1.36	176	9	1.14	241	13	1.36
XP_016478491.1	PREDICTED: heat shock cognate 70 kDa protein 2-like [Nicotiana tabacum]	AT3G12580	93.077	0	71323	5.07796	1981	117	6.6	1746	92	4.33	2173	110	4.9	2106	115	5.2
XP_016478513.1	PREDICTED: polypyrimidine tract-binding protein homolog 3-like [Nicotiana tabacum]	AT1G43190	81.306	0	49457	6.77515	NA	NA	NA	37	3	0.24	NA	NA	NA	NA	NA	NA
XP_016478534.1	PREDICTED: long chain acyl-CoA synthetase 6, peroxisomal [Nicotiana tabacum]	AT5G27600	75.54	0	77732	6.95483	NA	NA	NA	NA	NA	NA	NA	NA	NA	62	2	0.1
XP_016478551.1	PREDICTED: 2-keto-3-deoxy-L-rhamnonate aldolase-like [Nicotiana tabacum]	AT4G10750	70.608	5.46e-154	37541	6.36085	58	3	0.33	NA	NA	NA	45	2	0.21	NA	NA	NA
XP_016478563.1	PREDICTED: RNA-binding protein squid-like [Nicotiana tabacum]	AT5G40490	68.778	5.19e-101	39092	6.28939	204	12	1.08	178	11	1.74	NA	NA	NA	NA	NA	NA
XP_016478630.1	PREDICTED: superoxide dismutase [Fe], chloroplastic-like isoform X1 [Nicotiana tabacum]	AT5G51100	59.108	3.02e-110	28364	8.55101	NA	NA	NA	NA	NA	NA	164	7	1.12	NA	NA	NA
XP_016478670.1	PREDICTED: 14 kDa zinc-binding protein-like [Nicotiana tabacum]	AT3G56490	76.51	7.04e-83	17694	7.97688	NA	NA	NA	NA	NA	NA	120	5	1.21	NA	NA	NA
XP_016478671.1	PREDICTED: cell division cycle protein 48 homolog [Nicotiana tabacum]	AT5G03340	92.808	0	80342	4.95763	NA	NA	NA	NA	NA	NA	NA	NA	NA	367	24	1.06
XP_016478673.1	PREDICTED: ras-related protein RABA1d-like [Nicotiana tabacum]	AT4G18800	87.5	1.17e-138	24227	5.22792	NA	NA	NA	NA	NA	NA	NA	NA	NA	57	3	0.55
XP_016478676.1	PREDICTED: pentatricopeptide repeat-containing protein At3g62890-like [Nicotiana tabacum]	AT5G66520	40.954	1.38e-169	68915	8.57615	59	2	0.05	NA	NA	NA	NA	NA	NA	NA	NA	NA
XP_016478681.1	PREDICTED: DEAD-box ATP-dependent RNA helicase 56-like [Nicotiana tabacum]	AT5G11200	92.523	0	48926	5.4055	NA	NA	NA	NA	NA	NA	212	13	0.94	NA	NA	NA
XP_016478690.1	PREDICTED: uncharacterized protein At2g34160-like [Nicotiana tabacum]	AT2G34160	72.441	1.37e-60	14288	5.64168	NA	NA	NA	31	2	0.62	90	5	2.35	26	2	0.62
XP_016478698.1	PREDICTED: probable methionine--tRNA ligase [Nicotiana tabacum]	AT4G13780	77.64	0	92125	6.71056	NA	NA	NA	NA	NA	NA	83	2	0.04	63	2	0.04
XP_016478735.1	PREDICTED: alanine aminotransferase 2, mitochondrial-like [Nicotiana tabacum]	AT1G72330	79.463	0	58278	5.78026	NA	NA	NA	172	8	0.2	281	19	0.86	196	9	0.45
XP_016478744.1	PREDICTED: aspartate--tRNA ligase 2, cytoplasmic-like [Nicotiana tabacum]	AT4G31180	69.011	0	61144	6.81206	NA	NA	NA	NA	NA	NA	NA	NA	NA	164	14	0.7
XP_016478812.1	PREDICTED: ras-related protein RABD2a-like [Nicotiana tabacum]	AT1G02130	88.67	8.46e-140	22635	5.2614	NA	NA	NA	NA	NA	NA	67	3	0.6	NA	NA	NA
XP_016478843.1	PREDICTED: transcription factor VIP1-like [Nicotiana tabacum]	AT1G43700	51.282	1.18e-75	36395	7.32987	NA	NA	NA	NA	NA	NA	38	3	0.22	58	2	0.22
XP_016478859.1	PREDICTED: 116 kDa U5 small nuclear ribonucleoprotein component-like [Nicotiana tabacum]	AT1G06220	84.109	0	110977	5.00737	347	23	0.74	173	13	0.34	283	22	0.8	442	27	0.86
XP_016478934.1	PREDICTED: uncharacterized protein LOC107800300 isoform X1 [Nicotiana tabacum]	AT1G02180	41.026	4.31e-44	24157	5.71024	51	3	0.55	37	2	0.34	NA	NA	NA	NA	NA	NA
XP_016478946.1	PREDICTED: elongation factor TuA, chloroplastic [Nicotiana tabacum]	AT4G20360	83.514	0	52152	6.35235	255	13	0.86	130	6	0.32	335	16	1.14	247	11	0.74
XP_016478951.1	PREDICTED: nuclear transport factor 2-like [Nicotiana tabacum]	AT1G27970	79.675	6.33e-69	13707	5.69623	64	3	0.66	NA	NA	NA	162	5	1.75	NA	NA	NA
XP_016478965.1	PREDICTED: chaperone protein dnaJ 6-like [Nicotiana tabacum]	AT3G12170	70.732	5.72e-130	33225	8.43349	NA	NA	NA	NA	NA	NA	165	8	1.37	190	7	1.12
XP_016478986.1	PREDICTED: chaperone protein dnaJ 6-like [Nicotiana tabacum]	AT3G12170	70.4	9.58e-129	32982	7.10033	NA	NA	NA	99	3	0.38	77	2	0.24	81	4	0.54
XP_016479043.1	PREDICTED: 60S ribosomal protein L18a-like [Nicotiana tabacum]	AT2G34480	89.888	5.51e-121	21540	10.2589	200	13	5.06	NA	NA	NA	NA	NA	NA	NA	NA	NA
XP_016479062.1	PREDICTED: adenylate kinase 4-like [Nicotiana tabacum]	AT5G63400	82.083	1.03e-150	26901	8.28666	35	2	0.3	55	3	0.49	115	7	0.7	NA	NA	NA
XP_016479120.1	PREDICTED: serine hydroxymethyltransferase 4-like [Nicotiana tabacum]	AT4G13930	89.597	0	52250	7.27282	283	20	1.29	167	10	0.74	371	22	2.23	101	6	0.51
XP_016479169.1	PREDICTED: heat shock 70 kDa protein 15-like isoform X1 [Nicotiana tabacum]	AT1G79930	78.158	0	95186	5.18023	418	22	0.77	NA	NA	NA	462	22	0.52	NA	NA	NA
XP_016479231.1	PREDICTED: actin-101-like [Nicotiana tabacum]	AT3G12110	97.347	0	41915	5.30725	NA	NA	NA	NA	NA	NA	NA	NA	NA	581	40	3.66
XP_016479233.1	PREDICTED: 26S protease regulatory subunit 6A homolog [Nicotiana tabacum]	AT3G05530	94.104	0	47671	4.94509	200	15	1.3	NA	NA	NA	NA	NA	NA	NA	NA	NA
XP_016479247.1	PREDICTED: peroxisomal membrane protein 11C [Nicotiana tabacum]	AT1G01820	84.848	1.48e-148	25930	9.86371	NA	NA	NA	44	2	0.31	NA	NA	NA	NA	NA	NA
XP_016479250.1	PREDICTED: calcium sensing receptor, chloroplastic-like [Nicotiana tabacum]	AT5G23060	66.935	0	42410	9.43645	NA	NA	NA	NA	NA	NA	89	6	0.4	58	4	0.4
XP_016479254.1	PREDICTED: 40S ribosomal protein S15-like [Nicotiana tabacum]	AT5G09500	85.526	2.32e-90	17228	10.3663	335	16	5.22	197	12	3.14	228	10	3.14	180	9	2.38
XP_016479269.1	PREDICTED: heterogeneous nuclear ribonucleoprotein H2-like isoform X1 [Nicotiana tabacum]	AT5G66010	62.313	7.16e-109	30240	8.58184	94	4	0.6	132	7	1.28	98	4	0.6	146	7	1.28
XP_016479351.1	PREDICTED: importin subunit alpha-4-like [Nicotiana tabacum]	AT1G09270	82.407	0	59334	5.28882	166	9	0.53	NA	NA	NA	140	6	0.36	139	6	0.44
XP_016479391.1	PREDICTED: glycine-rich RNA-binding protein-like [Nicotiana tabacum]	AT4G39260	83.516	1.66e-51	15699	5.59128	138	8	3.74	122	12	8.23	169	10	2.79	208	12	2.79
XP_016479392.1	PREDICTED: probable voltage-gated potassium channel subunit beta [Nicotiana tabacum]	AT1G04690	87.5	0	37043	7.79667	NA	NA	NA	NA	NA	NA	68	3	0.34	62	2	0.21
XP_016479396.1	PREDICTED: pectinesterase-like [Nicotiana tabacum]	AT3G14310	70.75	0	65740	8.9125	NA	NA	NA	NA	NA	NA	NA	NA	NA	60	2	0.12
XP_016479401.1	PREDICTED: ESCRT-related protein CHMP1B-like [Nicotiana tabacum]	AT1G17730	90.148	9.71e-135	22759	6.96901	NA	NA	NA	36	2	0.17	NA	NA	NA	NA	NA	NA
XP_016479446.1	PREDICTED: dihydrolipoyllysine-residue succinyltransferase component of 2-oxoglutarate dehydrogenase complex 1, mitochondrial-like [Nicotiana tabacum]	AT5G55070	71.915	0	51649	9.00928	90	5	0.15	92	6	0.32	170	8	0.32	138	7	0.32
XP_016479447.1	PREDICTED: proteasome subunit alpha type-7-like [Nicotiana tabacum]	AT5G66140	92.14	2.44e-159	27103	6.52409	67	2	0.3	NA	NA	NA	265	10	1.2	93	4	0.69
XP_016479491.1	PREDICTED: coilin-like isoform X1 [Nicotiana tabacum]	AT1G13030	41.603	4.05e-44	92564	6.47548	NA	NA	NA	NA	NA	NA	NA	NA	NA	40	2	0.08
XP_016479523.1	PREDICTED: alpha-xylosidase 1-like [Nicotiana tabacum]	AT1G68560	74.165	0	105383	6.27319	216	18	0.8	253	22	0.93	NA	NA	NA	NA	NA	NA
XP_016479555.1	PREDICTED: eukaryotic translation initiation factor 3 subunit A-like [Nicotiana tabacum]	AT4G11420	70.174	0	111564	9.32365	NA	NA	NA	NA	NA	NA	220	14	0.34	168	9	0.26
XP_016479569.1	PREDICTED: serine/threonine-protein kinase TOUSLED-like [Nicotiana tabacum]	AT5G20930	70	0	77682	6.81116	NA	NA	NA	NA	NA	NA	37	2	0.1	NA	NA	NA
XP_016479599.1	PREDICTED: probable glutathione S-transferase [Nicotiana tabacum]	AT3G09270	49.772	2.93e-75	25797	5.4634	NA	NA	NA	NA	NA	NA	47	4	0.73	42	3	0.51
XP_016479698.1	PREDICTED: protein EXORDIUM-like [Nicotiana tabacum]	AT4G08950	73.51	1.15e-157	34724	9.23152	314	18	1.28	425	25	2.81	426	24	1.28	450	23	0.85
XP_016479723.1	PREDICTED: prohibitin-1, mitochondrial-like [Nicotiana tabacum]	AT1G03860	82.105	8.24e-169	31963	9.49457	NA	NA	NA	133	11	1.44	NA	NA	NA	NA	NA	NA
XP_016479747.1	PREDICTED: aspartate aminotransferase, cytoplasmic isoform X1 [Nicotiana tabacum]	AT5G19550	84.328	0	45024	7.34444	NA	NA	NA	NA	NA	NA	155	9	1.05	120	7	0.75
XP_016479762.1	PREDICTED: peptidyl-prolyl cis-trans isomerase [Nicotiana tabacum]	AT2G21130	81.287	1.49e-105	18316	8.82101	789	38	2.81	399	25	2.81	NA	NA	NA	NA	NA	NA
XP_016479763.1	PREDICTED: acetylajmalan esterase-like [Nicotiana tabacum]	AT1G28590	43.324	6.67e-95	41524	9.42537	NA	NA	NA	NA	NA	NA	853	52	3.35	1121	58	2.99
XP_016479764.1	PREDICTED: clathrin heavy chain 1-like, partial [Nicotiana tabacum]	AT3G11130	92.485	0	147946	5.24971	368	27	0.94	169	14	0.38	353	23	0.76	398	23	0.76
XP_016479771.1	PREDICTED: plasminogen activator inhibitor 1 RNA-binding protein-like [Nicotiana tabacum]	AT4G17520	48.564	3.08e-83	39278	7.87056	38	3	0.31	45	2	0.2	98	6	0.73	42	2	0.2
XP_016479796.1	PREDICTED: ras-related protein Rab2BV-like isoform X1 [Nicotiana tabacum]	AT1G07410	87.037	3.98e-141	27882	7.81745	NA	NA	NA	NA	NA	NA	71	3	0.47	NA	NA	NA
XP_016479861.1	PREDICTED: 40S ribosomal protein S24-1-like [Nicotiana tabacum]	AT5G28060	90.226	5.89e-87	15362	10.6279	264	15	5.14	255	14	3.89	317	23	6.7	NA	NA	NA
XP_016479875.1	PREDICTED: uncharacterized protein LOC107801109 isoform X1 [Nicotiana tabacum]	AT1G62850	37.692	3.85e-39	27547	10.4511	NA	NA	NA	40	3	0.47	80	3	0.47	69	3	0.47
XP_016479918.1	PREDICTED: ferritin-1, chloroplastic-like [Nicotiana tabacum]	AT3G11050	68.254	2.39e-120	28453	5.75429	NA	NA	NA	53	3	0.28	55	4	0.46	57	4	0.46
XP_016479922.1	PREDICTED: glucan endo-1,3-beta-glucosidase, basic vacuolar [Nicotiana tabacum]	AT4G16260	53.801	6.58e-133	40474	6.72953	326	21	2.45	NA	NA	NA	NA	NA	NA	NA	NA	NA
XP_016479929.1	PREDICTED: glyceraldehyde-3-phosphate dehydrogenase B, chloroplastic-like [Nicotiana tabacum]	AT1G42970	85.809	0	48448	7.68382	NA	NA	NA	NA	NA	NA	183	10	0.35	NA	NA	NA
XP_016479930.1	PREDICTED: uncharacterized protein LOC107801159 [Nicotiana tabacum]	AT1G42960	62.893	5.21e-63	17887	9.25131	NA	NA	NA	NA	NA	NA	88	2	0.22	NA	NA	NA
XP_016479964.1	PREDICTED: 50S ribosomal protein L3, chloroplastic [Nicotiana tabacum]	AT2G43030	83.482	9.19e-129	30005	10.7347	NA	NA	NA	42	2	0.27	100	5	0.81	67	4	0.61
XP_016480011.1	PREDICTED: NHP2-like protein 1 [Nicotiana tabacum]	AT5G20160	73.75	8.32e-78	14015	6.78554	56	3	1.1	60	2	0.64	NA	NA	NA	64	2	0.64
XP_016480042.1	PREDICTED: mitochondrial uncoupling protein 1-like [Nicotiana tabacum]	AT3G54110	85.235	0	32849	9.51542	81	4	0.54	111	4	0.54	NA	NA	NA	100	5	0.72
XP_016480081.1	PREDICTED: uncharacterized protein LOC107801289 [Nicotiana tabacum]	AT5G17170	74.502	5.43e-134	29443	9.56402	39	2	0.27	62	2	0.27	116	6	1.07	88	5	0.83
XP_016480232.1	PREDICTED: DNA ligase 1-like [Nicotiana tabacum]	AT4G26630	52.239	3.35e-109	73772	5.41856	NA	NA	NA	NA	NA	NA	91	6	0.28	NA	NA	NA
XP_016480307.1	PREDICTED: alpha-galactosidase 1-like [Nicotiana tabacum]	AT5G08380	76.438	0	45318	5.47787	143	6	0.61	230	13	1.21	90	4	0.37	160	7	0.74
XP_016480338.1	PREDICTED: 60S ribosomal protein L26-1 [Nicotiana tabacum]	AT3G49910	88.356	7.1e-95	16742	10.6965	157	8	4.29	145	11	8.88	99	8	3.29	67	7	2.49
XP_016480378.1	PREDICTED: DNA polymerase V-like [Nicotiana tabacum]	AT5G64420	56.195	0	142570	5.80605	NA	NA	NA	43	3	0.08	NA	NA	NA	26	2	0.05
XP_016480413.1	PREDICTED: leucine aminopeptidase 2, chloroplastic-like [Nicotiana tabacum]	AT4G30920	72.924	0	57932	6.33384	112	6	0.37	NA	NA	NA	137	8	0.55	NA	NA	NA
XP_016480415.1	PREDICTED: uncharacterized protein LOC107801583 [Nicotiana tabacum]	AT5G14030	66.489	8.57e-85	21189	9.25601	NA	NA	NA	NA	NA	NA	NA	NA	NA	83	5	0.94
XP_016480447.1	PREDICTED: U4/U6 small nuclear ribonucleoprotein PRP4-like protein isoform X1 [Nicotiana tabacum]	AT2G41500	59.783	0	67794	5.47982	35	2	0.11	NA	NA	NA	NA	NA	NA	NA	NA	NA
XP_016480474.1	PREDICTED: chitinase domain-containing protein 1-like isoform X1 [Nicotiana tabacum]	AT4G01040	56.982	0	50343	9.06881	NA	NA	NA	38	2	0.07	NA	NA	NA	NA	NA	NA
XP_016480531.1	PREDICTED: expansin-like A2 [Nicotiana tabacum]	AT3G45970	63.707	8.74e-114	28994	8.29034	50	4	0.45	58	7	0.85	NA	NA	NA	35	2	0.28
XP_016480569.1	PREDICTED: nucleosome assembly protein 1;1 isoform X1 [Nicotiana tabacum]	AT4G26110	70.588	6.76e-158	42781	4.29295	NA	NA	NA	46	2	0.18	NA	NA	NA	71	3	0.29
XP_016480589.1	PREDICTED: DNA topoisomerase 1-like isoform X1 [Nicotiana tabacum]	AT5G55300	58.77	0	98103	9.47198	72	5	0.16	NA	NA	NA	NA	NA	NA	154	12	0.56
XP_016480647.1	PREDICTED: 60S acidic ribosomal protein P0-like [Nicotiana tabacum]	AT2G40010	81.443	6.84e-175	35024	5.07896	140	15	0.84	NA	NA	NA	NA	NA	NA	NA	NA	NA
XP_016480748.1	PREDICTED: S-adenosylmethionine synthase 2-like [Nicotiana tabacum]	AT2G36880	92.821	0	43014	6.08417	505	25	1.96	NA	NA	NA	557	28	1.72	NA	NA	NA
XP_016480750.1	PREDICTED: uncharacterized protein LOC107801865 isoform X1 [Nicotiana tabacum]	AT1G75670	53.005	1.19e-72	26497	9.2121	55	2	0.31	46	2	0.31	NA	NA	NA	36	2	0.31
XP_016480772.1	PREDICTED: ATP-dependent Clp protease proteolytic subunit 6, chloroplastic-like [Nicotiana tabacum]	AT1G11750	72.624	1.99e-143	30040	8.86103	NA	NA	NA	NA	NA	NA	62	2	0.13	NA	NA	NA
XP_016480831.1	PREDICTED: beta-fructofuranosidase, insoluble isoenzyme 1-like isoform X1 [Nicotiana tabacum]	AT3G52600	64.523	0	57165	9.18938	NA	NA	NA	NA	NA	NA	59	4	0.13	95	6	0.21
XP_016480842.1	PREDICTED: mitochondrial-processing peptidase subunit alpha-like, partial [Nicotiana tabacum]	AT1G51980	63.984	0	53355	5.66898	NA	NA	NA	NA	NA	NA	100	3	0.22	NA	NA	NA
XP_016481016.1	PREDICTED: 50S ribosomal protein L19-like [Nicotiana tabacum]	AT4G11630	77.181	3.14e-76	29180	10.3201	37	2	0.28	NA	NA	NA	NA	NA	NA	NA	NA	NA
XP_016481018.1	PREDICTED: biotin carboxylase 1, chloroplastic-like [Nicotiana tabacum]	AT5G35360	84.473	0	59085	6.66417	NA	NA	NA	NA	NA	NA	51	4	0.2	NA	NA	NA
XP_016481028.1	PREDICTED: pectin acetylesterase 12-like isoform X1 [Nicotiana tabacum]	AT3G05910	67.312	0	47559	8.71312	94	4	0.35	46	3	0.26	83	7	0.7	79	5	0.26
XP_016481034.1	PREDICTED: dolichyl-diphosphooligosaccharide--protein glycosyltransferase subunit 2-like [Nicotiana tabacum]	AT4G21150	61.314	0	74942	6.11053	92	4	0.16	67	3	0.16	73	4	0.21	92	5	0.27
XP_016481054.1	PREDICTED: dirigent protein 22-like [Nicotiana tabacum]	AT1G58170	58.854	1.65e-75	21070	9.55117	24	2	0.4	NA	NA	NA	94	6	1.31	NA	NA	NA
XP_016481102.1	PREDICTED: zinc finger CCCH domain-containing protein 49-like isoform X1 [Nicotiana tabacum]	AT1G07360	77.444	0	54620	7.60784	NA	NA	NA	52	4	0.3	NA	NA	NA	86	5	0.39
XP_016481160.1	PREDICTED: probable glutathione S-transferase [Nicotiana tabacum]	AT3G09270	54.128	3.63e-80	25492	5.70872	NA	NA	NA	NA	NA	NA	NA	NA	NA	63	3	0.32
XP_016481229.1	PREDICTED: heat shock cognate 70 kDa protein [Nicotiana tabacum]	AT5G02500	90.563	0	71464	5.13351	NA	NA	NA	1904	109	6.2	NA	NA	NA	NA	NA	NA
XP_016481287.1	PREDICTED: histone H2B.3 [Nicotiana tabacum]	AT3G45980	90.728	1.39e-86	15921	10.1058	1471	93	298.08	1234	82	123.42	2879	132	25.81	NA	NA	NA
XP_016481291.1	PREDICTED: plasma membrane ATPase 3-like [Nicotiana tabacum]	AT5G62670	92.453	0	75015	5.68003	NA	NA	NA	NA	NA	NA	NA	NA	NA	280	17	0.96
XP_016481295.1	PREDICTED: heterogeneous nuclear ribonucleoprotein R-like isoform X1 [Nicotiana tabacum]	AT2G44710	53.711	0	88451	5.33064	174	13	0.57	NA	NA	NA	NA	NA	NA	227	15	0.51
XP_016481297.1	PREDICTED: heterogeneous nuclear ribonucleoprotein R-like isoform X2 [Nicotiana tabacum]	AT2G44710	53.72	0	88364	5.33064	NA	NA	NA	294	24	0.85	199	15	0.64	NA	NA	NA
XP_016481301.1	PREDICTED: L-ascorbate oxidase homolog [Nicotiana tabacum]	AT1G76160	81.192	0	60135	9.09662	147	8	0.13	178	12	0.35	71	5	0.2	262	13	0.27
XP_016481304.1	PREDICTED: KH domain-containing protein At2g38610-like [Nicotiana tabacum]	AT2G38610	87.413	2.83e-180	31271	9.29625	NA	NA	NA	NA	NA	NA	NA	NA	NA	29	2	0.26
XP_016481368.1	PREDICTED: U3 small nucleolar ribonucleoprotein protein MPP10 isoform X1 [Nicotiana tabacum]	AT5G66540	53.385	3.23e-155	62030	4.45284	79	3	0.19	52	3	0.19	63	2	0.12	69	2	0.12
XP_016481473.1	PREDICTED: 40S ribosomal protein S5-like [Nicotiana tabacum]	AT3G11940	82.843	8.06e-128	23465	9.48588	492	29	2.35	475	27	2.89	566	31	3.53	351	21	3.53
XP_016481595.1	PREDICTED: tubulin beta-1 chain [Nicotiana tabacum]	AT5G12250	97.105	0	50969	4.78048	695	63	4.08	450	42	2.57	868	59	5.28	733	59	4.08
XP_016481631.1	PREDICTED: 50S ribosomal protein L13, chloroplastic-like [Nicotiana tabacum]	AT1G78630	74.771	2.28e-127	27416	9.9319	68	3	0.48	51	3	0.48	NA	NA	NA	NA	NA	NA
XP_016481705.1	PREDICTED: probable inactive purple acid phosphatase 1 [Nicotiana tabacum]	AT1G13750	72.772	0	69181	6.77455	172	10	0.52	255	18	0.97	NA	NA	NA	88	9	0.52
XP_016481741.1	PREDICTED: probable glutathione S-transferase [Nicotiana tabacum]	AT3G09270	51.376	4.79e-76	25788	6.05049	44	2	0.32	NA	NA	NA	79	9	0.99	NA	NA	NA
XP_016481765.1	PREDICTED: uncharacterized protein LOC107802727 [Nicotiana tabacum]	AT2G45380	32.872	7.78e-37	27425	5.53737	NA	NA	NA	NA	NA	NA	40	2	0.3	NA	NA	NA
XP_016481805.1	PREDICTED: replication factor C subunit 3-like [Nicotiana tabacum]	AT1G77470	75.676	0	40404	9.27098	NA	NA	NA	NA	NA	NA	147	7	0.86	137	9	1.03
XP_016481806.1	PREDICTED: aldehyde dehydrogenase family 3 member H1-like [Nicotiana tabacum]	AT1G44170	71.609	1.74e-172	35063	8.85531	NA	NA	NA	55	3	0.36	NA	NA	NA	45	3	0.23
XP_016481812.1	PREDICTED: cell division cycle and apoptosis regulator protein 1-like [Nicotiana tabacum]	AT2G03150	42.317	1.49e-140	154983	8.2389	42	2	0.05	NA	NA	NA	NA	NA	NA	NA	NA	NA
XP_016481907.1	PREDICTED: 60S ribosomal protein L13-1-like [Nicotiana tabacum]	AT3G49010	84.293	5.04e-123	23560	11.066	314	20	2.87	265	16	2.87	475	18	1.46	350	15	2.33
XP_016481909.1	PREDICTED: mediator-associated protein 1-like [Nicotiana tabacum]	AT1G61730	28.286	5.82e-24	47458	5.24241	60	2	0.16	85	2	0.16	58	2	0.16	67	3	0.26
XP_016481915.1	PREDICTED: ATP sulfurylase 1, chloroplastic-like [Nicotiana tabacum]	AT3G22890	79.237	0	52541	8.7757	NA	NA	NA	NA	NA	NA	219	10	0.51	176	9	0.41
XP_016481931.1	PREDICTED: probable enoyl-CoA hydratase 1, peroxisomal isoform X1 [Nicotiana tabacum]	AT4G16210	70.566	7.25e-142	29473	8.86341	NA	NA	NA	NA	NA	NA	44	2	0.27	NA	NA	NA
XP_016481951.1	PREDICTED: uncharacterized protein LOC107802887 isoform X1 [Nicotiana tabacum]	AT4G17330	40.151	0	233411	5.35629	NA	NA	NA	27	2	0.03	NA	NA	NA	NA	NA	NA
XP_016482006.1	PREDICTED: 60S ribosomal protein L27-3-like [Nicotiana tabacum]	AT4G15000	80.741	2.26e-79	15789	10.3141	NA	NA	NA	NA	NA	NA	NA	NA	NA	59	4	1.42
XP_016482021.1	PREDICTED: ISWI chromatin-remodeling complex ATPase CHR11-like [Nicotiana tabacum]	AT3G06400	86.717	0	131050	6.63351	71	4	0.12	155	13	0.28	NA	NA	NA	199	14	0.36
XP_016482036.1	PREDICTED: 14-3-3 protein 10 [Nicotiana tabacum]	AT5G65430	82.258	1.1e-155	28678	4.70678	296	21	5.45	155	11	2.46	636	27	4.69	336	16	2.06
XP_016482148.1	PREDICTED: 30S ribosomal protein S10, chloroplastic-like [Nicotiana tabacum]	AT3G13120	64.433	8.84e-77	20923	9.13566	40	2	0.4	NA	NA	NA	NA	NA	NA	NA	NA	NA
XP_016482149.1	PREDICTED: 40S ribosomal protein S8-like [Nicotiana tabacum]	AT5G59240	82.524	4.84e-122	25015	10.5004	545	36	21.68	506	30	11.86	554	27	3.13	389	19	3.76
XP_016482187.1	PREDICTED: pyruvate kinase 1, cytosolic-like [Nicotiana tabacum]	AT3G52990	84.061	0	57846	7.73931	41	2	0.13	NA	NA	NA	116	9	0.55	NA	NA	NA
XP_016482211.1	PREDICTED: UDP-glucuronic acid decarboxylase 5-like [Nicotiana tabacum]	AT2G28760	89.474	0	38817	6.44394	NA	NA	NA	NA	NA	NA	84	3	0.32	96	2	0.2
XP_016482213.1	PREDICTED: selenoprotein H-like [Nicotiana tabacum]	AT4G31360	69.767	1.15e-40	17070	9.8276	69	4	0.85	93	3	0.85	45	2	0.5	NA	NA	NA
XP_016482283.1	PREDICTED: THO complex subunit 1-like [Nicotiana tabacum]	AT5G09860	72.115	1.37e-157	35047	5.28523	54	2	0.23	NA	NA	NA	NA	NA	NA	NA	NA	NA
XP_016482294.1	PREDICTED: 5'-methylthioadenosine/S-adenosylhomocysteine nucleosidase 2-like [Nicotiana tabacum]	AT4G38800	69.434	2.35e-134	28298	4.65182	78	3	0.29	NA	NA	NA	NA	NA	NA	NA	NA	NA
XP_016482343.1	PREDICTED: probable nucleolar protein 5-2 [Nicotiana tabacum]	AT5G27120	74.067	0	61302	9.0619	643	44	2.45	792	43	2.45	703	39	1.89	924	46	2.45
XP_016482422.1	PREDICTED: 60S ribosomal protein L6-like isoform X1 [Nicotiana tabacum]	AT1G74060	78.924	6.25e-110	25579	10.1311	513	42	4.29	530	36	5.99	626	46	2.49	467	38	2.49
XP_016482485.1	PREDICTED: ERBB-3 BINDING PROTEIN 1-like [Nicotiana tabacum]	AT3G51800	79.592	0	43837	5.96551	120	10	0.93	66	10	0.63	67	5	0.51	NA	NA	NA
XP_016482488.1	PREDICTED: peptidyl-prolyl cis-trans isomerase CYP22-like [Nicotiana tabacum]	AT2G38730	82.54	7.73e-118	21028	8.44309	NA	NA	NA	NA	NA	NA	50	2	0.4	NA	NA	NA
XP_016482616.1	PREDICTED: heat shock cognate 70 kDa protein 1-like [Nicotiana tabacum]	AT5G02500	91.171	0	64654	5.17576	1688	91	3.79	NA	NA	NA	1475	82	2.62	1565	86	2.83
XP_016482640.1	PREDICTED: ras-related protein RABE1a [Nicotiana tabacum]	AT5G59840	93.689	5.17e-144	23916	8.39893	80	7	0.81	100	8	0.81	64	3	0.56	NA	NA	NA
XP_016482644.1	PREDICTED: arabinosyltransferase RRA3-like [Nicotiana tabacum]	AT1G19360	73.256	0	48022	8.2467	NA	NA	NA	120	4	0.35	145	6	0.45	139	7	0.35
XP_016482712.1	PREDICTED: acetylglutamate kinase, chloroplastic-like [Nicotiana tabacum]	AT3G57560	69.527	1.02e-148	36590	8.94104	31	2	0.22	NA	NA	NA	151	4	0.48	67	3	0.34
XP_016482715.1	PREDICTED: casein kinase I-like [Nicotiana tabacum]	AT4G26100	84.031	0	44348	9.63399	36	2	0.18	NA	NA	NA	NA	NA	NA	NA	NA	NA
XP_016482792.1	PREDICTED: macro domain-containing protein CT2219-like isoform X1 [Nicotiana tabacum]	AT2G40600	67.742	4.4e-105	32411	9.48256	NA	NA	NA	NA	NA	NA	66	2	0.25	NA	NA	NA
XP_016482795.1	PREDICTED: superoxide dismutase [Mn], mitochondrial-like [Nicotiana tabacum]	AT3G10920	75.983	1.88e-134	25683	6.72563	NA	NA	NA	NA	NA	NA	64	2	0.32	53	3	0.51
XP_016482820.1	PREDICTED: 5-oxoprolinase-like [Nicotiana tabacum]	AT5G37830	82.65	0	138899	5.80111	NA	NA	NA	NA	NA	NA	76	3	0.08	NA	NA	NA
XP_016482874.1	PREDICTED: low-temperature-induced cysteine proteinase-like [Nicotiana tabacum]	AT5G43060	64.823	0	52937	5.86747	NA	NA	NA	63	5	0.31	125	6	0.31	NA	NA	NA
XP_016482987.1	PREDICTED: elongation factor Tu, mitochondrial-like [Nicotiana tabacum]	AT4G02930	84.43	0	49185	6.46392	143	9	0.67	121	6	0.44	270	13	1.41	196	10	1.08
XP_016483031.1	PREDICTED: dynamin-related protein 1E-like [Nicotiana tabacum]	AT3G60190	82.504	0	69141	7.28356	263	17	0.97	NA	NA	NA	NA	NA	NA	NA	NA	NA
XP_016483154.1	PREDICTED: pyruvate dehydrogenase E1 component subunit beta-1, mitochondrial-like [Nicotiana tabacum]	AT5G50850	88.235	0	39657	5.95474	97	6	0.31	52	4	0.31	121	6	0.31	NA	NA	NA
XP_016483194.1	PREDICTED: pentatricopeptide repeat-containing protein At1g80270, mitochondrial-like [Nicotiana tabacum]	AT1G80270	58.845	0	70804	7.89243	NA	NA	NA	NA	NA	NA	56	4	0.17	39	2	0.11
XP_016483221.1	PREDICTED: histidine--tRNA ligase, cytoplasmic-like, partial [Nicotiana tabacum]	AT3G02760	49.186	2.12e-142	55966	7.21463	47	2	0.14	NA	NA	NA	NA	NA	NA	NA	NA	NA
XP_016483254.1	PREDICTED: mitochondrial outer membrane protein porin 4-like [Nicotiana tabacum]	AT5G57490	61.957	6.43e-124	29788	9.08527	49	2	0.27	NA	NA	NA	42	2	0.27	36	2	0.27
XP_016483312.1	PREDICTED: uncharacterized protein LOC107803988 [Nicotiana tabacum]	AT2G41810	63.812	9.23e-174	40479	8.84099	529	34	3.51	660	34	2.77	615	27	2.16	528	25	2.77
XP_016483410.1	PREDICTED: putative late blight resistance protein homolog R1A-10 [Nicotiana tabacum]	AT3G46530	30.275	2.61e-76	100366	6.52418	NA	NA	NA	37	2	0.04	37	2	0.04	NA	NA	NA
XP_016483423.1	PREDICTED: monocopper oxidase-like protein SKS1 [Nicotiana tabacum]	AT4G25240	71.277	0	65833	8.25148	NA	NA	NA	138	10	0.55	137	7	0.47	77	7	0.47
XP_016483463.1	PREDICTED: eukaryotic translation initiation factor 1A [Nicotiana tabacum]	AT2G04520	89.655	1.28e-90	16622	5.01853	52	2	0.52	55	2	0.52	NA	NA	NA	NA	NA	NA
XP_016483510.1	PREDICTED: triosephosphate isomerase, cytosolic-like [Nicotiana tabacum]	AT3G55440	85.827	2.25e-160	27262	5.74415	357	24	1.18	113	9	0.92	303	25	1.83	183	17	1.49
XP_016483581.1	PREDICTED: miraculin-like [Nicotiana tabacum]	AT1G17860	52.486	6.57e-64	23506	9.36176	NA	NA	NA	43	3	0.35	NA	NA	NA	56	4	0.82
XP_016483732.1	PREDICTED: heavy metal-associated isoprenylated plant protein 26-like [Nicotiana tabacum]	AT4G38580	83.871	1.08e-93	17663	9.14304	NA	NA	NA	56	2	0.49	55	2	0.49	57	2	0.49
XP_016483784.1	PREDICTED: heavy metal-associated isoprenylated plant protein 3-like [Nicotiana tabacum]	AT5G03380	43.062	4e-72	39807	8.64019	NA	NA	NA	NA	NA	NA	32	2	0.2	NA	NA	NA
XP_016483838.1	PREDICTED: calmodulin-binding protein 60 B-like [Nicotiana tabacum]	AT5G57580	67.666	0	71767	5.922	26	2	0.11	NA	NA	NA	37	3	0.16	48	4	0.22
XP_016483870.1	PREDICTED: 40S ribosomal protein S3a-like [Nicotiana tabacum]	AT4G34670	83.969	2.97e-158	29908	9.74826	685	42	8.65	560	37	8.65	1040	52	7.56	728	42	6.6
XP_016483882.1	PREDICTED: 26S proteasome non-ATPase regulatory subunit 1 homolog A-like [Nicotiana tabacum]	AT2G32730	81.863	0	108340	5.10743	137	10	0.31	48	2	0.03	375	20	0.55	166	9	0.18
XP_016483941.1	PREDICTED: enoyl-CoA delta isomerase 2, peroxisomal-like [Nicotiana tabacum]	AT4G14440	58.261	3.51e-97	25842	9.30041	35	2	0.32	NA	NA	NA	NA	NA	NA	80	4	0.73
XP_016484031.1	PREDICTED: nascent polypeptide-associated complex subunit alpha-like protein 1 isoform X1 [Nicotiana tabacum]	AT3G12390	78.431	7.18e-83	21940	4.31396	NA	NA	NA	NA	NA	NA	143	5	1.23	109	3	0.62
XP_016484063.1	PREDICTED: LOW QUALITY PROTEIN: oligouridylate-binding protein 1-like [Nicotiana tabacum]	AT3G14100	72.932	0	44417	7.7585	39	3	0.18	113	4	0.38	NA	NA	NA	NA	NA	NA
XP_016484074.1	PREDICTED: 60S ribosomal protein L5-like [Nicotiana tabacum]	AT5G39740	79.933	5.73e-176	34819	9.24615	224	15	2.43	196	14	1.79	392	27	1.79	253	18	1.52
XP_016484101.1	PREDICTED: alanine--tRNA ligase-like [Nicotiana tabacum]	AT1G50200	75.446	0	113558	6.12914	81	2	0.07	NA	NA	NA	150	10	0.25	NA	NA	NA
XP_016484114.1	PREDICTED: cysteine proteinase inhibitor 6-like [Nicotiana tabacum]	AT3G12490	60.744	2.54e-93	28138	5.69213	31	2	0.29	NA	NA	NA	NA	NA	NA	NA	NA	NA
XP_016484125.1	PREDICTED: probable voltage-gated potassium channel subunit beta, partial [Nicotiana tabacum]	AT1G04690	85.333	1.36e-146	25235	5.52496	60	2	0.32	NA	NA	NA	NA	NA	NA	NA	NA	NA
XP_016484164.1	PREDICTED: nucleolin-like isoform X1 [Nicotiana tabacum]	AT2G44710	59.915	2.54e-160	88318	5.24796	NA	NA	NA	154	16	0.51	NA	NA	NA	NA	NA	NA
XP_016484167.1	PREDICTED: protein SAD1/UNC-84 domain protein 1-like [Nicotiana tabacum]	AT5G04990	47.312	1.45e-135	50691	7.82003	50	3	0.24	34	4	0.33	130	6	0.43	135	5	0.43
XP_016484169.1	PREDICTED: keratin, type II cytoskeletal 2 epidermal-like [Nicotiana tabacum]	AT2G44710	57.143	3.08e-61	27768	9.5156	NA	NA	NA	NA	NA	NA	NA	NA	NA	116	5	0.67
XP_016484228.1	PREDICTED: proton pump-interactor 1-like [Nicotiana tabacum]	AT4G27500	52.881	3.55e-162	72080	9.16159	73	8	0.35	138	19	0.92	158	12	0.35	184	19	0.83
XP_016484242.1	PREDICTED: actin-97-like [Nicotiana tabacum]	AT5G09810	97.613	0	41899	5.30727	972	71	7.54	NA	NA	NA	NA	NA	NA	NA	NA	NA
XP_016484347.1	PREDICTED: bifunctional epoxide hydrolase 2-like [Nicotiana tabacum]	AT4G02340	55.763	1.78e-139	36667	5.50734	NA	NA	NA	NA	NA	NA	102	6	0.63	NA	NA	NA
XP_016484358.1	PREDICTED: upstream activation factor subunit UAF30-like [Nicotiana tabacum]	AT2G35605	59.836	2.86e-44	13443	10.1052	54	4	1.79	89	5	2.61	41	2	0.67	75	4	1.16
XP_016484392.1	PREDICTED: transaldolase-like [Nicotiana tabacum]	AT5G13420	78.281	0	48835	5.97765	NA	NA	NA	NA	NA	NA	272	12	0.56	82	5	0.45
XP_016484464.1	PREDICTED: 3-hydroxyacyl-[acyl-carrier-protein] dehydratase FabZ-like [Nicotiana tabacum]	AT5G10160	74.886	1.7e-114	24876	4.5018	228	14	1.71	248	12	2.13	301	15	1.71	275	15	1.35
XP_016484560.1	PREDICTED: FK506-binding protein 4-like [Nicotiana tabacum]	-	#N/A	#N/A	13975	9.43177	NA	NA	NA	NA	NA	NA	31	2	0.64	NA	NA	NA
XP_016484576.1	PREDICTED: tetraspanin-2-like [Nicotiana tabacum]	AT2G19580	69.517	3.86e-134	31080	8.84196	NA	NA	NA	NA	NA	NA	NA	NA	NA	54	2	0.26
XP_016484612.1	PREDICTED: uncharacterized protein LOC107805135 [Nicotiana tabacum]	AT2G45380	32.624	1.36e-34	27299	5.21415	NA	NA	NA	31	2	0.3	50	2	0.3	NA	NA	NA
XP_016484690.1	PREDICTED: oligouridylate-binding protein 1B-like [Nicotiana tabacum]	AT1G17370	78.5	0	45820	6.47849	46	3	0.17	112	6	0.48	NA	NA	NA	185	11	0.6
XP_016484706.1	PREDICTED: V-type proton ATPase subunit C-like [Nicotiana tabacum]	AT1G12840	80.585	0	43099	5.55874	58	4	0.4	43	3	0.28	129	9	0.65	35	2	0.18
XP_016484763.1	PREDICTED: V-type proton ATPase subunit G 1 [Nicotiana tabacum]	AT4G23710	74.51	1.31e-46	12296	5.95846	34	2	0.32	60	2	0.32	73	8	3.03	51	3	1.31
XP_016484843.1	PREDICTED: osmotin-like protein [Nicotiana tabacum]	AT2G28790	71.2	2.54e-131	27903	7.64619	274	21	2.58	305	25	3.62	321	31	3.07	253	25	3.07
XP_016484859.1	PREDICTED: NAD-dependent malic enzyme 59 kDa isoform, mitochondrial [Nicotiana tabacum]	AT4G00570	77.705	0	66535	6.14862	NA	NA	NA	NA	NA	NA	56	4	0.24	75	3	0.18
XP_016484861.1	PREDICTED: monocopper oxidase-like protein SKU5 [Nicotiana tabacum]	AT4G12420	78.431	0	66798	8.78481	52	2	0.11	71	3	0.18	125	6	0.38	NA	NA	NA
XP_016484892.1	PREDICTED: 14-3-3-like protein D [Nicotiana tabacum]	AT5G65430	84.49	6.41e-155	28410	4.76461	152	7	1.4	NA	NA	NA	407	12	1.72	176	6	0.65
XP_016484904.1	PREDICTED: protein translation factor SUI1 homolog [Nicotiana tabacum]	AT5G54940	83.036	5.23e-68	12692	9.42178	NA	NA	NA	28	2	0.72	NA	NA	NA	NA	NA	NA
XP_016484952.1	PREDICTED: luminal-binding protein-like [Nicotiana tabacum]	AT5G42020	91.994	0	73853	5.06473	907	51	1.94	941	56	2.24	NA	NA	NA	NA	NA	NA
XP_016484953.1	PREDICTED: ABC transporter F family member 3-like [Nicotiana tabacum]	AT1G64550	80.335	0	80689	5.60766	30	2	0.09	NA	NA	NA	NA	NA	NA	NA	NA	NA
XP_016484965.1	PREDICTED: nucleosome assembly protein 1;2-like [Nicotiana tabacum]	AT2G19480	70.667	3.64e-161	43167	4.38475	76	4	0.39	77	3	0.28	134	8	0.65	119	5	0.52
XP_016484998.1	PREDICTED: luminal-binding protein [Nicotiana tabacum]	AT5G42020	91.843	0	73625	5.11376	NA	NA	NA	NA	NA	NA	814	43	1.55	980	59	2.1
XP_016485023.1	PREDICTED: 26S proteasome non-ATPase regulatory subunit 11 homolog [Nicotiana tabacum]	AT1G29150	83.173	0	47334	5.93055	NA	NA	NA	NA	NA	NA	164	11	0.7	71	3	0.26
XP_016485119.1	PREDICTED: 40S ribosomal protein S8-like [Nicotiana tabacum]	AT5G59240	82.692	4.74e-125	25237	10.3515	793	49	21.08	826	46	15.67	854	37	5.23	614	26	6.17
XP_016485176.1	PREDICTED: proteasome subunit alpha type-5-like [Nicotiana tabacum]	AT3G14290	94.937	3.76e-172	26193	4.75717	74	3	0.5	NA	NA	NA	198	8	1.25	NA	NA	NA
XP_016485201.1	PREDICTED: arogenate dehydrogenase 2, chloroplastic-like [Nicotiana tabacum]	AT1G15710	60.714	8.07e-160	43036	8.48312	NA	NA	NA	NA	NA	NA	76	2	0.18	NA	NA	NA
XP_016485225.1	PREDICTED: 26S proteasome non-ATPase regulatory subunit 7 homolog A [Nicotiana tabacum]	AT5G05780	89.935	0	34924	6.0143	106	6	0.85	122	6	0.85	197	15	2.41	98	7	0.36
XP_016485239.1	PREDICTED: putative H/ACA ribonucleoprotein complex subunit 1-like protein 1 [Nicotiana tabacum]	AT3G03920	76.623	2.54e-64	19899	11.3487	NA	NA	NA	NA	NA	NA	100	4	0.42	78	4	0.7
XP_016485255.1	PREDICTED: protein argonaute 2-like [Nicotiana tabacum]	AT1G31280	50.816	0	122039	9.30205	NA	NA	NA	95	7	0.2	130	10	0.31	NA	NA	NA
XP_016485270.1	PREDICTED: protein P21-like [Nicotiana tabacum]	AT4G11650	64.126	4.95e-101	26162	5.28244	108	6	0.72	171	6	1.25	NA	NA	NA	127	5	0.97
XP_016485327.1	PREDICTED: 40S ribosomal protein S9-2-like [Nicotiana tabacum]	AT5G39850	89.84	7.48e-126	23099	10.241	68	7	1.15	126	13	2.4	137	10	1.51	68	6	1.51
XP_016485407.1	PREDICTED: DNA replication licensing factor MCM2-like [Nicotiana tabacum]	AT1G44900	77.248	0	108880	4.93017	143	6	0.22	NA	NA	NA	NA	NA	NA	54	2	0.07
XP_016485458.1	PREDICTED: dolichyl-diphosphooligosaccharide--protein glycosyltransferase 48 kDa subunit-like isoform X1 [Nicotiana tabacum]	AT5G66680	72.603	0	48691	5.47667	108	7	0.56	135	6	0.45	128	7	0.68	120	6	0.56
XP_016485470.1	PREDICTED: eukaryotic translation initiation factor 3 subunit G-like [Nicotiana tabacum]	AT3G11400	74.737	1.98e-158	32453	8.65625	47	2	0.12	NA	NA	NA	74	3	0.12	73	3	0.12
XP_016485471.1	PREDICTED: beta-adaptin-like protein B [Nicotiana tabacum]	AT4G23460	87.226	0	86250	4.99885	93	5	0.18	NA	NA	NA	NA	NA	NA	NA	NA	NA
XP_016485509.1	PREDICTED: FRIGIDA-like protein 3 [Nicotiana tabacum]	AT5G48385	35.714	5.32e-79	68161	5.43763	NA	NA	NA	46	2	0.11	30	2	0.11	40	2	0.11
XP_016485560.1	PREDICTED: uncharacterized protein LOC107805960 [Nicotiana tabacum]	AT1G29790	64.599	1.31e-179	41813	9.59737	40	3	0.29	NA	NA	NA	NA	NA	NA	NA	NA	NA
XP_016485620.1	PREDICTED: 60S ribosomal protein L14-2-like [Nicotiana tabacum]	AT4G27090	84.733	1.26e-76	15133	10.2508	NA	NA	NA	NA	NA	NA	NA	NA	NA	106	5	0.99
XP_016485625.1	PREDICTED: galacturonosyltransferase 8-like, partial [Nicotiana tabacum]	AT3G25140	82.766	0	59909	9.27164	NA	NA	NA	45	2	0.13	NA	NA	NA	NA	NA	NA
XP_016485628.1	PREDICTED: bifunctional epoxide hydrolase 2-like [Nicotiana tabacum]	AT4G02340	54.829	1.14e-137	36507	5.77725	NA	NA	NA	NA	NA	NA	112	8	0.99	51	6	0.63
XP_016485629.1	PREDICTED: L-lactate dehydrogenase B-like [Nicotiana tabacum]	AT4G17260	79.037	0	38027	6.54113	NA	NA	NA	NA	NA	NA	141	6	0.76	50	5	0.46
XP_016485732.1	PREDICTED: eukaryotic translation initiation factor 3 subunit B-like [Nicotiana tabacum]	AT5G27640	66.809	0	78651	5.00997	171	13	0.74	70	5	0.26	270	13	0.74	134	7	0.26
XP_016485758.1	PREDICTED: aspartyl protease AED3-like [Nicotiana tabacum]	AT5G07030	64.009	0	47495	9.42143	175	10	0.58	156	10	0.58	136	6	0.35	202	13	0.83
XP_016485770.1	PREDICTED: methylenetetrahydrofolate reductase 2-like [Nicotiana tabacum]	AT2G44160	81.008	0	68082	5.51343	NA	NA	NA	NA	NA	NA	204	14	0.61	NA	NA	NA
XP_016485836.1	PREDICTED: reactive Intermediate Deaminase A, chloroplastic-like [Nicotiana tabacum]	AT3G20390	70.157	4.99e-83	20059	8.88818	NA	NA	NA	NA	NA	NA	61	4	0.69	NA	NA	NA
XP_016485880.1	PREDICTED: stromal cell-derived factor 2-like protein [Nicotiana tabacum]	AT2G25110	77.315	4.4e-127	23813	6.58191	NA	NA	NA	NA	NA	NA	68	3	0.56	68	3	0.56
XP_016485899.1	PREDICTED: aminopeptidase M1-like [Nicotiana tabacum]	AT4G33090	69.977	0	96537	5.5618	NA	NA	NA	NA	NA	NA	61	5	0.21	NA	NA	NA
XP_016485918.1	PREDICTED: eukaryotic translation initiation factor 3 subunit D-like [Nicotiana tabacum]	AT4G20980	76.57	0	65692	5.51266	55	4	0.25	44	2	0.12	83	5	0.18	111	5	0.32
XP_016485935.1	PREDICTED: expansin-A1-like [Nicotiana tabacum]	AT1G69530	82	8.95e-151	27134	9.21686	NA	NA	NA	NA	NA	NA	63	2	0.3	53	2	0.3
XP_016485966.1	PREDICTED: protein argonaute 1-like isoform X1 [Nicotiana tabacum]	AT1G48410	82.508	0	118880	9.49091	NA	NA	NA	NA	NA	NA	193	14	0.36	NA	NA	NA
XP_016485984.1	PREDICTED: NAD-dependent malic enzyme 62 kDa isoform, mitochondrial [Nicotiana tabacum]	AT2G13560	82.609	0	43637	5.12983	NA	NA	NA	NA	NA	NA	74	2	0.18	NA	NA	NA
XP_016486013.1	PREDICTED: pectin acetylesterase 8-like [Nicotiana tabacum]	AT4G19420	62.944	0	45426	9.02776	1408	76	8.94	1569	90	14.98	1096	60	4.71	1111	54	4.27
XP_016486060.1	PREDICTED: dnaJ protein ERDJ3B-like [Nicotiana tabacum]	AT3G62600	77.937	0	39608	6.20583	92	4	0.44	156	4	0.44	NA	NA	NA	49	2	0.2
XP_016486149.1	PREDICTED: uncharacterized protein LOC107806499 isoform X1 [Nicotiana tabacum]	AT4G30150	36.77	0	236565	6.45427	NA	NA	NA	NA	NA	NA	NA	NA	NA	40	2	0.02
XP_016486181.1	PREDICTED: adenosine kinase 2-like [Nicotiana tabacum]	AT5G03300	84.615	0	37799	5.13292	NA	NA	NA	NA	NA	NA	188	10	0.76	95	6	0.61
XP_016486185.1	PREDICTED: GTP-binding protein SAR2 [Nicotiana tabacum]	AT3G62560	92.188	5.35e-134	22015	7.09185	NA	NA	NA	NA	NA	NA	71	4	0.9	NA	NA	NA
XP_016486202.1	PREDICTED: L-galactose dehydrogenase-like [Nicotiana tabacum]	AT4G33670	80.38	0	34902	5.18083	NA	NA	NA	NA	NA	NA	35	2	0.23	NA	NA	NA
XP_016486208.1	PREDICTED: farnesyl pyrophosphate synthase 1-like [Nicotiana tabacum]	AT4G17190	78.655	0	39874	5.29961	NA	NA	NA	NA	NA	NA	NA	NA	NA	124	6	0.57
XP_016486209.1	PREDICTED: DNA-directed RNA polymerase I subunit 1-like, partial [Nicotiana tabacum]	AT3G57660	54.739	0	125157	5.76646	NA	NA	NA	69	6	0.19	NA	NA	NA	65	2	0.06
XP_016486481.1	PREDICTED: aquaporin PIP1-2 isoform X1 [Nicotiana tabacum]	AT4G00430	88.07	0	30974	8.99064	37	2	0.12	NA	NA	NA	48	3	0.26	53	4	0.26
XP_016486628.1	PREDICTED: probable endo-1,3(4)-beta-glucanase ARB_01444 [Nicotiana tabacum]	AT5G15870	59.697	0	79244	9.49692	74	2	0.1	NA	NA	NA	57	2	0.1	113	4	0.2
XP_016486721.1	PREDICTED: galactokinase-like [Nicotiana tabacum]	AT3G06580	75.4	0	55151	5.65105	NA	NA	NA	NA	NA	NA	44	3	0.22	NA	NA	NA
XP_016486759.1	PREDICTED: cell division cycle and apoptosis regulator protein 1-like [Nicotiana tabacum]	AT2G03150	41.846	4.13e-138	156095	8.39312	NA	NA	NA	NA	NA	NA	61	4	0.1	130	8	0.18
XP_016486786.1	PREDICTED: mitotic checkpoint protein BUB3.1 [Nicotiana tabacum]	AT3G19590	84.706	0	38247	8.67033	33	2	0.21	NA	NA	NA	60	2	0.21	NA	NA	NA
XP_016486796.1	PREDICTED: 2-Cys peroxiredoxin BAS1, chloroplastic [Nicotiana tabacum]	AT5G06290	89.952	6.76e-141	30047	7.74463	49	4	0.43	89	4	0.43	269	15	1.29	163	8	0.81
XP_016486826.1	PREDICTED: 36.4 kDa proline-rich protein-like, partial [Nicotiana tabacum]	AT3G22142	48.45	4.23e-47	23702	8.89348	NA	NA	NA	NA	NA	NA	158	5	0.35	66	2	0.35
XP_016486965.1	PREDICTED: 26S proteasome non-ATPase regulatory subunit 6 homolog [Nicotiana tabacum]	AT4G24820	84.293	0	44416	5.32738	109	5	0.38	66	2	0.18	192	9	0.76	182	10	0.76
XP_016487000.1	PREDICTED: aspartyl protease family protein 2-like [Nicotiana tabacum]	AT3G25700	59.31	0	50616	9.23281	177	7	0.15	214	7	0.24	304	9	0.24	279	10	0.53
XP_016487066.1	PREDICTED: probable ATP synthase 24 kDa subunit, mitochondrial [Nicotiana tabacum]	AT2G21870	67.355	9.1e-115	27623	8.71226	NA	NA	NA	NA	NA	NA	251	12	3.11	170	9	2.18
XP_016487083.1	PREDICTED: DNA-directed RNA polymerase I subunit 2 [Nicotiana tabacum]	AT1G29940	68.915	0	134743	8.65854	NA	NA	NA	73	4	0.08	NA	NA	NA	NA	NA	NA
XP_016487118.1	PREDICTED: vacuolar protein sorting-associated protein 51 homolog [Nicotiana tabacum]	AT4G02030	66.412	0	88663	6.05607	NA	NA	NA	NA	NA	NA	29	2	0.09	NA	NA	NA
XP_016487142.1	PREDICTED: RNA-binding protein pno1-like [Nicotiana tabacum]	AT3G13230	84.264	8.74e-127	24337	9.67065	NA	NA	NA	NA	NA	NA	66	2	0.34	45	2	0.34
XP_016487153.1	PREDICTED: probable pyridoxal 5'-phosphate synthase subunit PDX1 [Nicotiana tabacum]	AT5G01410	91.935	0	33353	5.93364	180	10	1.63	45	2	0.24	176	10	1.92	109	5	0.71
XP_016487166.1	PREDICTED: histone H2B-like [Nicotiana tabacum]	AT3G45980	77.273	2.06e-71	14523	10.1582	1330	80	91.5	NA	NA	NA	NA	NA	NA	NA	NA	NA
XP_016487187.1	PREDICTED: protein BUD31 homolog 2 [Nicotiana tabacum]	AT4G21110	85.517	2.1e-95	17777	8.74147	NA	NA	NA	31	2	0.48	26	3	0.81	60	4	1.2
XP_016487202.1	PREDICTED: U3 small nucleolar RNA-associated protein 6 homolog isoform X1 [Nicotiana tabacum]	AT4G28200	59.568	0	74870	7.66648	NA	NA	NA	67	2	0.1	NA	NA	NA	NA	NA	NA
XP_016487301.1	PREDICTED: probable prolyl 4-hydroxylase 10 [Nicotiana tabacum]	AT5G66060	78.276	9.87e-175	32515	7.29153	61	2	0.25	NA	NA	NA	68	3	0.39	NA	NA	NA
XP_016487329.1	PREDICTED: uncharacterized protein LOC107807454 isoform X1 [Nicotiana tabacum]	AT4G39680	47.672	1.49e-92	88678	4.56543	48	4	0.13	NA	NA	NA	160	7	0.23	108	6	0.28
XP_016487435.1	PREDICTED: polyadenylate-binding protein 2-like [Nicotiana tabacum]	AT4G34110	68.598	0	72195	8.36235	NA	NA	NA	138	8	0.42	NA	NA	NA	41	3	0.16
XP_016487464.1	PREDICTED: peroxidase 3-like [Nicotiana tabacum]	AT1G05260	70.57	1.25e-167	36503	8.78218	72	2	0.22	41	3	0.34	NA	NA	NA	NA	NA	NA
XP_016487537.1	PREDICTED: translocon-associated protein subunit alpha-like [Nicotiana tabacum]	AT2G16595	58.798	6.54e-90	28130	4.83999	44	2	0.29	42	2	0.29	66	2	0.29	NA	NA	NA
XP_016487538.1	PREDICTED: peptidyl-prolyl cis-trans isomerase-like [Nicotiana tabacum]	AT2G16600	79.412	1.7e-104	18313	8.61175	33	2	0.21	NA	NA	NA	94	4	0.47	62	2	0.47
XP_016487600.1	PREDICTED: nuclear cap-binding protein subunit 1-like, partial [Nicotiana tabacum]	AT2G13540	67.115	0	97429	5.16183	26	2	0.08	NA	NA	NA	28	2	0.04	50	2	0.08
XP_016487612.1	PREDICTED: DEAD-box ATP-dependent RNA helicase 20-like [Nicotiana tabacum]	AT5G63120	79.819	0	70201	9.75262	176	14	1.06	262	20	1.4	139	14	0.95	NA	NA	NA
XP_016487614.1	PREDICTED: 60S ribosomal protein L27a-3-like [Nicotiana tabacum]	AT1G70600	83.784	2.96e-88	16585	10.5905	94	4	0.88	84	4	0.88	51	2	0.52	64	2	0.52
XP_016487671.1	PREDICTED: 3-ketoacyl-CoA thiolase 2, peroxisomal-like [Nicotiana tabacum]	AT2G33150	87.041	0	49402	7.62098	195	11	0.67	52	4	0.34	190	7	0.55	107	8	0.67
XP_016487772.1	PREDICTED: heat shock protein 82 [Nicotiana tabacum]	AT5G52640	91.286	0	81037	5.00329	853	59	3	NA	NA	NA	1188	72	4.23	NA	NA	NA
XP_016487780.1	PREDICTED: histone H1-like [Nicotiana tabacum]	AT2G30620	55.147	1.58e-31	18870	10.9411	151	16	1.53	169	17	2.67	123	14	1.1	211	16	2.67
XP_016487862.1	PREDICTED: hypersensitive-induced response protein 1-like [Nicotiana tabacum]	AT5G62740	87.986	0	31990	5.68671	NA	NA	NA	NA	NA	NA	44	2	0.25	NA	NA	NA
XP_016487878.1	PREDICTED: vesicle-associated membrane protein 711-like [Nicotiana tabacum]	AT5G11150	76.923	3.38e-134	25271	9.63037	NA	NA	NA	NA	NA	NA	NA	NA	NA	28	2	0.32
XP_016487880.1	PREDICTED: 14 kDa proline-rich protein DC2.15-like [Nicotiana tabacum]	AT2G45180	63.953	5.38e-33	13708	8.57864	130	6	0.66	NA	NA	NA	93	3	0.66	NA	NA	NA
XP_016487916.1	PREDICTED: probable splicing factor 3A subunit 1 [Nicotiana tabacum]	AT1G14650	67.397	0	89367	4.98416	NA	NA	NA	97	7	0.28	NA	NA	NA	NA	NA	NA
XP_016487962.1	PREDICTED: transcription initiation factor TFIID subunit 15b-like [Nicotiana tabacum]	AT5G58470	55.586	5.26e-78	52443	8.45183	NA	NA	NA	NA	NA	NA	NA	NA	NA	53	2	0.15
XP_016487963.1	PREDICTED: 40S ribosomal protein S4-like [Nicotiana tabacum]	AT5G58420	91.985	0	30022	10.2841	NA	NA	NA	NA	NA	NA	796	40	5.7	NA	NA	NA
XP_016487969.1	PREDICTED: multiprotein-bridging factor 1c-like [Nicotiana tabacum]	AT3G24500	72.297	1.32e-67	16192	10.072	NA	NA	NA	96	4	0.91	NA	NA	NA	NA	NA	NA
XP_016488007.1	PREDICTED: cytochrome b-c1 complex subunit 7 [Nicotiana tabacum]	AT5G25450	80.992	2.11e-67	14471	9.69156	NA	NA	NA	NA	NA	NA	139	5	1.61	83	3	1.05
XP_016488059.1	PREDICTED: small heat shock protein, chloroplastic-like [Nicotiana tabacum]	AT4G25200	50.45	1.86e-61	24636	5.40462	35	2	0.33	68	3	0.54	70	3	0.54	NA	NA	NA
XP_016488141.1	PREDICTED: heterogeneous nuclear ribonucleoprotein 1-like [Nicotiana tabacum]	AT3G13224	57.542	1.64e-102	36292	8.77143	298	14	1.2	345	21	3.39	578	28	1.68	672	36	2.98
XP_016488151.1	PREDICTED: 40S ribosomal protein S27-2-like [Nicotiana tabacum]	AT3G61110	90.698	2.59e-56	9933	9.07866	NA	NA	NA	NA	NA	NA	71	6	1.79	62	5	1.79
XP_016488201.1	PREDICTED: E2F-associated phosphoprotein-like isoform X1 [Nicotiana tabacum]	AT5G08320	61.029	1.51e-56	23474	5.38637	53	2	0.35	NA	NA	NA	NA	NA	NA	NA	NA	NA
XP_016488242.1	PREDICTED: COBRA-like protein 4 [Nicotiana tabacum]	AT5G15630	66.062	0	46301	9.5077	34	2	0.17	64	5	0.36	NA	NA	NA	100	3	0.26
XP_016488258.1	PREDICTED: expansin-A4-like [Nicotiana tabacum]	AT2G39700	80.309	2.13e-157	28857	9.669	33	2	0.13	56	3	0.28	81	5	0.64	66	3	0.28
XP_016488319.1	PREDICTED: cell wall / vacuolar inhibitor of fructosidase 1-like [Nicotiana tabacum]	AT1G47960	43.151	2.25e-34	18177	8.67828	NA	NA	NA	NA	NA	NA	155	6	2.17	223	9	2.17
XP_016488394.1	PREDICTED: 26S proteasome non-ATPase regulatory subunit 1 homolog A-like [Nicotiana tabacum]	AT2G32730	80.237	0	108707	5.1796	NA	NA	NA	NA	NA	NA	361	20	0.54	NA	NA	NA
XP_016488399.1	PREDICTED: pre-mRNA-splicing factor CWC22 homolog [Nicotiana tabacum]	AT1G80930	74.886	0	79511	5.3097	NA	NA	NA	NA	NA	NA	NA	NA	NA	56	3	0.15
XP_016488518.1	PREDICTED: formate--tetrahydrofolate ligase-like, partial [Nicotiana tabacum]	AT1G50480	85.909	8.77e-141	23504	6.57184	NA	NA	NA	73	2	0.16	NA	NA	NA	NA	NA	NA
XP_016488572.1	PREDICTED: beta-fructofuranosidase, insoluble isoenzyme 1-like [Nicotiana tabacum]	AT3G52600	64.983	0	65980	9.07963	NA	NA	NA	414	23	1.04	306	16	0.64	459	24	0.83
XP_016488583.1	PREDICTED: THO complex subunit 4D-like [Nicotiana tabacum]	AT5G37720	55.085	1.45e-61	29563	11.4837	106	5	0.83	113	7	1.06	121	6	0.83	158	7	1.06
XP_016488631.1	PREDICTED: ATP-dependent Clp protease proteolytic subunit-related protein 3, chloroplastic-like [Nicotiana tabacum]	AT1G09130	66.667	7.38e-153	34176	8.98935	NA	NA	NA	NA	NA	NA	57	2	0.11	NA	NA	NA
XP_016488636.1	PREDICTED: KH domain-containing protein At4g18375-like isoform X1 [Nicotiana tabacum]	AT5G15270	54.08	0	57657	5.95033	NA	NA	NA	30	2	0.13	39	2	0.13	36	2	0.13
XP_016488697.1	PREDICTED: methyl-CpG-binding domain-containing protein 11-like [Nicotiana tabacum]	AT1G15340	58.779	5.44e-43	54943	4.60325	NA	NA	NA	NA	NA	NA	NA	NA	NA	53	2	0.14
XP_016488801.1	PREDICTED: L-ascorbate oxidase homolog [Nicotiana tabacum]	AT5G66920	71.991	0	51603	9.68034	422	32	1.15	567	40	1.15	262	16	0.87	274	18	0.87
XP_016488811.1	PREDICTED: peroxidase 12-like [Nicotiana tabacum]	AT1G71695	64.286	1.78e-155	38681	7.69484	185	10	1.1	NA	NA	NA	177	8	0.74	NA	NA	NA
XP_016488813.1	PREDICTED: peroxidase 12-like [Nicotiana tabacum]	AT1G71695	64.286	5.26e-164	39495	6.00143	NA	NA	NA	43	2	0.2	73	2	0.2	104	4	0.44
XP_016488865.1	PREDICTED: uncharacterized protein LOC107808814 [Nicotiana tabacum]	AT5G14030	67.021	1.03e-86	21130	9.38382	51	4	0.95	60	3	0.65	80	4	0.95	84	4	0.65
XP_016488872.1	PREDICTED: histone H1-like [Nicotiana tabacum]	AT2G18050	51.515	1.14e-36	22269	10.3854	NA	NA	NA	NA	NA	NA	NA	NA	NA	39	3	0.37
XP_016488919.1	PREDICTED: 60S acidic ribosomal protein P2-2-like [Nicotiana tabacum]	AT3G44590	68.75	5.63e-32	11381	4.38154	86	3	1.45	NA	NA	NA	186	8	7.09	120	5	2.3
XP_016488926.1	PREDICTED: probable NAD(P)H dehydrogenase (quinone) FQR1-like 1 [Nicotiana tabacum]	AT4G27270	89.163	1.6e-133	21534	6.11207	NA	NA	NA	NA	NA	NA	91	8	2.15	NA	NA	NA
XP_016488944.1	PREDICTED: peroxidase 12-like [Nicotiana tabacum]	AT1G71695	61.254	6.45e-158	39170	8.38532	NA	NA	NA	247	12	1.28	NA	NA	NA	317	19	2.28
XP_016489129.1	PREDICTED: calreticulin-3-like [Nicotiana tabacum]	AT1G08450	74.822	0	50166	5.86043	116	10	0.91	73	6	0.43	77	6	0.43	NA	NA	NA
XP_016489147.1	PREDICTED: actin-like [Nicotiana tabacum]	AT3G12110	97.347	0	41904	5.38373	NA	NA	NA	498	44	3.66	977	59	4.08	655	47	4.53
XP_016489202.1	PREDICTED: serine/arginine-rich splicing factor RSZ21A-like isoform X1 [Nicotiana tabacum]	AT4G31580	59.119	1.66e-36	23090	11.3975	23	2	0.36	NA	NA	NA	31	2	0.36	46	4	0.58
XP_016489208.1	PREDICTED: aspartic proteinase A1-like [Nicotiana tabacum]	AT1G11910	73.273	0	36928	6.41092	30	2	0.21	64	2	0.21	93	3	0.34	107	5	0.62
XP_016489222.1	PREDICTED: uncharacterized protein LOC107809137 [Nicotiana tabacum]	AT2G41475	55.828	3.02e-56	19667	9.66106	NA	NA	NA	NA	NA	NA	102	6	1.45	61	4	1.04
XP_016489255.1	PREDICTED: ribosome biogenesis protein WDR12 homolog [Nicotiana tabacum]	AT5G15550	70.642	0	49157	5.45314	97	7	0.44	68	3	0.25	68	3	0.25	76	3	0.25
XP_016489297.1	PREDICTED: DDB1- and CUL4-associated factor 13-like [Nicotiana tabacum]	AT4G28450	79.425	0	52055	9.49766	NA	NA	NA	NA	NA	NA	NA	NA	NA	57	2	0.15
XP_016489325.1	PREDICTED: 40S ribosomal protein S2-3-like [Nicotiana tabacum]	AT1G58684	86.076	1.08e-150	30222	10.2846	800	34	4.22	942	38	4.87	891	34	4.87	730	27	3.64
XP_016489326.1	PREDICTED: uncharacterized protein LOC107809241 [Nicotiana tabacum]	AT1G12380	62.022	0	90116	8.67609	NA	NA	NA	29	2	0.08	NA	NA	NA	83	3	0.13
XP_016489366.1	PREDICTED: splicing factor 3B subunit 6-like protein [Nicotiana tabacum]	AT5G12190	88.71	5.66e-80	14427	9.54588	90	3	1.05	55	2	0.62	NA	NA	NA	76	2	0.62
XP_016489442.1	PREDICTED: uncharacterized protein At4g28440-like [Nicotiana tabacum]	AT4G28440	68.382	7.56e-65	17523	9.55808	80	6	2.31	107	5	1.71	60	3	0.49	41	2	0.49
XP_016489455.1	PREDICTED: microtubule-associated protein TORTIFOLIA1-like [Nicotiana tabacum]	AT1G27210	46.667	6.78e-149	73147	8.95549	NA	NA	NA	NA	NA	NA	NA	NA	NA	26	2	0.1
XP_016489464.1	PREDICTED: protein DEK-like isoform X1 [Nicotiana tabacum]	AT3G48710	51.152	3.36e-110	62899	5.19376	28	2	0.12	NA	NA	NA	NA	NA	NA	90	6	0.41
XP_016489476.1	PREDICTED: protein disulfide-isomerase-like [Nicotiana tabacum]	AT1G21750	64.375	0	57265	4.99055	NA	NA	NA	NA	NA	NA	NA	NA	NA	47	2	0.13
XP_016489482.1	PREDICTED: L-ascorbate peroxidase 2, cytosolic [Nicotiana tabacum]	AT3G09640	85.887	4.25e-160	27829	5.52463	NA	NA	NA	94	5	0.47	NA	NA	NA	NA	NA	NA
XP_016489530.1	PREDICTED: DEAD-box ATP-dependent RNA helicase 21-like, partial [Nicotiana tabacum]	AT2G33730	83.246	5.05e-107	37743	9.32247	44	4	0.46	NA	NA	NA	NA	NA	NA	NA	NA	NA
XP_016489543.1	PREDICTED: 50S ribosomal protein L1, chloroplastic [Nicotiana tabacum]	AT3G63490	68.436	2.4e-165	37081	9.32388	81	3	0.34	94	2	0.21	97	5	0.62	87	3	0.34
XP_016489562.1	PREDICTED: enoyl-[acyl-carrier-protein] reductase [NADH], chloroplastic-like [Nicotiana tabacum]	AT2G05990	76.804	0	41854	4.30825	NA	NA	NA	NA	NA	NA	58	2	0.19	36	2	0.19
XP_016489565.1	PREDICTED: V-type proton ATPase catalytic subunit A-like [Nicotiana tabacum]	AT1G78900	93.74	0	68866	5.25177	693	42	2.53	456	30	1.44	1486	72	6.76	1097	49	2.72
XP_016489568.1	PREDICTED: LOW QUALITY PROTEIN: eIF-2-alpha kinase activator GCN1-like [Nicotiana tabacum]	AT1G64790	69.753	0	217023	8.09291	NA	NA	NA	NA	NA	NA	92	4	0.07	117	6	0.11
XP_016489611.1	PREDICTED: trifunctional UDP-glucose 4,6-dehydratase/UDP-4-keto-6-deoxy-D-glucose 3,5-epimerase/UDP-4-keto-L-rhamnose-reductase RHM1-like [Nicotiana tabacum]	AT1G78570	87.145	0	75925	7.03685	283	9	0.21	39	2	0.05	290	11	0.33	154	9	0.27
XP_016489658.1	PREDICTED: glutamate decarboxylase-like [Nicotiana tabacum]	AT2G02010	85.484	0	56259	5.66499	NA	NA	NA	NA	NA	NA	593	23	0.9	411	20	0.9
XP_016489660.1	PREDICTED: isocitrate dehydrogenase [NADP]-like isoform X1 [Nicotiana tabacum]	AT1G65930	86.098	0	55496	8.05856	340	20	0.68	NA	NA	NA	NA	NA	NA	NA	NA	NA
XP_016489690.1	PREDICTED: uncharacterized protein C167.05-like [Nicotiana tabacum]	AT3G17020	69.427	7.2e-80	18113	6.4796	59	2	0.47	NA	NA	NA	152	6	0.79	84	3	0.79
XP_016489723.1	PREDICTED: proteasome subunit alpha type-3 [Nicotiana tabacum]	AT2G27020	89.96	1.08e-172	27450	6.1203	NA	NA	NA	NA	NA	NA	148	8	1.48	102	6	0.68
XP_016489762.1	PREDICTED: serine/arginine-rich splicing factor RSZ22A-like isoform X1 [Nicotiana tabacum]	AT4G31580	70	1.97e-68	22611	10.8779	58	3	0.6	NA	NA	NA	51	4	0.87	75	3	0.6
XP_016489781.1	PREDICTED: outer envelope protein 64, chloroplastic-like [Nicotiana tabacum]	AT3G17970	68.537	0	64472	8.89991	24	2	0.12	NA	NA	NA	NA	NA	NA	NA	NA	NA
XP_016489807.1	PREDICTED: ATPase family AAA domain-containing protein 1-A-like [Nicotiana tabacum]	AT4G27680	85.304	0	36402	8.2416	NA	NA	NA	NA	NA	NA	NA	NA	NA	37	3	0.22
XP_016489845.1	PREDICTED: uncharacterized protein LOC107809694 [Nicotiana tabacum]	AT3G08600	58.451	2.04e-85	34441	9.73296	NA	NA	NA	91	4	0.37	63	2	0.23	84	3	0.37
XP_016489863.1	PREDICTED: 20 kDa chaperonin, chloroplastic-like [Nicotiana tabacum]	AT5G20720	75.197	2.56e-133	26210	6.86005	NA	NA	NA	63	2	0.15	45	3	0.5	NA	NA	NA
XP_016489865.1	PREDICTED: acetyl-CoA acetyltransferase, cytosolic 1-like [Nicotiana tabacum]	AT5G47720	78.729	0	43340	9.16618	NA	NA	NA	112	7	0.79	NA	NA	NA	NA	NA	NA
XP_016489896.1	PREDICTED: protein QUIRKY-like [Nicotiana tabacum]	AT3G57880	88.616	0	89149	9.16317	NA	NA	NA	75	7	0.23	NA	NA	NA	93	8	0.23
XP_016489954.1	PREDICTED: 60S ribosomal protein L28-1-like [Nicotiana tabacum]	AT2G19730	76.224	4.21e-77	15753	10.5954	86	8	3.69	84	6	1.42	49	5	0.94	56	3	0.55
XP_016490104.1	PREDICTED: proline--tRNA ligase, cytoplasmic-like [Nicotiana tabacum]	AT3G62120	83.495	0	59254	6.72286	137	12	0.73	NA	NA	NA	130	7	0.36	NA	NA	NA
XP_016490139.1	PREDICTED: probable 26S proteasome non-ATPase regulatory subunit 3 [Nicotiana tabacum]	AT1G20200	81.633	0	55791	8.68439	NA	NA	NA	NA	NA	NA	NA	NA	NA	146	4	0.29
XP_016490162.1	PREDICTED: protein SGT1 homolog [Nicotiana tabacum]	AT4G11260	64.054	2.86e-160	41432	5.18022	NA	NA	NA	NA	NA	NA	NA	NA	NA	94	6	0.54
XP_016490214.1	PREDICTED: malate dehydrogenase-like [Nicotiana tabacum]	AT5G43330	91.867	0	35816	5.91882	605	34	3.04	180	13	1.22	937	42	3.94	419	25	2.66
XP_016490258.1	PREDICTED: oxygen-evolving enhancer protein 2-2, chloroplastic [Nicotiana tabacum]	AT1G06680	72.491	1.32e-137	28715	7.83225	NA	NA	NA	NA	NA	NA	40	2	0.13	NA	NA	NA
XP_016490264.1	PREDICTED: S-adenosylmethionine synthase 1 [Nicotiana tabacum]	AT4G01850	93.112	0	43678	5.59919	822	37	3.4	NA	NA	NA	822	31	2.44	NA	NA	NA
XP_016490418.1	PREDICTED: protein pleiotropic regulatory locus 1-like [Nicotiana tabacum]	AT4G15900	74.542	0	53935	9.12948	NA	NA	NA	NA	NA	NA	NA	NA	NA	63	5	0.4
XP_016490421.1	PREDICTED: uncharacterized protein LOC107810187 [Nicotiana tabacum]	AT3G07640	44.444	2.88e-74	26672	5.99464	NA	NA	NA	NA	NA	NA	44	2	0.31	NA	NA	NA
XP_016490461.1	PREDICTED: stem-specific protein TSJT1-like [Nicotiana tabacum]	AT5G43830	72.8	1.72e-138	27553	6.17373	144	13	0.68	93	6	0.29	248	12	0.68	107	8	0.91
XP_016490465.1	PREDICTED: chaperonin 60 subunit beta 2, chloroplastic [Nicotiana tabacum]	AT3G13470	88.481	0	63413	5.55367	166	12	0.49	154	9	0.33	493	35	1.64	247	19	0.67
XP_016490484.1	PREDICTED: uncharacterized protein LOC107810237 [Nicotiana tabacum]	AT4G23160	42.795	6.53e-58	56075	9.50557	41	3	0.07	NA	NA	NA	NA	NA	NA	NA	NA	NA
XP_016490689.1	PREDICTED: DNA polymerase V-like isoform X1 [Nicotiana tabacum]	AT5G64420	56.29	0	143977	5.84434	NA	NA	NA	41	3	0.08	NA	NA	NA	36	2	0.05
XP_016490698.1	PREDICTED: HMG-Y-related protein A-like [Nicotiana tabacum]	AT1G14900	48.889	5.26e-30	17743	9.6463	39	3	0.81	78	3	0.81	93	6	1.68	132	6	1.68
XP_016490735.1	PREDICTED: LOW QUALITY PROTEIN: WD-40 repeat-containing protein MSI4-like [Nicotiana tabacum]	AT2G19520	67.573	0	55009	5.87958	90	4	0.3	50	3	0.22	131	5	0.39	92	5	0.39
XP_016490793.1	PREDICTED: protein disulfide isomerase-like 2-3 [Nicotiana tabacum]	AT1G04980	72.444	3.67e-119	26322	8.45948	119	6	0.72	102	4	0.72	173	8	1.25	212	10	1.57
XP_016490808.1	PREDICTED: 17.6 kDa class I heat shock protein-like [Nicotiana tabacum]	AT1G53540	65.766	4.06e-47	15121	5.99431	NA	NA	NA	NA	NA	NA	NA	NA	NA	33	2	0.58
XP_016491069.1	PREDICTED: alpha-1,4-glucan-protein synthase [UDP-forming] 2 [Nicotiana tabacum]	AT5G15650	89.595	0	41772	5.51142	923	45	3.7	655	34	4.58	953	52	3.31	1036	62	5.63
XP_016491109.1	PREDICTED: probable glutathione S-transferase [Nicotiana tabacum]	AT3G09270	50	5.8e-74	25088	5.27487	NA	NA	NA	74	3	0.53	177	5	0.33	116	5	0.53
XP_016491121.1	PREDICTED: proteasome subunit beta type-6-like [Nicotiana tabacum]	AT4G31300	85.965	1.41e-150	25207	5.047	86	5	1.02	53	3	0.53	135	6	1.33	76	4	0.76
XP_016491255.1	PREDICTED: class I heat shock protein-like [Nicotiana tabacum]	AT1G53540	52.795	7.57e-51	16356	5.4109	45	3	0.9	51	2	0.53	59	2	0.53	NA	NA	NA
XP_016491700.1	PREDICTED: protein trichome birefringence-like 39 [Nicotiana tabacum]	AT2G42570	67.353	7.68e-175	43118	9.0529	91	5	0.4	102	7	0.52	65	3	0.28	70	3	0.28
XP_016491716.1	PREDICTED: SEC1 family transport protein SLY1-like [Nicotiana tabacum]	AT2G17980	80.682	0	69240	5.91381	NA	NA	NA	NA	NA	NA	42	3	0.17	NA	NA	NA
XP_016491735.1	PREDICTED: WAS/WASL-interacting protein family member 1-like isoform X1 [Nicotiana tabacum]	AT4G28990	43.288	1.28e-55	40198	10.5633	NA	NA	NA	NA	NA	NA	NA	NA	NA	33	2	0.2
XP_016491746.1	PREDICTED: oxygen-evolving enhancer protein 1, chloroplastic-like [Nicotiana tabacum]	AT3G50820	81.627	0	43294	9.11384	NA	NA	NA	NA	NA	NA	191	13	1.11	NA	NA	NA
XP_016491873.1	PREDICTED: 60S ribosomal protein L22-2-like [Nicotiana tabacum]	AT3G05560	83.74	1.05e-62	14299	9.54271	140	9	5.92	83	4	1.63	162	9	4.43	189	11	4.43
XP_016491927.1	PREDICTED: prohibitin-1, mitochondrial [Nicotiana tabacum]	AT1G03860	81.754	2.64e-169	31881	9.49457	200	10	1.45	NA	NA	NA	306	15	2.83	311	14	2.43
XP_016492030.1	PREDICTED: glutathione S-transferase zeta class-like [Nicotiana tabacum]	AT2G02390	65.753	5.54e-106	25399	5.8234	NA	NA	NA	NA	NA	NA	59	3	0.52	NA	NA	NA
XP_016492078.1	PREDICTED: UBP1-associated protein 2C-like [Nicotiana tabacum]	AT3G15010	54.545	1.93e-103	43787	7.20232	NA	NA	NA	NA	NA	NA	91	2	0.18	NA	NA	NA
XP_016492096.1	PREDICTED: KH domain-containing protein At4g18375-like [Nicotiana tabacum]	AT5G15270	61.877	0	61726	6.04063	98	7	0.26	109	4	0.26	NA	NA	NA	NA	NA	NA
XP_016492100.1	PREDICTED: glucose-6-phosphate isomerase, cytosolic isoform X1 [Nicotiana tabacum]	AT5G42740	84.56	0	63934	6.43413	NA	NA	NA	NA	NA	NA	61	4	0.18	NA	NA	NA
XP_016492218.1	PREDICTED: dynamin-related protein 1E-like [Nicotiana tabacum]	AT3G60190	83.146	0	69124	7.28356	346	21	1.31	318	18	1.31	356	20	1.08	270	14	0.97
XP_016492227.1	PREDICTED: probable histone-arginine methyltransferase 1.3 [Nicotiana tabacum]	AT3G06930	68.226	0	59392	5.41922	46	3	0.2	NA	NA	NA	NA	NA	NA	NA	NA	NA
XP_016492242.1	PREDICTED: heat shock 70 kDa protein 17 [Nicotiana tabacum]	AT4G16660	68.545	0	99484	5.64418	NA	NA	NA	NA	NA	NA	NA	NA	NA	33	2	0.08
XP_016492292.1	PREDICTED: mitochondrial phosphate carrier protein 3, mitochondrial-like [Nicotiana tabacum]	AT5G14040	78.249	0	39461	9.33033	153	10	0.72	111	10	0.57	213	12	1.07	199	9	0.89
XP_016492295.1	PREDICTED: 14-3-3-like protein D [Nicotiana tabacum]	AT5G65430	84.082	2.34e-154	28398	4.75627	NA	NA	NA	92	5	0.87	412	13	2.09	NA	NA	NA
XP_016492345.1	PREDICTED: phosphoglycerate kinase, cytosolic-like [Nicotiana tabacum]	AT1G79550	87.282	0	42570	5.60267	544	33	2.25	NA	NA	NA	741	37	2.85	NA	NA	NA
XP_016492435.1	PREDICTED: elongation factor 1-beta-like [Nicotiana tabacum]	AT5G12110	73.799	2.25e-103	24499	4.55752	266	19	3.89	NA	NA	NA	418	20	3.24	237	13	2.67
XP_016492448.1	PREDICTED: ADP,ATP carrier protein, mitochondrial [Nicotiana tabacum]	AT5G13490	83.463	0	41984	9.756	619	45	3.66	479	43	4.53	1043	65	3.66	741	57	2.04
XP_016492449.1	PREDICTED: actin-related protein 4 isoform X1 [Nicotiana tabacum]	AT1G18450	78.781	0	48251	4.93374	128	5	0.45	159	8	0.68	97	4	0.35	143	9	0.82
XP_016492483.1	PREDICTED: beta-glucosidase 44-like [Nicotiana tabacum]	AT3G18080	74.642	0	59545	9.01708	269	15	1.48	370	18	1.48	334	13	1.07	305	11	0.95
XP_016492534.1	PREDICTED: 21 kDa protein-like isoform X1 [Nicotiana tabacum]	AT5G62350	59.649	5.4e-70	21011	9.01807	64	2	0.4	74	4	0.96	72	3	0.65	48	4	0.96
XP_016492544.1	PREDICTED: peroxisomal acyl-coenzyme A oxidase 1-like [Nicotiana tabacum]	AT4G16760	80.873	0	74879	8.31669	NA	NA	NA	NA	NA	NA	53	2	0.1	NA	NA	NA
XP_016492603.1	PREDICTED: uncharacterized protein LOC107812084 [Nicotiana tabacum]	AT1G06740	23.096	2.77e-33	45260	9.51465	NA	NA	NA	NA	NA	NA	38	2	0.08	NA	NA	NA
XP_016492645.1	PREDICTED: early nodulin-like protein 1 [Nicotiana tabacum]	AT5G53870	43.866	3.39e-52	34340	9.23963	127	8	0.68	212	10	0.87	53	3	0.23	116	5	0.37
XP_016492688.1	PREDICTED: alcohol dehydrogenase 1-like [Nicotiana tabacum]	AT1G77120	86.472	0	41931	5.91439	NA	NA	NA	NA	NA	NA	53	6	0.53	50	3	0.29
XP_016492909.1	PREDICTED: 30S ribosomal protein S20, chloroplastic-like isoform X1 [Nicotiana tabacum]	AT3G15190	77.686	1.4e-62	20722	10.509	NA	NA	NA	NA	NA	NA	52	2	0.4	NA	NA	NA
XP_016492915.1	PREDICTED: AP-2 complex subunit mu isoform X1 [Nicotiana tabacum]	AT5G46630	95.216	0	49801	9.31674	NA	NA	NA	NA	NA	NA	46	2	0.16	NA	NA	NA
XP_016492990.1	PREDICTED: L-ascorbate oxidase homolog [Nicotiana tabacum]	AT1G76160	73.783	0	61510	9.54717	109	7	0.42	127	6	0.34	124	7	0.42	123	6	0.42
XP_016493113.1	PREDICTED: 60S ribosomal protein L4-like [Nicotiana tabacum]	AT3G09630	80.344	0	44797	10.3065	1248	91	7.04	1359	88	11	NA	NA	NA	1013	58	3.97
XP_016493197.1	PREDICTED: mediator-associated protein 1-like [Nicotiana tabacum]	AT1G61730	29.023	7.85e-25	46863	5.35499	NA	NA	NA	70	2	0.17	NA	NA	NA	NA	NA	NA
XP_016493228.1	PREDICTED: pre-mRNA-splicing factor ISY1 homolog [Nicotiana tabacum]	AT3G18790	79.47	2.4e-149	35207	5.67519	NA	NA	NA	47	2	0.23	64	2	0.23	48	3	0.23
XP_016493236.1	PREDICTED: 30S ribosomal protein S13, chloroplastic-like [Nicotiana tabacum]	AT5G14320	75.159	2.25e-80	19048	10.2026	98	5	1.51	NA	NA	NA	NA	NA	NA	NA	NA	NA
XP_016493335.1	PREDICTED: heterogeneous nuclear ribonucleoprotein Q-like isoform X1 [Nicotiana tabacum]	AT4G00830	63.727	0	52328	4.80023	37	2	0.15	NA	NA	NA	52	3	0.23	NA	NA	NA
[truncated: 464 more rows]
