# Supplementary material for: Accumulation of protein aggregates induces autolytic programmed cell death in hybrid tobacco cells expressing hybrid lethality
Source: Sci Rep. 2019 Jul 15;9:10223. doi: 10.1038/s41598-019-46619-5 (PMC6629611; doi:10.1038/s41598-019-46619-5)
Supplement: Supplementary file 3 — Dataset 2 [file 41598_2019_46619_MOESM3_ESM.xlsx]

## Sheet: Sheet1
Accession	Description	AGI
XP_016452786.1	PREDICTED: histone H4 [Nicotiana tabacum]	AT1G07820
XP_016446273.1	PREDICTED: 40S ribosomal protein S14-2-like [Nicotiana tabacum]	AT3G11510
XP_016436966.1	PREDICTED: 40S ribosomal protein S14-2 [Nicotiana tabacum]	AT3G11510
XP_016450331.1	PREDICTED: 40S ribosomal protein S17-like [Nicotiana tabacum]	AT5G04800
XP_016441919.1	PREDICTED: 60S ribosomal protein L38-like [Nicotiana tabacum]	AT3G59540
XP_016479861.1	PREDICTED: 40S ribosomal protein S24-1-like [Nicotiana tabacum]	AT5G28060
XP_016437036.1	PREDICTED: 40S ribosomal protein S15a-1 [Nicotiana tabacum]	AT1G07770
XP_016440018.1	PREDICTED: 40S ribosomal protein S3a-like [Nicotiana tabacum]	AT4G34670
XP_016487963.1	PREDICTED: 40S ribosomal protein S4-like [Nicotiana tabacum]	AT5G58420
XP_016443100.1	PREDICTED: 40S ribosomal protein S24-1 [Nicotiana tabacum]	AT5G28060
XP_016450979.1	PREDICTED: 60S ribosomal protein L9-1 [Nicotiana tabacum]	AT1G33140
XP_016466506.1	PREDICTED: 60S ribosomal protein L7-2-like [Nicotiana tabacum]	AT3G13580
XP_016432556.1	PREDICTED: 60S ribosomal protein L22-3-like [Nicotiana tabacum]	AT3G05560
XP_016433366.1	PREDICTED: 60S ribosomal protein L4-like [Nicotiana tabacum]	AT3G09630
XP_016432750.1	PREDICTED: L-ascorbate peroxidase 1, cytosolic [Nicotiana tabacum]	AT1G07890
XP_016487772.1	PREDICTED: heat shock protein 82 [Nicotiana tabacum]	AT5G52640
XP_016458477.1	PREDICTED: 40S ribosomal protein S26-3-like [Nicotiana tabacum]	AT2G40590
XP_016458797.1	PREDICTED: V-type proton ATPase catalytic subunit A-like [Nicotiana tabacum]	AT1G78900
XP_016488919.1	PREDICTED: 60S acidic ribosomal protein P2-2-like [Nicotiana tabacum]	AT3G44590
XP_016443681.1	PREDICTED: 60S ribosomal protein L10a-1-like [Nicotiana tabacum]	AT1G08360
XP_016439652.1	PREDICTED: 60S ribosomal protein L10a-1-like [Nicotiana tabacum]	AT1G08360
XP_016466851.1	PREDICTED: proteasome subunit alpha type-2-B [Nicotiana tabacum]	AT1G79210
XP_016463069.1	PREDICTED: catalase isozyme 1 [Nicotiana tabacum]	AT4G35090
XP_016439209.1	PREDICTED: 14-3-3-like protein A [Nicotiana tabacum]	AT1G78300
XP_016461403.1	PREDICTED: heat shock cognate 70 kDa protein-like, partial [Nicotiana tabacum]	AT5G02500
XP_016472655.1	PREDICTED: 14-3-3-like protein A [Nicotiana tabacum]	AT1G78300
XP_016508869.1	PREDICTED: 60S ribosomal protein L32-1-like [Nicotiana tabacum]	AT4G18100
XP_016441523.1	PREDICTED: 60S ribosomal protein L9-1-like [Nicotiana tabacum]	AT1G33140
XP_016489565.1	PREDICTED: V-type proton ATPase catalytic subunit A-like [Nicotiana tabacum]	AT1G78900
XP_016458718.1	PREDICTED: 60S ribosomal protein L32-1 [Nicotiana tabacum]	AT4G18100
XP_016442298.1	PREDICTED: fructose-bisphosphate aldolase cytoplasmic isozyme-like [Nicotiana tabacum]	AT2G36460
XP_016451968.1	PREDICTED: proteasome subunit beta type-2-A [Nicotiana tabacum]	AT3G22630
XP_016493594.1	PREDICTED: 40S ribosomal protein S5-like [Nicotiana tabacum]	AT3G11940
XP_016492345.1	PREDICTED: phosphoglycerate kinase, cytosolic-like [Nicotiana tabacum]	AT1G79550
XP_016463295.1	PREDICTED: probable NAD(P)H dehydrogenase (quinone) FQR1-like 1 [Nicotiana tabacum]	AT4G27270
XP_016508756.1	PREDICTED: 60S ribosomal protein L26-1-like [Nicotiana tabacum]	AT3G49910
XP_016469752.1	PREDICTED: histone deacetylase HDT1-like [Nicotiana tabacum]	AT5G03740
XP_016507095.1	PREDICTED: uncharacterized protein LOC107824802 [Nicotiana tabacum]	AT2G41810
XP_016458383.1	PREDICTED: 40S ribosomal protein S16 [Nicotiana tabacum]	AT2G09990
XP_016507293.1	PREDICTED: 60S ribosomal protein L28-1-like [Nicotiana tabacum]	AT2G19730
XP_016490264.1	PREDICTED: S-adenosylmethionine synthase 1 [Nicotiana tabacum]	AT4G01850
XP_016507948.1	PREDICTED: 60S ribosomal protein L32-1-like isoform X1 [Nicotiana tabacum]	AT4G18100
XP_016472830.1	PREDICTED: glutathione S-transferase [Nicotiana tabacum]	AT2G47730
XP_016476661.1	PREDICTED: phosphoglycerate kinase, chloroplastic-like isoform X1 [Nicotiana tabacum]	AT1G56190
XP_016488926.1	PREDICTED: probable NAD(P)H dehydrogenase (quinone) FQR1-like 1 [Nicotiana tabacum]	AT4G27270
XP_016470882.1	PREDICTED: signal recognition particle 9 kDa protein [Nicotiana tabacum]	AT3G49100
XP_016452042.1	PREDICTED: histone deacetylase HDT1-like [Nicotiana tabacum]	AT5G03740
XP_016443720.1	PREDICTED: 40S ribosomal protein S17 [Nicotiana tabacum]	AT5G04800
XP_016454051.1	PREDICTED: luminal-binding protein 4-like [Nicotiana tabacum]	AT5G42020
XP_016492295.1	PREDICTED: 14-3-3-like protein D [Nicotiana tabacum]	AT5G65430
XP_016454052.1	PREDICTED: RNA-binding protein 2-like isoform X1 [Nicotiana tabacum]	AT1G21320
XP_016439840.1	PREDICTED: ADP-ribosylation factor 2 [Nicotiana tabacum]	AT5G14670
XP_016432877.1	PREDICTED: 60S ribosomal protein L30-like [Nicotiana tabacum]	AT1G77940
XP_016508757.1	PREDICTED: mitochondrial outer membrane protein porin 2-like [Nicotiana tabacum]	AT5G67500
XP_016432600.1	PREDICTED: 60S ribosomal protein L35-like [Nicotiana tabacum]	AT5G02610
XP_016445940.1	PREDICTED: luminal-binding protein 5-like [Nicotiana tabacum]	AT5G42020
XP_016485225.1	PREDICTED: 26S proteasome non-ATPase regulatory subunit 7 homolog A [Nicotiana tabacum]	AT5G05780
XP_016459567.1	PREDICTED: ATP synthase subunit d, mitochondrial-like [Nicotiana tabacum]	AT3G52300
XP_016448115.1	PREDICTED: succinyl-CoA ligase [ADP-forming] subunit alpha-2, mitochondrial-like [Nicotiana tabacum]	AT5G23250
XP_016509961.1	PREDICTED: elongation factor 1-gamma 2-like isoform X1 [Nicotiana tabacum]	AT1G09640
XP_016482036.1	PREDICTED: 14-3-3 protein 10 [Nicotiana tabacum]	AT5G65430
XP_016478951.1	PREDICTED: nuclear transport factor 2-like [Nicotiana tabacum]	AT1G27970
XP_016480748.1	PREDICTED: S-adenosylmethionine synthase 2-like [Nicotiana tabacum]	AT2G36880
XP_016442525.1	PREDICTED: 14-3-3-like protein 16R [Nicotiana tabacum]	AT1G78300
XP_016441267.1	PREDICTED: polyubiquitin 11-like [Nicotiana tabacum]	AT4G02890
XP_016460232.1	PREDICTED: 60S ribosomal protein L23-like isoform X1 [Nicotiana tabacum]	AT1G04480
XP_016444159.1	PREDICTED: 14-3-3 protein 9-like [Nicotiana tabacum]	AT2G42590
XP_016445942.1	PREDICTED: uncharacterized protein At2g34160-like isoform X1 [Nicotiana tabacum]	AT2G34160
XP_016505158.1	PREDICTED: pathogenesis-related protein STH-2-like [Nicotiana tabacum]	AT1G24020
XP_016458484.1	PREDICTED: uncharacterized protein LOC107782154 [Nicotiana tabacum]	AT5G15320
XP_016495652.1	PREDICTED: uncharacterized protein C167.05-like [Nicotiana tabacum]	AT3G53990
XP_016479120.1	PREDICTED: serine hydroxymethyltransferase 4-like [Nicotiana tabacum]	AT4G13930
XP_016449160.1	PREDICTED: probable ribosome biogenesis protein RLP24 [Nicotiana tabacum]	AT2G44860
XP_016478690.1	PREDICTED: uncharacterized protein At2g34160-like [Nicotiana tabacum]	AT2G34160
XP_016433470.1	PREDICTED: 60S ribosomal protein L27-3-like [Nicotiana tabacum]	AT4G15000
XP_016434848.1	PREDICTED: adenosylhomocysteinase-like [Nicotiana tabacum]	AT4G13940
XP_016455482.1	PREDICTED: NADH dehydrogenase [ubiquinone] 1 alpha subcomplex subunit 1-like [Nicotiana tabacum]	AT3G08610
XP_016442704.1	PREDICTED: uncharacterized protein LOC107768113 [Nicotiana tabacum]	AT2G14880
XP_016499792.1	PREDICTED: 14-3-3-like protein F [Nicotiana tabacum]	AT1G78300
XP_016446384.1	PREDICTED: 40S ribosomal protein S12-like isoform X1 [Nicotiana tabacum]	AT2G32060
XP_016433264.1	PREDICTED: ras-related protein RABE1a-like, partial [Nicotiana tabacum]	AT3G53610
XP_016438731.1	PREDICTED: 3-oxoacyl-[acyl-carrier-protein] reductase 4-like [Nicotiana tabacum]	AT1G24360
XP_016475198.1	PREDICTED: probable calcium-binding protein CML13 [Nicotiana tabacum]	AT1G12310
XP_016481054.1	PREDICTED: dirigent protein 22-like [Nicotiana tabacum]	AT1G58170
XP_016507740.1	PREDICTED: mitochondrial outer membrane protein porin of 34 kDa [Nicotiana tabacum]	AT3G01280
XP_016450199.1	PREDICTED: 40S ribosomal protein S26-3-like [Nicotiana tabacum]	AT2G40590
XP_016506147.1	PREDICTED: probable glutathione S-transferase parC [Nicotiana tabacum]	AT1G78380
XP_016485176.1	PREDICTED: proteasome subunit alpha type-5-like [Nicotiana tabacum]	AT3G14290
XP_016445746.1	PREDICTED: protein TRI1-like [Nicotiana tabacum]	AT1G31760
XP_016449975.1	PREDICTED: 60S ribosomal protein L36-2-like [Nicotiana tabacum]	AT3G53740
XP_016484763.1	PREDICTED: V-type proton ATPase subunit G 1 [Nicotiana tabacum]	AT4G23710
XP_016438188.1	PREDICTED: cysteine proteinase inhibitor 5-like [Nicotiana tabacum]	AT5G47550
XP_016478670.1	PREDICTED: 14 kDa zinc-binding protein-like [Nicotiana tabacum]	AT3G56490
XP_016452132.1	PREDICTED: luminal-binding protein 5-like [Nicotiana tabacum]	AT5G42020
XP_016445543.1	PREDICTED: ADP-ribosylation factor 1-like [Nicotiana tabacum]	AT3G62290
XP_016443744.1	PREDICTED: 18.2 kDa class I heat shock protein-like [Nicotiana tabacum]	AT1G53540
XP_016476139.1	PREDICTED: 5-methyltetrahydropteroyltriglutamate--homocysteine methyltransferase-like [Nicotiana tabacum]	AT5G17920
XP_016459948.1	PREDICTED: HMG-Y-related protein A-like [Nicotiana tabacum]	AT1G14900
XP_016434626.1	PREDICTED: probable histone H2A variant 1 [Nicotiana tabacum]	AT3G54560
XP_016443716.1	PREDICTED: probable small nuclear ribonucleoprotein G [Nicotiana tabacum]	AT2G23930
XP_016510955.1	PREDICTED: spermidine synthase-like [Nicotiana tabacum]	AT1G23820
XP_016449031.1	PREDICTED: uncharacterized protein At5g39570-like [Nicotiana tabacum]	AT3G29075
XP_016478630.1	PREDICTED: superoxide dismutase [Fe], chloroplastic-like isoform X1 [Nicotiana tabacum]	AT5G51100
XP_016491746.1	PREDICTED: oxygen-evolving enhancer protein 1, chloroplastic-like [Nicotiana tabacum]	AT3G50820
XP_016501478.1	PREDICTED: glutathione S-transferase DHAR2-like [Nicotiana tabacum]	AT1G75270
XP_016433192.1	PREDICTED: L-ascorbate peroxidase 2, cytosolic-like [Nicotiana tabacum]	AT1G07890
XP_016437024.1	PREDICTED: 60S ribosomal protein L15-like [Nicotiana tabacum]	AT4G16720
XP_016513515.1	PREDICTED: uncharacterized protein C167.05-like [Nicotiana tabacum]	AT3G53990
XP_016452492.1	PREDICTED: 6-phosphogluconate dehydrogenase, decarboxylating 2, chloroplastic [Nicotiana tabacum]	AT5G41670
XP_016475582.1	PREDICTED: mitochondrial outer membrane protein porin 2-like [Nicotiana tabacum]	AT5G67500
XP_016510071.1	PREDICTED: 5-methyltetrahydropteroyltriglutamate--homocysteine methyltransferase [Nicotiana tabacum]	AT5G17920
XP_016436854.1	PREDICTED: putative H/ACA ribonucleoprotein complex subunit 1-like protein 1 [Nicotiana tabacum]	AT3G03920
XP_016454451.1	PREDICTED: aspartate aminotransferase, cytoplasmic-like [Nicotiana tabacum]	AT5G11520
XP_016454830.1	PREDICTED: NAD(P)H:quinone oxidoreductase-like, partial [Nicotiana tabacum]	AT3G27890
XP_016464411.1	PREDICTED: uncharacterized protein LOC107787366 [Nicotiana tabacum]	AT2G41475
XP_016498734.1	PREDICTED: fructokinase-2-like [Nicotiana tabacum]	AT3G59480
XP_016438315.1	PREDICTED: heat shock 70 kDa protein, mitochondrial-like [Nicotiana tabacum]	AT5G09590
XP_016455668.1	PREDICTED: probable glutathione S-transferase [Nicotiana tabacum]	AT3G09270
NP_054506.2	ATP synthase CF1 beta subunit (plastid) [Nicotiana tabacum]	ArthCp029
XP_016513256.1	PREDICTED: superoxide dismutase [Mn], mitochondrial [Nicotiana tabacum]	AT3G10920
XP_016481741.1	PREDICTED: probable glutathione S-transferase [Nicotiana tabacum]	AT3G09270
XP_016442374.1	PREDICTED: carbonic anhydrase, chloroplastic-like [Nicotiana tabacum]	AT3G01500
XP_016443159.1	PREDICTED: histone H2AX-like [Nicotiana tabacum]	AT1G54690
NP_054479.1	ribosomal protein S16 (plastid) [Nicotiana tabacum]	ArthCp004
XP_016469712.1	PREDICTED: cell division cycle protein 48 homolog [Nicotiana tabacum]	AT5G03340
XP_016435527.1	PREDICTED: calmodulin-7 [Nicotiana tabacum]	AT3G43810
XP_016455453.1	PREDICTED: calmodulin [Nicotiana tabacum]	AT3G43810
XP_016463796.1	PREDICTED: formate dehydrogenase, mitochondrial-like [Nicotiana tabacum]	AT5G14780
XP_016514518.1	PREDICTED: 20 kDa chaperonin, chloroplastic-like [Nicotiana tabacum]	AT5G20720
XP_016487612.1	PREDICTED: DEAD-box ATP-dependent RNA helicase 20-like [Nicotiana tabacum]	AT5G63120
XP_016500062.1	PREDICTED: photosystem I reaction center subunit IV A, chloroplastic, partial [Nicotiana tabacum]	AT2G20260
XP_016467386.1	PREDICTED: 40S ribosomal protein S5 [Nicotiana tabacum]	AT3G11940
XP_016487153.1	PREDICTED: probable pyridoxal 5'-phosphate synthase subunit PDX1 [Nicotiana tabacum]	AT5G01410
XP_016443727.1	PREDICTED: endoplasmin homolog [Nicotiana tabacum]	AT4G24190
XP_016478681.1	PREDICTED: DEAD-box ATP-dependent RNA helicase 56-like [Nicotiana tabacum]	AT5G11200
XP_016511508.1	PREDICTED: nucleosome assembly protein 1;1-like [Nicotiana tabacum]	AT4G26110
XP_016499512.1	PREDICTED: V-type proton ATPase catalytic subunit A [Nicotiana tabacum]	AT1G78900
XP_016432938.1	PREDICTED: membrane-associated 30 kDa protein, chloroplastic-like, partial [Nicotiana tabacum]	AT1G65260
XP_016505522.1	PREDICTED: proteasome subunit alpha type-7 [Nicotiana tabacum]	AT5G66140
XP_016513643.1	PREDICTED: proteasome subunit beta type-4-like [Nicotiana tabacum]	AT1G56450
XP_016442396.1	PREDICTED: 26S protease regulatory subunit S10B homolog B-like [Nicotiana tabacum]	AT5G43010
XP_016486185.1	PREDICTED: GTP-binding protein SAR2 [Nicotiana tabacum]	AT3G62560
XP_016463077.1	PREDICTED: 60S ribosomal protein L6-like [Nicotiana tabacum]	AT1G74050
XP_016442222.1	PREDICTED: glucan endo-1,3-beta-glucosidase 12-like [Nicotiana tabacum]	AT5G55180
XP_016462431.1	PREDICTED: heat shock protein 90-5, chloroplastic-like [Nicotiana tabacum]	AT2G04030
XP_016439503.1	PREDICTED: sm-like protein LSM7 [Nicotiana tabacum]	AT2G03870
XP_016459557.1	PREDICTED: 40S ribosomal protein S19-3-like [Nicotiana tabacum]	AT5G61170
XP_016442049.1	PREDICTED: CBS domain-containing protein CBSX3, mitochondrial-like [Nicotiana tabacum]	AT5G10860
XP_016467646.1	PREDICTED: 26S proteasome non-ATPase regulatory subunit 2 homolog A-like [Nicotiana tabacum]	AT2G20580
XP_016492448.1	PREDICTED: ADP,ATP carrier protein, mitochondrial [Nicotiana tabacum]	AT5G13490
XP_016469408.1	PREDICTED: elongation factor 1-delta 1-like isoform X1 [Nicotiana tabacum]	AT2G18110
XP_016452224.1	PREDICTED: proteasome subunit beta type-3-A [Nicotiana tabacum]	AT1G21720
XP_016437042.1	PREDICTED: 60S ribosomal protein L11-1 [Nicotiana tabacum]	AT2G42740
XP_016452520.1	PREDICTED: nuclear transport factor 2-like isoform X1 [Nicotiana tabacum]	AT1G27970
XP_016455903.1	PREDICTED: monodehydroascorbate reductase [Nicotiana tabacum]	AT3G52880
XP_016443582.1	PREDICTED: photosystem I reaction center subunit XI, chloroplastic-like [Nicotiana tabacum]	AT4G12800
XP_016447515.1	PREDICTED: bifunctional protein FolD 2-like, partial [Nicotiana tabacum]	AT3G12290
XP_016484892.1	PREDICTED: 14-3-3-like protein D [Nicotiana tabacum]	AT5G65430
XP_016444880.1	PREDICTED: protein PROTON GRADIENT REGULATION 5, chloroplastic-like [Nicotiana tabacum]	AT2G05620
XP_016498139.1	PREDICTED: polyubiquitin 4-like [Nicotiana tabacum]	AT5G20620
XP_016498304.1	PREDICTED: GDP-mannose 3,5-epimerase 1-like [Nicotiana tabacum]	AT5G28840
NP_054536.1	ribosomal protein L16 (plastid) [Nicotiana tabacum]	ArthCp060
NP_054482.2	ATP synthase CF0 B subunit (plastid) [Nicotiana tabacum]	ArthCp008
XP_016506838.1	PREDICTED: aquaporin PIP2-7-like [Nicotiana tabacum]	AT2G37170
XP_016444557.1	PREDICTED: heat shock protein 90-6, mitochondrial-like [Nicotiana tabacum]	AT3G07770
XP_016467735.1	PREDICTED: adenosine kinase 2-like [Nicotiana tabacum]	AT5G03300
XP_016501007.1	PREDICTED: 26S proteasome non-ATPase regulatory subunit 6 homolog [Nicotiana tabacum]	AT4G24820
XP_016502000.1	PREDICTED: oxygen-evolving enhancer protein 1, chloroplastic [Nicotiana tabacum]	AT3G50820
XP_016435092.1	PREDICTED: 60S ribosomal protein L44 [Nicotiana tabacum]	AT4G14320
XP_016488811.1	PREDICTED: peroxidase 12-like [Nicotiana tabacum]	AT1G71695
XP_016437401.1	PREDICTED: 60S ribosomal protein L27-like [Nicotiana tabacum]	AT4G15000
XP_016438905.1	PREDICTED: guanine nucleotide-binding protein subunit beta-like protein, partial [Nicotiana tabacum]	AT1G18080
XP_016474934.1	PREDICTED: heat shock 70 kDa protein [Nicotiana tabacum]	AT1G16030
XP_016490465.1	PREDICTED: chaperonin 60 subunit beta 2, chloroplastic [Nicotiana tabacum]	AT3G13470
XP_016507844.1	PREDICTED: mitochondrial uncoupling protein 1-like [Nicotiana tabacum]	AT3G54110
XP_016445694.1	PREDICTED: 60S ribosomal protein L8 [Nicotiana tabacum]	AT4G36130
XP_016438464.1	PREDICTED: basic transcription factor 3-like [Nicotiana tabacum]	AT1G17880
XP_016496808.1	PREDICTED: proteasome subunit alpha type-6 [Nicotiana tabacum]	AT2G05840
XP_016436980.1	PREDICTED: V-type proton ATPase subunit c2 [Nicotiana tabacum]	AT1G19910
XP_016439471.1	PREDICTED: GTP-binding nuclear protein Ran-B1 [Nicotiana tabacum]	AT5G55190
XP_016442104.1	PREDICTED: allene oxide cyclase 4, chloroplastic-like [Nicotiana tabacum]	AT3G25780
XP_016479062.1	PREDICTED: adenylate kinase 4-like [Nicotiana tabacum]	AT5G63400
XP_016498345.1	PREDICTED: stromal 70 kDa heat shock-related protein, chloroplastic [Nicotiana tabacum]	AT5G49910
XP_016485836.1	PREDICTED: reactive Intermediate Deaminase A, chloroplastic-like [Nicotiana tabacum]	AT3G20390
XP_016457714.1	PREDICTED: plasma membrane ATPase 2 [Nicotiana tabacum]	AT5G62670
XP_016500013.1	PREDICTED: pyruvate kinase, cytosolic isozyme isoform X1 [Nicotiana tabacum]	AT5G08570
XP_016437737.1	PREDICTED: calmodulin-like [Nicotiana tabacum]	AT3G43810
XP_016433523.1	PREDICTED: V-type proton ATPase subunit E-like [Nicotiana tabacum]	AT1G64200
XP_016459028.1	PREDICTED: HVA22-like protein a [Nicotiana tabacum]	AT1G74520
XP_016434194.1	PREDICTED: protein TRI1-like [Nicotiana tabacum]	AT3G03590
XP_016487880.1	PREDICTED: 14 kDa proline-rich protein DC2.15-like [Nicotiana tabacum]	AT2G45180
XP_016458802.1	PREDICTED: uncharacterized protein LOC107782145 [Nicotiana tabacum]	AT4G39730
XP_016476419.1	PREDICTED: phosphoglucomutase, cytoplasmic-like, partial [Nicotiana tabacum]	AT1G70730
XP_016503801.1	PREDICTED: nucleosome assembly protein 1;3-like [Nicotiana tabacum]	AT2G19480
XP_016466387.1	PREDICTED: sucrose synthase [Nicotiana tabacum]	AT3G43190
NP_054534.1	ribosomal protein S8 (plastid) [Nicotiana tabacum]	ArthCp058
XP_016481297.1	PREDICTED: heterogeneous nuclear ribonucleoprotein R-like isoform X2 [Nicotiana tabacum]	AT2G44710
XP_016484560.1	PREDICTED: FK506-binding protein 4-like [Nicotiana tabacum]	#N/A
XP_016484347.1	PREDICTED: bifunctional epoxide hydrolase 2-like [Nicotiana tabacum]	AT4G02340
XP_016494434.1	PREDICTED: chlorophyll a-b binding protein 8, chloroplastic [Nicotiana tabacum]	AT1G61520
XP_016514796.1	PREDICTED: glucose-6-phosphate 1-dehydrogenase, cytoplasmic isoform [Nicotiana tabacum]	AT5G40760
XP_016448098.1	PREDICTED: exosome complex component RRP41 homolog, partial [Nicotiana tabacum]	AT3G61620
XP_016469978.1	PREDICTED: uncharacterized protein LOC107792293 isoform X1 [Nicotiana tabacum]	AT5G08060
XP_016437474.1	PREDICTED: protein LIGHT-DEPENDENT SHORT HYPOCOTYLS 10-like [Nicotiana tabacum]	AT2G42610
XP_016463955.1	PREDICTED: proteasome subunit alpha type-1-A-like [Nicotiana tabacum]	AT5G42790
XP_016475536.1	PREDICTED: uncharacterized protein LOC107797187 [Nicotiana tabacum]	AT1G08580
XP_016478275.1	PREDICTED: uncharacterized protein LOC107799650 [Nicotiana tabacum]	AT4G26410
XP_016485770.1	PREDICTED: methylenetetrahydrofolate reductase 2-like [Nicotiana tabacum]	AT2G44160
XP_016501161.1	PREDICTED: gamma carbonic anhydrase 1, mitochondrial-like [Nicotiana tabacum]	AT1G19580
XP_016506609.1	PREDICTED: uncharacterized protein LOC107824376 [Nicotiana tabacum]	AT1G79390
XP_016451055.1	PREDICTED: vesicle-associated membrane protein 711 [Nicotiana tabacum]	AT5G11150
XP_016433828.1	PREDICTED: 26S proteasome regulatory subunit 4 homolog A-like [Nicotiana tabacum]	AT4G29040
XP_016444881.1	PREDICTED: eukaryotic translation initiation factor-like [Nicotiana tabacum]	AT5G35620
XP_016478812.1	PREDICTED: ras-related protein RABD2a-like [Nicotiana tabacum]	AT1G02130
XP_016499504.1	PREDICTED: chlorophyll a-b binding protein CP26, chloroplastic-like [Nicotiana tabacum]	AT4G10340
XP_016501159.1	PREDICTED: proteasome subunit alpha type-1-B [Nicotiana tabacum]	AT1G47250
XP_016509626.1	PREDICTED: 21 kDa protein-like [Nicotiana tabacum]	AT5G20740
XP_016433650.1	PREDICTED: ferredoxin--NADP reductase, leaf-type isozyme, chloroplastic [Nicotiana tabacum]	AT1G20020
XP_016505277.1	PREDICTED: hsp70-Hsp90 organizing protein 2-like, partial [Nicotiana tabacum]	AT4G12400
XP_016437091.1	PREDICTED: 40S ribosomal protein S2-3-like [Nicotiana tabacum]	AT1G58684
NP_054548.1	ribosomal protein S7 (plastid) [Nicotiana tabacum]	ArthCp088
XP_016438927.1	PREDICTED: hsp70-Hsp90 organizing protein 2-like [Nicotiana tabacum]	AT1G62740
XP_016454972.1	PREDICTED: protein EXORDIUM-like [Nicotiana tabacum]	AT4G08950
XP_016442223.1	PREDICTED: aspartate--tRNA ligase 2, cytoplasmic-like [Nicotiana tabacum]	AT4G31180
XP_016445058.1	PREDICTED: nascent polypeptide-associated complex subunit alpha-like protein 2 [Nicotiana tabacum]	AT3G49470
XP_016500514.1	PREDICTED: glycine-rich RNA-binding protein-like [Nicotiana tabacum]	AT4G39260
XP_016473887.1	PREDICTED: 40S ribosomal protein S2-3-like [Nicotiana tabacum]	AT1G58684
XP_016435942.1	PREDICTED: pre-mRNA cleavage factor Im 25 kDa subunit 2-like [Nicotiana tabacum]	AT4G25550
XP_016463353.1	PREDICTED: peroxisomal fatty acid beta-oxidation multifunctional protein AIM1-like [Nicotiana tabacum]	AT4G29010
XP_016466287.1	PREDICTED: thioredoxin-like protein Clot [Nicotiana tabacum]	AT5G42850
XP_016438052.1	PREDICTED: proteasome subunit beta type-1-like [Nicotiana tabacum]	AT3G60820
XP_016500513.1	PREDICTED: glycine-rich RNA-binding protein-like [Nicotiana tabacum]	AT4G39260
XP_016434204.1	PREDICTED: ATP-dependent Clp protease proteolytic subunit 5, chloroplastic-like [Nicotiana tabacum]	AT1G02560
XP_016439016.1	PREDICTED: uncharacterized protein LOC107764953 [Nicotiana tabacum]	AT5G66090
XP_016457507.1	PREDICTED: ras-related protein RABB1c-like [Nicotiana tabacum]	AT4G17170
XP_016505397.1	PREDICTED: plasminogen activator inhibitor 1 RNA-binding protein-like [Nicotiana tabacum]	AT4G17520
XP_016516153.1	PREDICTED: peptidyl-prolyl cis-trans isomerase FKBP62-like [Nicotiana tabacum]	AT3G25230
XP_016461797.1	PREDICTED: proteasome subunit beta type-4-like [Nicotiana tabacum]	AT1G56450
XP_016449555.1	PREDICTED: 40S ribosomal protein S28 [Nicotiana tabacum]	AT5G64140
XP_016469670.1	PREDICTED: transaldolase-like [Nicotiana tabacum]	AT5G13420
XP_016482640.1	PREDICTED: ras-related protein RABE1a [Nicotiana tabacum]	AT5G59840
XP_016437347.1	PREDICTED: ras-related protein RABA2a-like [Nicotiana tabacum]	AT1G09630
XP_016442307.1	PREDICTED: uncharacterized protein LOC107767732 [Nicotiana tabacum]	AT1G73940
XP_016446804.1	PREDICTED: ATP-dependent Clp protease proteolytic subunit 5, chloroplastic-like [Nicotiana tabacum]	AT1G02560
XP_016480413.1	PREDICTED: leucine aminopeptidase 2, chloroplastic-like [Nicotiana tabacum]	AT4G30920
XP_016482187.1	PREDICTED: pyruvate kinase 1, cytosolic-like [Nicotiana tabacum]	AT3G52990
XP_016459003.1	PREDICTED: probable N-acetyl-gamma-glutamyl-phosphate reductase, chloroplastic [Nicotiana tabacum]	AT2G19940
XP_016494449.1	PREDICTED: 17.3 kDa class II heat shock protein-like [Nicotiana tabacum]	AT5G12020
XP_016489723.1	PREDICTED: proteasome subunit alpha type-3 [Nicotiana tabacum]	AT2G27020
XP_016437524.1	PREDICTED: dihydroneopterin aldolase 2-like isoform X1 [Nicotiana tabacum]	AT3G11750
XP_016443822.1	PREDICTED: cytochrome b6 [Nicotiana tabacum]	ArthCp053
XP_016450237.1	PREDICTED: protein LIGHT-DEPENDENT SHORT HYPOCOTYLS 5-like [Nicotiana tabacum]	AT1G07090
XP_016455689.1	PREDICTED: phospholipase D alpha 1 [Nicotiana tabacum]	AT3G15730
XP_016488059.1	PREDICTED: small heat shock protein, chloroplastic-like [Nicotiana tabacum]	AT4G25200
XP_016488394.1	PREDICTED: 26S proteasome non-ATPase regulatory subunit 1 homolog A-like [Nicotiana tabacum]	AT2G32730
XP_016474462.1	PREDICTED: sucrose synthase [Nicotiana tabacum]	AT3G43190
XP_016464962.1	PREDICTED: 14-3-3-like protein B [Nicotiana tabacum]	AT1G78300
XP_016446173.1	PREDICTED: ran-binding protein 1 homolog c-like [Nicotiana tabacum]	AT5G58590
XP_016459790.1	PREDICTED: protein DJ-1 homolog D-like [Nicotiana tabacum]	AT3G02720
XP_016491255.1	PREDICTED: class I heat shock protein-like [Nicotiana tabacum]	AT1G53540
XP_016466141.1	PREDICTED: glucose-6-phosphate isomerase 1, chloroplastic-like isoform X1 [Nicotiana tabacum]	AT4G24620
XP_016478005.1	PREDICTED: 25.3 kDa vesicle transport protein-like [Nicotiana tabacum]	AT1G11890
XP_016479169.1	PREDICTED: heat shock 70 kDa protein 15-like isoform X1 [Nicotiana tabacum]	AT1G79930
XP_016492030.1	PREDICTED: glutathione S-transferase zeta class-like [Nicotiana tabacum]	AT2G02390
XP_016497542.1	PREDICTED: probable glutathione S-transferase [Nicotiana tabacum]	AT3G09270
XP_016503244.1	PREDICTED: glutathione S-transferase U9-like [Nicotiana tabacum]	AT5G62480
XP_016505878.1	PREDICTED: protein PPLZ12 [Nicotiana tabacum]	AT5G51570
XP_016508743.1	PREDICTED: GDP-mannose 3,5-epimerase 1 [Nicotiana tabacum]	AT5G28840
XP_016510901.1	PREDICTED: glutathione S-transferase zeta class-like [Nicotiana tabacum]	AT2G02390
XP_016460362.1	PREDICTED: phosphoglycerate kinase, cytosolic-like [Nicotiana tabacum]	AT1G79550
XP_016494189.1	PREDICTED: phosphoglycerate kinase, chloroplastic [Nicotiana tabacum]	AT1G56190
XP_016505943.1	PREDICTED: fructose-bisphosphate aldolase cytoplasmic isozyme-like [Nicotiana tabacum]	AT2G36460
XP_016442628.1	PREDICTED: nucleoside diphosphate kinase 2, chloroplastic [Nicotiana tabacum]	AT5G63310
XP_016457741.1	PREDICTED: ATP sulfurylase 1, chloroplastic-like [Nicotiana tabacum]	AT3G22890
XP_016470530.1	PREDICTED: ruBisCO large subunit-binding protein subunit beta, chloroplastic-like [Nicotiana tabacum]	AT1G55490
XP_016443697.1	PREDICTED: protein QUIRKY-like [Nicotiana tabacum]	AT3G57880
XP_016443746.1	PREDICTED: 20 kDa chaperonin, chloroplastic-like [Nicotiana tabacum]	AT5G20720
XP_016453513.1	PREDICTED: selenoprotein H-like [Nicotiana tabacum]	AT4G31360
XP_016466429.1	PREDICTED: ubiquitin-conjugating enzyme E2 36 [Nicotiana tabacum]	AT1G16890
XP_016482213.1	PREDICTED: selenoprotein H-like [Nicotiana tabacum]	AT4G31360
XP_016489863.1	PREDICTED: 20 kDa chaperonin, chloroplastic-like [Nicotiana tabacum]	AT5G20720
XP_016436727.1	PREDICTED: elongation factor Tu, mitochondrial-like [Nicotiana tabacum]	AT4G02930
XP_016471303.1	PREDICTED: 40S ribosomal protein S21-like [Nicotiana tabacum]	AT5G27700
XP_016435498.1	PREDICTED: phosphoribulokinase, chloroplastic-like [Nicotiana tabacum]	AT1G32060
XP_016437602.1	PREDICTED: uncharacterized protein LOC107763627 isoform X1 [Nicotiana tabacum]	AT5G64180
XP_016437795.1	PREDICTED: protein transport protein Sec61 subunit beta-like [Nicotiana tabacum]	AT3G60540
XP_016452405.1	PREDICTED: glycine-rich RNA-binding protein 4, mitochondrial-like [Nicotiana tabacum]	AT5G61030
XP_016460760.1	PREDICTED: FAM10 family protein At4g22670-like [Nicotiana tabacum]	AT4G22670
XP_016464081.1	PREDICTED: 31 kDa ribonucleoprotein, chloroplastic-like [Nicotiana tabacum]	AT4G24770
XP_016502573.1	PREDICTED: eukaryotic translation initiation factor 5A-1 [Nicotiana tabacum]	AT1G13950
XP_016505203.1	PREDICTED: eukaryotic translation initiation factor 5A-1-like [Nicotiana tabacum]	AT1G13950
XP_016506987.1	PREDICTED: uncharacterized protein At4g28440-like [Nicotiana tabacum]	AT4G28440
XP_016515298.1	PREDICTED: phosphoglucomutase, cytoplasmic, partial [Nicotiana tabacum]	AT1G70730
XP_016465109.1	PREDICTED: 2-Cys peroxiredoxin BAS1, chloroplastic-like [Nicotiana tabacum]	AT5G06290
XP_016435733.1	PREDICTED: ATP synthase subunit d, mitochondrial-like [Nicotiana tabacum]	AT3G52300
XP_016436927.1	PREDICTED: ADP,ATP carrier protein, mitochondrial [Nicotiana tabacum]	AT5G13490
XP_016447691.1	PREDICTED: protein mago nashi homolog [Nicotiana tabacum]	AT1G02140
XP_016448299.1	PREDICTED: annexin D4-like [Nicotiana tabacum]	AT2G38750
XP_016452486.1	PREDICTED: uncharacterized protein LOC107777040 [Nicotiana tabacum]	AT2G03440
XP_016502108.1	PREDICTED: histone H3-like centromeric protein HTR12 [Nicotiana tabacum]	AT1G01370
XP_016479796.1	PREDICTED: ras-related protein Rab2BV-like isoform X1 [Nicotiana tabacum]	AT1G07410
XP_016466632.1	PREDICTED: T-complex protein 1 subunit theta-like isoform X1 [Nicotiana tabacum]	AT3G03960
XP_016507936.1	PREDICTED: 2-alkenal reductase (NADP(+)-dependent)-like [Nicotiana tabacum]	AT5G16990
XP_016471256.1	PREDICTED: dnaJ protein homolog isoform X1 [Nicotiana tabacum]	AT5G22060
XP_016497944.1	PREDICTED: uncharacterized protein LOC107816711 [Nicotiana tabacum]	AT1G76020
XP_016479771.1	PREDICTED: plasminogen activator inhibitor 1 RNA-binding protein-like [Nicotiana tabacum]	AT4G17520
XP_016439978.1	PREDICTED: ribulose bisphosphate carboxylase/oxygenase activase 1, chloroplastic-like [Nicotiana tabacum]	AT2G39730
XP_016458577.1	PREDICTED: translationally-controlled tumor protein homolog [Nicotiana tabacum]	AT3G16640
XP_016463036.1	PREDICTED: probable xyloglucan endotransglucosylase/hydrolase protein 16 [Nicotiana tabacum]	AT3G23730
XP_016472140.1	PREDICTED: phosphomannomutase [Nicotiana tabacum]	AT2G45790
XP_016435165.1	PREDICTED: V-type proton ATPase subunit B2-like [Nicotiana tabacum]	AT4G38510
XP_016447186.1	PREDICTED: lipoxygenase homology domain-containing protein 1-like [Nicotiana tabacum]	AT2G22170
XP_016453497.1	PREDICTED: glutamine synthetase-like [Nicotiana tabacum]	AT5G37600
XP_016498155.1	PREDICTED: eukaryotic translation initiation factor 2 subunit alpha-like [Nicotiana tabacum]	AT2G40290
XP_016504302.1	PREDICTED: neurofilament heavy polypeptide-like isoform X2 [Nicotiana tabacum]	AT4G31880
XP_016509264.1	PREDICTED: probable glutathione peroxidase 4 [Nicotiana tabacum]	AT2G48150
XP_016510195.1	PREDICTED: prostaglandin E synthase 2-like [Nicotiana tabacum]	AT5G42150
XP_016473952.1	PREDICTED: HVA22-like protein c isoform X1 [Nicotiana tabacum]	AT1G69700
XP_016437863.1	PREDICTED: aspartate aminotransferase, chloroplastic-like [Nicotiana tabacum]	AT4G31990
XP_016443775.1	PREDICTED: 60S ribosomal protein L9-1-like [Nicotiana tabacum]	AT1G33140
NP_054517.1	photosystem II protein V (plastid) [Nicotiana tabacum]	ArthCp039
XP_016434731.1	PREDICTED: uncharacterized protein LOC107761075 [Nicotiana tabacum]	AT3G27160
XP_016466715.1	PREDICTED: ATP-dependent Clp protease ATP-binding subunit ClpA homolog CD4B, chloroplastic [Nicotiana tabacum]	AT5G50920
XP_016433254.1	PREDICTED: adenine phosphoribosyltransferase 1-like [Nicotiana tabacum]	AT1G27450
XP_016462324.1	PREDICTED: S-adenosylmethionine synthase 1 [Nicotiana tabacum]	AT2G36880
XP_016432406.1	PREDICTED: probable methionine--tRNA ligase [Nicotiana tabacum]	AT2G40660
XP_016445843.1	PREDICTED: uncharacterized protein LOC107771029 [Nicotiana tabacum]	AT1G74730
XP_016461365.1	PREDICTED: adenine phosphoribosyltransferase 3-like [Nicotiana tabacum]	AT4G22570
XP_016463225.1	PREDICTED: 50S ribosomal protein L22, chloroplastic-like [Nicotiana tabacum]	AT4G28360
XP_016468151.1	PREDICTED: 60S ribosomal protein L17-2-like [Nicotiana tabacum]	AT1G27400
XP_016472260.1	PREDICTED: uncharacterized protein LOC107794288 [Nicotiana tabacum]	AT5G14910
XP_016515728.1	PREDICTED: 60S ribosomal protein L17-1 [Nicotiana tabacum]	AT1G27400
XP_016451015.1	PREDICTED: 60S ribosomal protein L18a-like [Nicotiana tabacum]	AT2G34480
XP_016443711.1	PREDICTED: ruBisCO large subunit-binding protein subunit alpha-like [Nicotiana tabacum]	AT2G28000
XP_016449234.1	PREDICTED: chlorophyll a-b binding protein CP29.1, chloroplastic-like [Nicotiana tabacum]	AT3G08940
XP_016504168.1	PREDICTED: ornithine carbamoyltransferase, chloroplastic-like [Nicotiana tabacum]	AT1G75330
XP_016510759.1	PREDICTED: V-type proton ATPase subunit H-like [Nicotiana tabacum]	AT3G42050
XP_016499653.1	PREDICTED: 60S ribosomal protein L4-like [Nicotiana tabacum]	AT3G09630
XP_016484706.1	PREDICTED: V-type proton ATPase subunit C-like [Nicotiana tabacum]	AT1G12840
XP_016453928.1	PREDICTED: xyloglucan endotransglucosylase/hydrolase 2-like [Nicotiana tabacum]	AT4G14130
XP_016454309.1	PREDICTED: hypersensitive-induced response protein 1-like [Nicotiana tabacum]	AT5G62740
XP_016455035.1	PREDICTED: 6-phosphogluconate dehydrogenase, decarboxylating 1 [Nicotiana tabacum]	AT3G02360
XP_016458616.1	PREDICTED: hypersensitive-induced response protein 2 [Nicotiana tabacum]	AT5G62740
XP_016473501.1	PREDICTED: T-complex protein 1 subunit beta-like, partial [Nicotiana tabacum]	AT5G20890
XP_016482488.1	PREDICTED: peptidyl-prolyl cis-trans isomerase CYP22-like [Nicotiana tabacum]	AT2G38730
XP_016492909.1	PREDICTED: 30S ribosomal protein S20, chloroplastic-like isoform X1 [Nicotiana tabacum]	AT3G15190
XP_016494762.1	PREDICTED: LOW QUALITY PROTEIN: ATP synthase gamma chain, chloroplastic-like [Nicotiana tabacum]	AT4G04640
XP_016474087.1	PREDICTED: 40S ribosomal protein S18-like [Nicotiana tabacum]	AT1G34030
XP_016443492.1	PREDICTED: probable signal peptidase complex subunit 2 [Nicotiana tabacum]	AT2G39960
XP_016465007.1	PREDICTED: uracil phosphoribosyltransferase [Nicotiana tabacum]	AT3G53900
XP_016487301.1	PREDICTED: probable prolyl 4-hydroxylase 10 [Nicotiana tabacum]	AT5G66060
XP_016460692.1	PREDICTED: 40S ribosomal protein S7 [Nicotiana tabacum]	AT1G48830
XP_016485732.1	PREDICTED: eukaryotic translation initiation factor 3 subunit B-like [Nicotiana tabacum]	AT5G27640
NP_054539.1	ribosomal protein S19 (plastid) [Nicotiana tabacum]	ArthCp063
XP_016445835.1	PREDICTED: D-3-phosphoglycerate dehydrogenase 2, chloroplastic-like [Nicotiana tabacum]	AT1G17745
XP_016448655.1	PREDICTED: nitrogen regulatory protein P-II homolog [Nicotiana tabacum]	AT4G01900
XP_016467793.1	PREDICTED: ATP-dependent Clp protease proteolytic subunit-related protein 4, chloroplastic-like [Nicotiana tabacum]	AT4G17040
XP_016468518.1	PREDICTED: uncharacterized protein LOC107791045 [Nicotiana tabacum]	AT3G22430
XP_016476718.1	PREDICTED: 16.9 kDa class I heat shock protein 1-like [Nicotiana tabacum]	AT4G10250
XP_016484861.1	PREDICTED: monocopper oxidase-like protein SKU5 [Nicotiana tabacum]	AT4G12420
XP_016484031.1	PREDICTED: nascent polypeptide-associated complex subunit alpha-like protein 1 isoform X1 [Nicotiana tabacum]	AT3G12390
XP_016442120.1	PREDICTED: 60S ribosomal protein L3-2 [Nicotiana tabacum]	AT1G61580
XP_016453052.1	PREDICTED: probable endo-1,3(4)-beta-glucanase ARB_01444 isoform X2 [Nicotiana tabacum]	AT5G15870
XP_016457148.1	PREDICTED: mitochondrial import receptor subunit TOM20-like [Nicotiana tabacum]	AT3G27080
XP_016461894.1	PREDICTED: cell division control protein 2 homolog A [Nicotiana tabacum]	AT3G48750
XP_016478330.1	PREDICTED: V-type proton ATPase subunit a2-like [Nicotiana tabacum]	AT4G39080
XP_016495269.1	PREDICTED: uncharacterized protein LOC107814369 [Nicotiana tabacum]	#N/A
XP_016504785.1	PREDICTED: protein EXORDIUM-like [Nicotiana tabacum]	AT4G08950
XP_016437378.1	PREDICTED: ras-related protein RABD2a [Nicotiana tabacum]	AT1G02130
XP_016438516.1	PREDICTED: plasma membrane-associated cation-binding protein 1-like [Nicotiana tabacum]	AT4G20260
XP_016445885.1	PREDICTED: 50S ribosomal protein L17, chloroplastic-like [Nicotiana tabacum]	AT3G54210
XP_016485966.1	PREDICTED: protein argonaute 1-like isoform X1 [Nicotiana tabacum]	AT1G48410
XP_016493546.1	PREDICTED: trans-cinnamate 4-monooxygenase-like [Nicotiana tabacum]	AT2G30490
XP_016503567.1	PREDICTED: 50S ribosomal protein L17, chloroplastic [Nicotiana tabacum]	AT3G54210
XP_016513165.1	PREDICTED: probable rRNA-processing protein EBP2 homolog [Nicotiana tabacum]	AT3G22660
XP_016515139.1	PREDICTED: UMP-CMP kinase 3 [Nicotiana tabacum]	AT5G26667
XP_016462269.1	PREDICTED: probable xyloglucan endotransglucosylase/hydrolase protein [Nicotiana tabacum]	AT5G13870
XP_016437083.1	PREDICTED: photosystem I reaction center subunit II, chloroplastic-like [Nicotiana tabacum]	AT1G03130
XP_016445234.1	PREDICTED: 26S protease regulatory subunit 6B homolog [Nicotiana tabacum]	AT5G58290
XP_016468019.1	PREDICTED: 26S proteasome non-ATPase regulatory subunit 14 homolog [Nicotiana tabacum]	AT5G23540
XP_016498533.1	PREDICTED: proteasome subunit beta type-3-A-like [Nicotiana tabacum]	AT1G21720
XP_016460455.1	PREDICTED: aldehyde dehydrogenase family 2 member B4, mitochondrial-like isoform X1 [Nicotiana tabacum]	AT3G48000
XP_016450888.1	PREDICTED: sucrose synthase-like [Nicotiana tabacum]	AT3G43190
XP_016504786.1	PREDICTED: protein EXORDIUM-like [Nicotiana tabacum]	AT4G08950
XP_016437318.1	PREDICTED: miraculin-like [Nicotiana tabacum]	AT1G17860
XP_016444703.1	PREDICTED: glutamate-1-semialdehyde 2,1-aminomutase, chloroplastic-like, partial [Nicotiana tabacum]	AT3G48730
XP_016446259.1	PREDICTED: outer envelope pore protein 24B, chloroplastic-like [Nicotiana tabacum]	AT5G42960
XP_016458222.1	PREDICTED: 50S ribosomal protein L21, chloroplastic-like [Nicotiana tabacum]	AT1G35680
XP_016473537.1	PREDICTED: vacuolar protein sorting-associated protein 26A [Nicotiana tabacum]	AT5G53530
XP_016479929.1	PREDICTED: glyceraldehyde-3-phosphate dehydrogenase B, chloroplastic-like [Nicotiana tabacum]	AT1G42970
XP_016434604.1	PREDICTED: clathrin light chain 1-like [Nicotiana tabacum]	AT2G20760
XP_016496428.1	PREDICTED: clathrin light chain 1-like [Nicotiana tabacum]	AT2G20760
XP_016434191.1	PREDICTED: triosephosphate isomerase, chloroplastic-like [Nicotiana tabacum]	AT2G21170
XP_016481028.1	PREDICTED: pectin acetylesterase 12-like isoform X1 [Nicotiana tabacum]	AT3G05910
XP_016485023.1	PREDICTED: 26S proteasome non-ATPase regulatory subunit 11 homolog [Nicotiana tabacum]	AT1G29150
XP_016437316.1	PREDICTED: phosphoenolpyruvate carboxylase-like [Nicotiana tabacum]	AT3G14940
XP_016438830.1	PREDICTED: dihydrolipoyllysine-residue acetyltransferase component 4 of pyruvate dehydrogenase complex, chloroplastic-like [Nicotiana tabacum]	AT3G25860
XP_016458078.1	PREDICTED: ATP synthase subunit b', chloroplastic-like [Nicotiana tabacum]	AT4G32260
XP_016464882.1	PREDICTED: 50S ribosomal protein L19, chloroplastic-like [Nicotiana tabacum]	AT4G17560
XP_016472435.1	PREDICTED: latex serine proteinase inhibitor-like [Nicotiana tabacum]	AT1G73325
XP_016466193.1	PREDICTED: 26S protease regulatory subunit 7 homolog A isoform X1 [Nicotiana tabacum]	AT1G53750
XP_016445489.1	PREDICTED: photosystem I reaction center subunit III, chloroplastic-like [Nicotiana tabacum]	AT1G31330
XP_016449102.1	PREDICTED: quinone oxidoreductase-like protein 2 homolog [Nicotiana tabacum]	AT3G56460
XP_016507133.1	PREDICTED: probable glutathione S-transferase, partial [Nicotiana tabacum]	AT3G09270
NP_054537.1	ribosomal protein S3 (plastid) [Nicotiana tabacum]	ArthCp061
XP_016439799.1	PREDICTED: probable glutathione S-transferase [Nicotiana tabacum]	AT3G09270
XP_016444082.1	PREDICTED: glutathione S-transferase U17-like [Nicotiana tabacum]	AT1G10370
XP_016460991.1	PREDICTED: vesicle-associated membrane protein 722-like [Nicotiana tabacum]	AT1G04760
XP_016463416.1	PREDICTED: probable NAD(P)H dehydrogenase (quinone) FQR1-like 1 [Nicotiana tabacum]	AT4G27270
XP_016470485.1	PREDICTED: uncharacterized protein LOC107792768 [Nicotiana tabacum]	AT1G30880
XP_016494191.1	PREDICTED: uncharacterized protein LOC107813431 [Nicotiana tabacum]	AT3G51610
XP_016444672.1	PREDICTED: ATP-dependent RNA helicase-like protein DB10 isoform X1 [Nicotiana tabacum]	AT3G01540
XP_016444760.1	PREDICTED: mannose-1-phosphate guanylyltransferase 1-like [Nicotiana tabacum]	AT2G39770
XP_016450498.1	PREDICTED: inosine-5'-monophosphate dehydrogenase 2-like [Nicotiana tabacum]	AT1G16350
XP_016454642.1	PREDICTED: aconitate hydratase, cytoplasmic-like [Nicotiana tabacum]	AT2G05710
XP_016454904.1	PREDICTED: photosynthetic NDH subunit of lumenal location 5, chloroplastic-like [Nicotiana tabacum]	AT5G13120
XP_016455957.1	PREDICTED: farnesyl pyrophosphate synthase 1-like [Nicotiana tabacum]	AT5G47770
XP_016470957.1	PREDICTED: plasminogen activator inhibitor 1 RNA-binding protein-like isoform X1 [Nicotiana tabacum]	AT4G17520
XP_016482874.1	PREDICTED: low-temperature-induced cysteine proteinase-like [Nicotiana tabacum]	AT5G43060
XP_016483154.1	PREDICTED: pyruvate dehydrogenase E1 component subunit beta-1, mitochondrial-like [Nicotiana tabacum]	AT5G50850
XP_016485255.1	PREDICTED: protein argonaute 2-like [Nicotiana tabacum]	AT1G31280
XP_016490421.1	PREDICTED: uncharacterized protein LOC107810187 [Nicotiana tabacum]	AT3G07640
XP_016494795.1	PREDICTED: protein DCL, chloroplastic-like [Nicotiana tabacum]	AT5G62440
XP_016510353.1	PREDICTED: uncharacterized protein LOC107827684 [Nicotiana tabacum]	AT1G11360
XP_016515833.1	PREDICTED: probable methylenetetrahydrofolate reductase isoform X1 [Nicotiana tabacum]	AT3G59970
XP_016447181.1	PREDICTED: guanine nucleotide-binding protein subunit beta-like protein [Nicotiana tabacum]	AT3G18130
XP_016483882.1	PREDICTED: 26S proteasome non-ATPase regulatory subunit 1 homolog A-like [Nicotiana tabacum]	AT2G32730
XP_016459960.1	PREDICTED: 60S ribosomal protein L13a-4-like [Nicotiana tabacum]	AT5G48760
XP_016512528.1	PREDICTED: superoxide dismutase [Mn], mitochondrial-like [Nicotiana tabacum]	AT3G10920
XP_016439090.1	PREDICTED: protein CWC15 homolog [Nicotiana tabacum]	AT3G13200
XP_016452761.1	PREDICTED: succinate dehydrogenase [ubiquinone] flavoprotein subunit 1, mitochondrial [Nicotiana tabacum]	AT5G66760
XP_016473680.1	PREDICTED: triosephosphate isomerase, cytosolic-like [Nicotiana tabacum]	AT3G55440
XP_016481765.1	PREDICTED: uncharacterized protein LOC107802727 [Nicotiana tabacum]	AT2G45380
XP_016484612.1	PREDICTED: uncharacterized protein LOC107805135 [Nicotiana tabacum]	AT2G45380
XP_016507808.1	PREDICTED: phosphoenolpyruvate carboxylase-like [Nicotiana tabacum]	AT1G53310
XP_016438173.1	PREDICTED: UDP-glucose 6-dehydrogenase 3-like [Nicotiana tabacum]	AT5G15490
XP_016440989.1	PREDICTED: ATP-citrate synthase beta chain protein 2-like [Nicotiana tabacum]	AT5G49460
XP_016477681.1	PREDICTED: mitochondrial import inner membrane translocase subunit TIM14-1-like [Nicotiana tabacum]	AT2G35795
XP_016435964.1	PREDICTED: probable NAD(P)H dehydrogenase (quinone) FQR1-like 2 [Nicotiana tabacum]	AT4G36750
XP_016437698.1	PREDICTED: proton pump-interactor 1-like [Nicotiana tabacum]	AT4G27500
XP_016470760.1	PREDICTED: nuclear transport factor 2-like [Nicotiana tabacum]	AT1G27970
XP_016487537.1	PREDICTED: translocon-associated protein subunit alpha-like [Nicotiana tabacum]	AT2G16595
XP_016493489.1	PREDICTED: lysine--tRNA ligase-like [Nicotiana tabacum]	AT3G11710
XP_016495165.1	PREDICTED: probable 26S proteasome non-ATPase regulatory subunit 3 [Nicotiana tabacum]	AT1G20200
XP_016501125.1	PREDICTED: uncharacterized protein LOC107819523 [Nicotiana tabacum]	AT4G26410
XP_016505617.1	PREDICTED: fructose-bisphosphate aldolase 1, chloroplastic [Nicotiana tabacum]	AT4G38970
XP_016490214.1	PREDICTED: malate dehydrogenase-like [Nicotiana tabacum]	AT5G43330
XP_016467500.1	PREDICTED: eukaryotic translation initiation factor 6-2-like [Nicotiana tabacum]	AT3G55620
XP_016464085.1	PREDICTED: malate dehydrogenase, glyoxysomal-like [Nicotiana tabacum]	AT2G22780
XP_016491121.1	PREDICTED: proteasome subunit beta type-6-like [Nicotiana tabacum]	AT4G31300
XP_016437008.1	PREDICTED: spermidine synthase isoform X1 [Nicotiana tabacum]	AT1G23820
XP_016464163.1	PREDICTED: glyceraldehyde-3-phosphate dehydrogenase, cytosolic-like [Nicotiana tabacum]	AT1G13440
XP_016453762.1	PREDICTED: proteasome subunit beta type-6-like [Nicotiana tabacum]	AT4G31300
XP_016510949.1	PREDICTED: oxygen-evolving enhancer protein 3-2, chloroplastic-like [Nicotiana tabacum]	AT4G05180
XP_016502607.1	PREDICTED: 26S proteasome non-ATPase regulatory subunit 2 homolog A-like [Nicotiana tabacum]	AT2G20580
XP_016442978.1	PREDICTED: 50S ribosomal protein L15, chloroplastic-like [Nicotiana tabacum]	AT3G25920
XP_016447937.1	PREDICTED: 8-hydroxygeraniol dehydrogenase-like [Nicotiana tabacum]	AT4G37980
XP_016480232.1	PREDICTED: DNA ligase 1-like [Nicotiana tabacum]	AT4G26630
XP_016506206.1	PREDICTED: FAM10 family protein At4g22670-like [Nicotiana tabacum]	AT4G22670
XP_016471829.1	PREDICTED: cysteine synthase, chloroplastic/chromoplastic [Nicotiana tabacum]	AT3G59760
XP_016465928.1	PREDICTED: tropinone reductase-like 3 [Nicotiana tabacum]	AT4G05530
XP_016436070.1	PREDICTED: phosphoenolpyruvate carboxylase-like [Nicotiana tabacum]	AT1G53310
XP_016466409.1	PREDICTED: casein kinase II subunit alpha-1 [Nicotiana tabacum]	AT5G67380
XP_016443006.1	PREDICTED: allene oxide cyclase 4, chloroplastic-like [Nicotiana tabacum]	AT3G25780
XP_016502375.1	PREDICTED: abscisic stress-ripening protein 2-like [Nicotiana tabacum]	#N/A
XP_016441098.1	PREDICTED: 60S ribosomal protein L36-1-like [Nicotiana tabacum]	AT2G37600
XP_016471447.1	PREDICTED: 60S ribosomal protein L36-1-like [Nicotiana tabacum]	AT2G37600
XP_016435379.1	PREDICTED: SNW/SKI-interacting protein-like, partial [Nicotiana tabacum]	AT1G77180
XP_016453528.1	PREDICTED: cytochrome b-c1 complex subunit Rieske-3, mitochondrial [Nicotiana tabacum]	AT5G13430
XP_016455629.1	PREDICTED: 26S proteasome non-ATPase regulatory subunit 13 homolog B-like [Nicotiana tabacum]	AT4G19006
XP_016457506.1	PREDICTED: chlorophyll a-b binding protein 8, chloroplastic-like [Nicotiana tabacum]	AT1G61520
XP_016458382.1	PREDICTED: aldehyde dehydrogenase family 2 member B7, mitochondrial-like [Nicotiana tabacum]	AT1G23800
XP_016462980.1	PREDICTED: syntaxin-71-like [Nicotiana tabacum]	AT3G09740
XP_016467445.1	PREDICTED: reticulon-like protein B5 [Nicotiana tabacum]	AT2G46170
XP_016481931.1	PREDICTED: probable enoyl-CoA hydratase 1, peroxisomal isoform X1 [Nicotiana tabacum]	AT4G16210
XP_016511092.1	PREDICTED: COP9 signalosome complex subunit 7-like isoform X1 [Nicotiana tabacum]	AT1G02090
XP_016513944.1	PREDICTED: uncharacterized protein LOC107830807 isoform X1 [Nicotiana tabacum]	AT4G31880
XP_016433081.1	PREDICTED: elongation factor 1-beta-like [Nicotiana tabacum]	AT5G12110
XP_016507710.1	PREDICTED: chaperonin CPN60-2, mitochondrial-like [Nicotiana tabacum]	AT3G23990
XP_016432675.1	PREDICTED: KH domain-containing protein At4g18375-like [Nicotiana tabacum]	AT5G15270
XP_016456619.1	PREDICTED: 50S ribosomal protein L21, mitochondrial-like [Nicotiana tabacum]	AT4G30930
XP_016472428.1	PREDICTED: tetraspanin-8-like [Nicotiana tabacum]	AT2G23810
XP_016511721.1	PREDICTED: extradiol ring-cleavage dioxygenase-like [Nicotiana tabacum]	AT4G15093
XP_016437756.1	PREDICTED: V-type proton ATPase subunit E-like [Nicotiana tabacum]	AT1G64200
XP_016488258.1	PREDICTED: expansin-A4-like [Nicotiana tabacum]	AT2G39700
XP_016479447.1	PREDICTED: proteasome subunit alpha type-7-like [Nicotiana tabacum]	AT5G66140
XP_016442157.1	PREDICTED: ribosomal RNA small subunit methyltransferase NEP1-like [Nicotiana tabacum]	AT3G57000
XP_016458033.1	PREDICTED: putative inactive gamma-glutamyltranspeptidase 4 [Nicotiana tabacum]	AT4G39640
XP_016460489.1	PREDICTED: S-formylglutathione hydrolase-like [Nicotiana tabacum]	AT2G41530
XP_016476335.1	PREDICTED: pyruvate dehydrogenase E1 component subunit alpha-3, chloroplastic-like [Nicotiana tabacum]	AT1G01090
XP_016482792.1	PREDICTED: macro domain-containing protein CT2219-like isoform X1 [Nicotiana tabacum]	AT2G40600
XP_016484101.1	PREDICTED: alanine--tRNA ligase-like [Nicotiana tabacum]	AT1G50200
XP_016487862.1	PREDICTED: hypersensitive-induced response protein 1-like [Nicotiana tabacum]	AT5G62740
XP_016500758.1	PREDICTED: probable xyloglucan endotransglucosylase/hydrolase protein 16 [Nicotiana tabacum]	AT3G23730
XP_016502402.1	PREDICTED: ketol-acid reductoisomerase, chloroplastic-like [Nicotiana tabacum]	AT3G58610
XP_016434371.1	PREDICTED: copper transport protein ATX1-like isoform X1 [Nicotiana tabacum]	AT3G56240
XP_016465090.1	PREDICTED: obg-like ATPase 1 [Nicotiana tabacum]	AT1G30580
XP_016440131.1	PREDICTED: T-complex protein 1 subunit zeta 1-like [Nicotiana tabacum]	AT3G02530
XP_016459476.1	PREDICTED: adenosylhomocysteinase-like [Nicotiana tabacum]	AT4G13940
XP_016478735.1	PREDICTED: alanine aminotransferase 2, mitochondrial-like [Nicotiana tabacum]	AT1G72330
XP_016436850.1	PREDICTED: probable plastid-lipid-associated protein 6, chloroplastic [Nicotiana tabacum]	AT3G23400
XP_016477006.1	PREDICTED: pyruvate dehydrogenase E1 component subunit alpha, mitochondrial-like [Nicotiana tabacum]	AT1G59900
XP_016433230.1	PREDICTED: epidermis-specific secreted glycoprotein EP1-like [Nicotiana tabacum]	AT1G78860
XP_016435321.1	PREDICTED: serine/arginine-rich splicing factor RS41-like isoform X1 [Nicotiana tabacum]	AT4G25500
XP_016436047.1	PREDICTED: fasciclin-like arabinogalactan protein 17 isoform X1 [Nicotiana tabacum]	AT5G06390
XP_016436762.1	PREDICTED: cysteine desulfurase, mitochondrial-like [Nicotiana tabacum]	AT5G65720
XP_016458626.1	PREDICTED: AT-hook motif nuclear-localized protein 1-like [Nicotiana tabacum]	AT4G12080
XP_016462454.1	PREDICTED: tetraspanin-3-like [Nicotiana tabacum]	AT3G45600
XP_016469410.1	PREDICTED: uncharacterized protein LOC107791788 isoform X1 [Nicotiana tabacum]	AT1G70770
XP_016475876.1	PREDICTED: dihydrolipoyllysine-residue acetyltransferase component 5 of pyruvate dehydrogenase complex, chloroplastic-like [Nicotiana tabacum]	AT1G34430
XP_016512156.1	PREDICTED: 26S proteasome non-ATPase regulatory subunit 12 homolog A-like [Nicotiana tabacum]	AT5G09900
NP_054535.2	ribosomal protein L14 (plastid) [Nicotiana tabacum]	ArthCp059
XP_016498182.1	PREDICTED: expansin-A6-like [Nicotiana tabacum]	AT2G39700
XP_016458029.1	PREDICTED: small nuclear ribonucleoprotein Sm D2-like isoform X1 [Nicotiana tabacum]	AT2G47640
XP_016453835.1	PREDICTED: V-type proton ATPase subunit E-like [Nicotiana tabacum]	AT1G64200
XP_016433806.1	PREDICTED: signal recognition particle subunit SRP68-like [Nicotiana tabacum]	AT5G61970
XP_016435797.1	PREDICTED: 50S ribosomal protein L4-like [Nicotiana tabacum]	AT2G20060
XP_016439485.1	PREDICTED: ATP-dependent Clp protease proteolytic subunit 4, chloroplastic-like [Nicotiana tabacum]	AT5G45390
XP_016442556.1	PREDICTED: NADP-dependent D-sorbitol-6-phosphate dehydrogenase-like [Nicotiana tabacum]	AT2G21250
XP_016446319.1	PREDICTED: WD repeat-containing protein VIP3-like [Nicotiana tabacum]	AT4G29830
XP_016446376.1	PREDICTED: mitochondrial import receptor subunit TOM40-1-like [Nicotiana tabacum]	AT3G20000
XP_016453110.1	PREDICTED: aldehyde dehydrogenase [Nicotiana tabacum]	AT1G44170
XP_016476750.1	PREDICTED: peroxisomal adenine nucleotide carrier 1-like [Nicotiana tabacum]	AT3G05290
XP_016486202.1	PREDICTED: L-galactose dehydrogenase-like [Nicotiana tabacum]	AT4G33670
XP_016493335.1	PREDICTED: heterogeneous nuclear ribonucleoprotein Q-like isoform X1 [Nicotiana tabacum]	AT4G00830
XP_016496406.1	PREDICTED: hydroxyphenylpyruvate reductase-like [Nicotiana tabacum]	AT1G79870
XP_016503835.1	PREDICTED: reticulon-like protein B4 [Nicotiana tabacum]	AT4G11220
XP_016513127.1	PREDICTED: reticulon-like protein B4 [Nicotiana tabacum]	AT4G11220
XP_016437381.1	PREDICTED: 60S ribosomal protein L34 [Nicotiana tabacum]	AT1G26880
XP_016437578.1	PREDICTED: 5-methyltetrahydropteroyltriglutamate--homocysteine methyltransferase-like [Nicotiana tabacum]	AT5G17920
XP_016454477.1	PREDICTED: uncharacterized protein At3g49720-like [Nicotiana tabacum]	AT3G49720
XP_016476251.1	PREDICTED: serine/arginine-rich splicing factor RS31-like isoform X1 [Nicotiana tabacum]	AT3G61860
XP_016445753.1	PREDICTED: protein transport protein Sec23A-like, partial [Nicotiana tabacum]	AT3G23660
XP_016451842.1	PREDICTED: arginine--tRNA ligase, cytoplasmic-like isoform X1 [Nicotiana tabacum]	AT4G26300
XP_016479930.1	PREDICTED: uncharacterized protein LOC107801159 [Nicotiana tabacum]	AT1G42960
XP_016480842.1	PREDICTED: mitochondrial-processing peptidase subunit alpha-like, partial [Nicotiana tabacum]	AT1G51980
XP_016486721.1	PREDICTED: galactokinase-like [Nicotiana tabacum]	AT3G06580
XP_016502870.1	PREDICTED: mitochondrial outer membrane import complex protein METAXIN-like [Nicotiana tabacum]	AT2G19080
XP_016438360.1	PREDICTED: S-formylglutathione hydrolase-like [Nicotiana tabacum]	AT2G41530
NP_054507.1	ribulose-1,5-bisphosphate carboxylase/oxygenase large subunit (plastid) [Nicotiana tabacum]	ArthCp030
XP_016507275.1	PREDICTED: beta-hexosaminidase 3-like isoform X1 [Nicotiana tabacum]	AT1G65590
XP_016467339.1	PREDICTED: uncharacterized protein LOC107789971 [Nicotiana tabacum]	AT2G20940
XP_016437135.1	PREDICTED: isoleucine--tRNA ligase, cytoplasmic-like, partial [Nicotiana tabacum]	AT4G10320
XP_016465301.1	PREDICTED: 4-hydroxy-3-methylbut-2-en-1-yl diphosphate synthase (ferredoxin), chloroplastic-like [Nicotiana tabacum]	AT5G60600
XP_016466324.1	PREDICTED: probable splicing factor 3A subunit 1, partial [Nicotiana tabacum]	AT1G14650
XP_016478551.1	PREDICTED: 2-keto-3-deoxy-L-rhamnonate aldolase-like [Nicotiana tabacum]	AT4G10750
XP_016485899.1	PREDICTED: aminopeptidase M1-like [Nicotiana tabacum]	AT4G33090
XP_016486786.1	PREDICTED: mitotic checkpoint protein BUB3.1 [Nicotiana tabacum]	AT3G19590
XP_016509756.1	PREDICTED: dolichyl-diphosphooligosaccharide--protein glycosyltransferase subunit 2-like [Nicotiana tabacum]	AT4G21150
XP_016511281.1	PREDICTED: gamma-glutamyl hydrolase 2-like [Nicotiana tabacum]	AT1G78680
XP_016434689.1	PREDICTED: 50S ribosomal protein L5, chloroplastic [Nicotiana tabacum]	AT4G01310
XP_016476939.1	PREDICTED: proteasome subunit beta type-5-like [Nicotiana tabacum]	AT3G26340
NP_054540.1	ribosomal protein L2 (plastid) [Nicotiana tabacum]	ArthCp085
XP_016463909.1	PREDICTED: proteasome subunit alpha type-3-like [Nicotiana tabacum]	AT2G27020
XP_016503084.1	PREDICTED: fructose-bisphosphate aldolase cytoplasmic isozyme [Nicotiana tabacum]	AT2G36460
XP_016435266.1	PREDICTED: 3-oxoacyl-[acyl-carrier-protein] reductase 4-like [Nicotiana tabacum]	AT1G24360
XP_016456578.1	PREDICTED: actin-depolymerizing factor 2-like [Nicotiana tabacum]	AT5G59880
XP_016436599.1	PREDICTED: suberization-associated anionic peroxidase-like [Nicotiana tabacum]	AT5G05340
XP_016441424.1	PREDICTED: probable aldo-keto reductase 2 isoform X1 [Nicotiana tabacum]	AT1G60690
XP_016448168.1	PREDICTED: probable mannitol dehydrogenase [Nicotiana tabacum]	AT4G37970
XP_016458783.1	PREDICTED: plasminogen activator inhibitor 1 RNA-binding protein-like isoform X1 [Nicotiana tabacum]	AT4G17520
XP_016459757.1	PREDICTED: cathepsin B-like [Nicotiana tabacum]	AT4G01610
XP_016464193.1	PREDICTED: aldose 1-epimerase-like isoform X2 [Nicotiana tabacum]	AT5G15140
XP_016481018.1	PREDICTED: biotin carboxylase 1, chloroplastic-like [Nicotiana tabacum]	AT5G35360
XP_016483784.1	PREDICTED: heavy metal-associated isoprenylated plant protein 3-like [Nicotiana tabacum]	AT5G03380
XP_016512999.1	PREDICTED: long chain acyl-CoA synthetase 8-like [Nicotiana tabacum]	AT2G04350
XP_016452208.1	PREDICTED: 30S ribosomal protein S20, chloroplastic-like [Nicotiana tabacum]	AT3G15190
XP_016461804.1	PREDICTED: 26S protease regulatory subunit S10B homolog B-like [Nicotiana tabacum]	AT1G45000
XP_016452900.1	PREDICTED: phosphoenolpyruvate carboxylase [Nicotiana tabacum]	AT3G14940
XP_016467102.1	PREDICTED: 26S proteasome non-ATPase regulatory subunit 2 homolog A-like [Nicotiana tabacum]	AT2G20580
XP_016438569.1	PREDICTED: S-adenosylmethionine synthase 2-like [Nicotiana tabacum]	AT2G36880
NP_054533.1	ribosomal protein S11 (plastid) [Nicotiana tabacum]	ArthCp056
XP_016434486.1	PREDICTED: COP9 signalosome complex subunit 5b-like [Nicotiana tabacum]	AT1G22920
XP_016440803.1	PREDICTED: serine/threonine-protein kinase SRK2A-like [Nicotiana tabacum]	AT1G60940
XP_016454960.1	PREDICTED: pyruvate decarboxylase 1 [Nicotiana tabacum]	AT5G54960
XP_016455428.1	PREDICTED: protease Do-like 9 [Nicotiana tabacum]	AT5G40200
XP_016458638.1	PREDICTED: dihydrolipoyl dehydrogenase 2, chloroplastic-like [Nicotiana tabacum]	AT3G16950
XP_016461442.1	PREDICTED: peptidyl-prolyl cis-trans isomerase FKBP62-like [Nicotiana tabacum]	AT5G48570
XP_016470227.1	PREDICTED: nucleolin-like [Nicotiana tabacum]	#N/A
XP_016494085.1	PREDICTED: thioredoxin-1-like [Nicotiana tabacum]	AT3G15360
XP_016449493.1	PREDICTED: guanosine nucleotide diphosphate dissociation inhibitor 2-like [Nicotiana tabacum]	AT3G59920
XP_016504267.1	PREDICTED: eukaryotic translation initiation factor 5A-2 [Nicotiana tabacum]	AT1G69410
XP_016459528.1	PREDICTED: transcription factor Pur-alpha 1-like isoform X2 [Nicotiana tabacum]	AT2G32080
XP_016496470.1	PREDICTED: photosystem I reaction center subunit IV B, chloroplastic [Nicotiana tabacum]	AT2G20260
XP_016448772.1	PREDICTED: beta-fructofuranosidase, insoluble isoenzyme 1-like [Nicotiana tabacum]	AT3G52600
XP_016449809.1	PREDICTED: UPF0160 protein-like [Nicotiana tabacum]	AT5G41970
XP_016450305.1	PREDICTED: ribose-phosphate pyrophosphokinase 1 [Nicotiana tabacum]	AT2G44530
XP_016462855.1	PREDICTED: glutelin type-B 2-like [Nicotiana tabacum]	AT1G07750
XP_016485201.1	PREDICTED: arogenate dehydrogenase 2, chloroplastic-like [Nicotiana tabacum]	AT1G15710
XP_016485984.1	PREDICTED: NAD-dependent malic enzyme 62 kDa isoform, mitochondrial [Nicotiana tabacum]	AT2G13560
XP_016492078.1	PREDICTED: UBP1-associated protein 2C-like [Nicotiana tabacum]	AT3G15010
XP_016492100.1	PREDICTED: glucose-6-phosphate isomerase, cytosolic isoform X1 [Nicotiana tabacum]	AT5G42740
XP_016498302.1	PREDICTED: GPN-loop GTPase 1-like [Nicotiana tabacum]	AT4G21800
XP_016486796.1	PREDICTED: 2-Cys peroxiredoxin BAS1, chloroplastic [Nicotiana tabacum]	AT5G06290
XP_016473861.1	PREDICTED: 40S ribosomal protein S3-3-like [Nicotiana tabacum]	AT5G35530
XP_016466223.1	PREDICTED: eukaryotic peptide chain release factor GTP-binding subunit ERF3A-like isoform X1 [Nicotiana tabacum]	AT1G18070
XP_016436151.1	PREDICTED: stearoyl-[acyl-carrier-protein] 9-desaturase, chloroplastic-like [Nicotiana tabacum]	AT2G43710
XP_016438358.1	PREDICTED: magnesium-chelatase subunit ChlI, chloroplastic isoform X1 [Nicotiana tabacum]	AT4G18480
XP_016448155.1	PREDICTED: mannose-1-phosphate guanyltransferase alpha-B-like [Nicotiana tabacum]	AT1G74910
XP_016449318.1	PREDICTED: pentatricopeptide repeat-containing protein At4g36680, mitochondrial-like [Nicotiana tabacum]	AT4G36680
XP_016454326.1	PREDICTED: ATP-citrate synthase alpha chain protein 2 [Nicotiana tabacum]	AT1G09430
XP_016458962.1	PREDICTED: stomatin-like protein 2, mitochondrial [Nicotiana tabacum]	AT4G27585
XP_016477940.1	PREDICTED: glutamate dehydrogenase B [Nicotiana tabacum]	AT5G18170
XP_016491716.1	PREDICTED: SEC1 family transport protein SLY1-like [Nicotiana tabacum]	AT2G17980
XP_016493510.1	PREDICTED: pumilio homolog 24 [Nicotiana tabacum]	AT3G16810
XP_016504734.1	PREDICTED: protease Do-like 1, chloroplastic [Nicotiana tabacum]	AT3G27925
XP_016488007.1	PREDICTED: cytochrome b-c1 complex subunit 7 [Nicotiana tabacum]	AT5G25450
XP_016476808.1	PREDICTED: actin-7-like [Nicotiana tabacum]	AT5G09810
XP_016455817.1	PREDICTED: stromal 70 kDa heat shock-related protein, chloroplastic-like [Nicotiana tabacum]	AT5G49910
XP_016433503.1	PREDICTED: acid phosphatase 1-like [Nicotiana tabacum]	AT4G29270
XP_016437388.1	PREDICTED: probable U6 snRNA-associated Sm-like protein LSm4 isoform X1 [Nicotiana tabacum]	AT5G27720
XP_016461833.1	PREDICTED: coatomer subunit epsilon-1-like [Nicotiana tabacum]	AT1G30630
XP_016507197.1	PREDICTED: succinate dehydrogenase subunit 6, mitochondrial-like [Nicotiana tabacum]	AT1G08480
XP_016464484.1	PREDICTED: phenylalanine--tRNA ligase alpha subunit, cytoplasmic-like [Nicotiana tabacum]	AT4G39280
XP_016448684.1	PREDICTED: aspartate aminotransferase, cytoplasmic [Nicotiana tabacum]	AT5G11520
XP_016440217.1	PREDICTED: glutamine synthetase, chloroplastic [Nicotiana tabacum]	AT5G35630
XP_016440660.1	PREDICTED: UDP-glucuronic acid decarboxylase 2-like [Nicotiana tabacum]	AT3G62830
XP_016445586.1	PREDICTED: ribulose bisphosphate carboxylase/oxygenase activase, chloroplastic-like [Nicotiana tabacum]	AT1G73110
XP_016453643.1	PREDICTED: magnesium-protoporphyrin IX monomethyl ester [oxidative] cyclase, chloroplastic [Nicotiana tabacum]	AT3G56940
XP_016458205.1	PREDICTED: probable mitochondrial saccharopine dehydrogenase-like oxidoreductase At5g39410 [Nicotiana tabacum]	AT5G39410
XP_016463706.1	PREDICTED: protein CASEIN KINASE I-LIKE 3-like [Nicotiana tabacum]	AT4G28880
XP_016464940.1	PREDICTED: 3-dehydroquinate synthase, chloroplastic [Nicotiana tabacum]	AT5G66120
XP_016467640.1	PREDICTED: formamidopyrimidine-DNA glycosylase-like isoform X1 [Nicotiana tabacum]	AT1G52500
XP_016475499.1	PREDICTED: chaperone protein dnaJ A6, chloroplastic-like [Nicotiana tabacum]	AT2G22360
XP_016492915.1	PREDICTED: AP-2 complex subunit mu isoform X1 [Nicotiana tabacum]	AT5G46630
XP_016500665.1	PREDICTED: dolichyl-diphosphooligosaccharide--protein glycosyltransferase 48 kDa subunit-like [Nicotiana tabacum]	AT5G66680
XP_016508015.1	PREDICTED: vacuolar protein sorting-associated protein 32 homolog 2-like [Nicotiana tabacum]	AT4G29160
XP_016508959.1	PREDICTED: methylthioribose kinase-like [Nicotiana tabacum]	AT1G49820
XP_016496931.1	PREDICTED: succinate dehydrogenase subunit 6, mitochondrial-like [Nicotiana tabacum]	AT1G08480
XP_016434436.1	PREDICTED: prohibitin-3, mitochondrial [Nicotiana tabacum]	AT5G40770
XP_016489543.1	PREDICTED: 50S ribosomal protein L1, chloroplastic [Nicotiana tabacum]	AT3G63490
XP_016512409.1	PREDICTED: fructose-bisphosphate aldolase 1, chloroplastic-like [Nicotiana tabacum]	AT4G38970
XP_016446043.1	PREDICTED: ATP-dependent Clp protease ATP-binding subunit ClpA homolog CD4B, chloroplastic-like [Nicotiana tabacum]	AT5G50920
XP_016515442.1	PREDICTED: nudix hydrolase 1-like [Nicotiana tabacum]	AT1G68760
XP_016437499.1	PREDICTED: chaperone protein ClpB1 [Nicotiana tabacum]	AT1G74310
XP_016442542.1	PREDICTED: chaperone protein ClpB1-like [Nicotiana tabacum]	AT1G74310
XP_016448666.1	PREDICTED: enoyl-CoA delta isomerase 2, peroxisomal-like [Nicotiana tabacum]	AT4G14440
XP_016453641.1	PREDICTED: histone-lysine N-methyltransferase, H3 lysine-9 specific SUVH1-like [Nicotiana tabacum]	AT1G73100
XP_016458052.1	PREDICTED: enolase 1, chloroplastic-like [Nicotiana tabacum]	AT1G74030
XP_016465158.1	PREDICTED: acetylornithine aminotransferase, mitochondrial-like [Nicotiana tabacum]	AT1G80600
XP_016465921.1	PREDICTED: trifunctional UDP-glucose 4,6-dehydratase/UDP-4-keto-6-deoxy-D-glucose 3,5-epimerase/UDP-4-keto-L-rhamnose-reductase RHM1-like [Nicotiana tabacum]	AT1G78570
XP_016469750.1	PREDICTED: peroxiredoxin-2E-1, chloroplastic-like [Nicotiana tabacum]	AT3G52960
XP_016472649.1	PREDICTED: uridine 5'-monophosphate synthase-like [Nicotiana tabacum]	AT3G54470
XP_016470108.1	PREDICTED: ATP synthase gamma chain, chloroplastic-like [Nicotiana tabacum]	AT4G04640
XP_016448154.1	PREDICTED: betaine aldehyde dehydrogenase, chloroplastic-like [Nicotiana tabacum]	AT1G74920
XP_016449683.1	PREDICTED: 40S ribosomal protein S12-like [Nicotiana tabacum]	AT2G32060
NP_054491.1	photosystem II protein D2 (plastid) [Nicotiana tabacum]	ArthCp017
XP_016432923.1	PREDICTED: coatomer subunit beta-1-like [Nicotiana tabacum]	AT4G31480
XP_016435997.1	PREDICTED: non-classical arabinogalactan protein 31-like [Nicotiana tabacum]	AT2G34700
XP_016452199.1	PREDICTED: ubiquitin carboxyl-terminal hydrolase 6-like isoform X1 [Nicotiana tabacum]	AT1G51710
XP_016455283.1	PREDICTED: glutamic acid-rich protein-like isoform X1 [Nicotiana tabacum]	AT4G08310
XP_016462541.1	PREDICTED: NADP-dependent glyceraldehyde-3-phosphate dehydrogenase [Nicotiana tabacum]	AT2G24270
XP_016470573.1	PREDICTED: succinate-semialdehyde dehydrogenase, mitochondrial-like isoform X1 [Nicotiana tabacum]	AT1G79440
XP_016475282.1	PREDICTED: aldehyde dehydrogenase family 7 member B4-like [Nicotiana tabacum]	AT1G54100
XP_016475909.1	PREDICTED: hexokinase-1 [Nicotiana tabacum]	AT2G19860
XP_016476204.1	PREDICTED: ATP synthase delta chain, chloroplastic [Nicotiana tabacum]	AT4G09650
XP_016476283.1	PREDICTED: pyruvate kinase, cytosolic isozyme [Nicotiana tabacum]	AT5G56350
XP_016443603.1	PREDICTED: 14-3-3 protein 9-like isoform X1 [Nicotiana tabacum]	AT2G42590
XP_016476142.1	PREDICTED: replication factor C subunit 3 [Nicotiana tabacum]	AT5G27740
XP_016493722.1	PREDICTED: 40S ribosomal protein S3-2-like [Nicotiana tabacum]	AT5G35530
XP_016492688.1	PREDICTED: alcohol dehydrogenase 1-like [Nicotiana tabacum]	AT1G77120
XP_016462927.1	PREDICTED: aspartic proteinase Asp1-like [Nicotiana tabacum]	AT4G33490
NP_054508.1	acetyl-CoA carboxylase beta subunit (plastid) [Nicotiana tabacum]	ArthCp031
XP_016435134.1	PREDICTED: probable nucleoredoxin 1 [Nicotiana tabacum]	AT1G60420
XP_016451374.1	PREDICTED: RAN GTPase-activating protein 2-like [Nicotiana tabacum]	AT5G19320
XP_016456159.1	PREDICTED: cytochrome P450 CYP82D47-like [Nicotiana tabacum]	AT4G31940
XP_016465796.1	PREDICTED: nucleobase-ascorbate transporter 6-like [Nicotiana tabacum]	AT5G62890
XP_016480772.1	PREDICTED: ATP-dependent Clp protease proteolytic subunit 6, chloroplastic-like [Nicotiana tabacum]	AT1G11750
XP_016490258.1	PREDICTED: oxygen-evolving enhancer protein 2-2, chloroplastic [Nicotiana tabacum]	AT1G06680
XP_016514256.1	PREDICTED: KH domain-containing protein At4g18375-like isoform X1 [Nicotiana tabacum]	AT5G15270
XP_016485629.1	PREDICTED: L-lactate dehydrogenase B-like [Nicotiana tabacum]	AT4G17260
XP_016501796.1	PREDICTED: 15.7 kDa heat shock protein, peroxisomal-like [Nicotiana tabacum]	AT5G37670
XP_016485628.1	PREDICTED: bifunctional epoxide hydrolase 2-like [Nicotiana tabacum]	AT4G02340
XP_016478946.1	PREDICTED: elongation factor TuA, chloroplastic [Nicotiana tabacum]	AT4G20360
XP_016438765.1	PREDICTED: eukaryotic peptide chain release factor subunit 1-3-like [Nicotiana tabacum]	AT3G26618
XP_016443885.1	PREDICTED: malate dehydrogenase [NADP], chloroplastic-like isoform X1 [Nicotiana tabacum]	AT5G58330
XP_016439215.1	PREDICTED: cysteine-rich repeat secretory protein 12-like isoform X1 [Nicotiana tabacum]	AT2G01660
XP_016442285.1	PREDICTED: asparagine--tRNA ligase, cytoplasmic 1-like [Nicotiana tabacum]	AT5G56680
XP_016458105.1	PREDICTED: 2-hydroxyacyl-CoA lyase-like [Nicotiana tabacum]	AT5G17380
XP_016468466.1	PREDICTED: protein FEZ-like [Nicotiana tabacum]	AT2G17040
XP_016498907.1	PREDICTED: 50S ribosomal protein L4, chloroplastic [Nicotiana tabacum]	AT1G07320
XP_016487066.1	PREDICTED: probable ATP synthase 24 kDa subunit, mitochondrial [Nicotiana tabacum]	AT2G21870
XP_016502071.1	PREDICTED: elongation factor TuB, chloroplastic [Nicotiana tabacum]	AT4G20360
XP_016473599.1	PREDICTED: V-type proton ATPase subunit a2-like [Nicotiana tabacum]	AT4G39080
XP_016450993.1	PREDICTED: 3-oxoacyl-[acyl-carrier-protein] reductase 4-like [Nicotiana tabacum]	AT1G24360
XP_016434140.1	PREDICTED: 2-oxoglutarate dehydrogenase, mitochondrial-like [Nicotiana tabacum]	AT3G55410
XP_016471083.1	PREDICTED: coatomer subunit gamma-like [Nicotiana tabacum]	AT4G34450
XP_016506759.1	PREDICTED: probable fructose-bisphosphate aldolase 3, chloroplastic [Nicotiana tabacum]	AT2G01140
XP_016479698.1	PREDICTED: protein EXORDIUM-like [Nicotiana tabacum]	AT4G08950
XP_016434610.1	PREDICTED: probable calcium-binding protein CML13 [Nicotiana tabacum]	AT1G12310
XP_016435948.1	PREDICTED: 50S ribosomal protein L24, chloroplastic [Nicotiana tabacum]	AT5G54600
XP_016444354.1	PREDICTED: leukotriene A-4 hydrolase homolog [Nicotiana tabacum]	AT5G13520
XP_016450018.1	PREDICTED: coatomer subunit beta-1-like [Nicotiana tabacum]	AT4G31480
XP_016472040.1	PREDICTED: uncharacterized protein LOC107794096 [Nicotiana tabacum]	AT4G29520
XP_016472939.1	PREDICTED: glucose-6-phosphate 1-dehydrogenase, chloroplastic-like [Nicotiana tabacum]	AT5G35790
XP_016488631.1	PREDICTED: ATP-dependent Clp protease proteolytic subunit-related protein 3, chloroplastic-like [Nicotiana tabacum]	AT1G09130
XP_016493503.1	PREDICTED: molybdopterin biosynthesis protein CNX1-like [Nicotiana tabacum]	AT5G20990
XP_016499311.1	PREDICTED: transcription factor GTE7-like [Nicotiana tabacum]	AT5G65630
XP_016502655.1	PREDICTED: dolichyl-diphosphooligosaccharide--protein glycosyltransferase subunit 1A [Nicotiana tabacum]	AT1G76400
XP_016440449.1	PREDICTED: probable N-acetyl-gamma-glutamyl-phosphate reductase, chloroplastic [Nicotiana tabacum]	AT2G19940
XP_016433016.1	PREDICTED: aconitate hydratase, cytoplasmic-like [Nicotiana tabacum]	AT2G05710
XP_016452063.1	PREDICTED: protein LIGHT-DEPENDENT SHORT HYPOCOTYLS 10-like [Nicotiana tabacum]	AT2G42610
XP_016494584.1	PREDICTED: formate--tetrahydrofolate ligase [Nicotiana tabacum]	AT1G50480
XP_016440610.1	PREDICTED: dynamin-related protein 3A-like, partial [Nicotiana tabacum]	AT2G14120
XP_016451521.1	PREDICTED: protein RCC2 homolog [Nicotiana tabacum]	AT1G19880
XP_016434865.1	PREDICTED: replication factor C subunit 1-like isoform X1 [Nicotiana tabacum]	AT5G22010
XP_016436682.1	PREDICTED: ATP-dependent zinc metalloprotease FTSH 2, chloroplastic [Nicotiana tabacum]	AT2G30950
XP_016438728.1	PREDICTED: serine/arginine-rich splicing factor RS2Z33-like isoform X1 [Nicotiana tabacum]	AT3G53500
XP_016458554.1	PREDICTED: puromycin-sensitive aminopeptidase-like isoform X2 [Nicotiana tabacum]	AT1G63770
XP_016460141.1	PREDICTED: ubiquitin receptor RAD23c-like [Nicotiana tabacum]	AT3G02540
XP_016465671.1	PREDICTED: chaperone protein ClpB4, mitochondrial-like [Nicotiana tabacum]	AT2G25140
XP_016472389.1	PREDICTED: protein-lysine N-methyltransferase Mettl10-like [Nicotiana tabacum]	AT1G66680
XP_016472608.1	PREDICTED: uncharacterized protein LOC107794619 isoform X1 [Nicotiana tabacum]	AT3G51050
XP_016479569.1	PREDICTED: serine/threonine-protein kinase TOUSLED-like [Nicotiana tabacum]	AT5G20930
XP_016492544.1	PREDICTED: peroxisomal acyl-coenzyme A oxidase 1-like [Nicotiana tabacum]	AT4G16760
XP_016453051.1	PREDICTED: probable endo-1,3(4)-beta-glucanase ARB_01444 isoform X1 [Nicotiana tabacum]	AT5G15870
XP_016505159.1	PREDICTED: pathogenesis-related protein STH-2-like [Nicotiana tabacum]	AT1G24020
XP_016476511.1	PREDICTED: uncharacterized protein LOC107798071 [Nicotiana tabacum]	AT5G16660
XP_016446232.1	PREDICTED: protein argonaute 1-like [Nicotiana tabacum]	AT1G48410
XP_016476574.1	PREDICTED: histone deacetylase HDT1-like isoform X1 [Nicotiana tabacum]	AT5G03740
XP_016452041.1	PREDICTED: enolase-like [Nicotiana tabacum]	AT2G36530
XP_016496819.1	PREDICTED: myb-like protein X [Nicotiana tabacum]	#N/A
XP_016448220.1	PREDICTED: ABC transporter F family member 4-like [Nicotiana tabacum]	AT3G54540
XP_016455591.1	PREDICTED: dolichyl-diphosphooligosaccharide--protein glycosyltransferase subunit STT3B [Nicotiana tabacum]	AT1G34130
XP_016457404.1	PREDICTED: isocitrate dehydrogenase [NAD] regulatory subunit 1, mitochondrial-like [Nicotiana tabacum]	AT4G35260
XP_016463818.1	PREDICTED: valine--tRNA ligase, mitochondrial 1-like [Nicotiana tabacum]	AT1G14610
XP_016487118.1	PREDICTED: vacuolar protein sorting-associated protein 51 homolog [Nicotiana tabacum]	AT4G02030
XP_016510748.1	PREDICTED: DNA ligase 1-like [Nicotiana tabacum]	AT1G08130
XP_016439541.1	PREDICTED: cytochrome b6-f complex iron-sulfur subunit 1, chloroplastic [Nicotiana tabacum]	AT4G03280
XP_016466248.1	PREDICTED: soluble inorganic pyrophosphatase PPA1-like [Nicotiana tabacum]	AT1G01050
XP_016474005.1	PREDICTED: proline--tRNA ligase, cytoplasmic isoform X1 [Nicotiana tabacum]	AT3G62120
XP_016478202.1	PREDICTED: catalase isozyme 1 [Nicotiana tabacum]	AT4G35090
XP_016438330.1	PREDICTED: probable acyl-CoA dehydrogenase IBR3 [Nicotiana tabacum]	AT3G06810
XP_016436266.1	PREDICTED: 50S ribosomal protein L10, chloroplastic-like [Nicotiana tabacum]	AT5G13510
XP_016455850.1	PREDICTED: probable inactive serine/threonine-protein kinase scy1 isoform X1 [Nicotiana tabacum]	AT2G40730
XP_016468863.1	PREDICTED: histidine--tRNA ligase, cytoplasmic-like [Nicotiana tabacum]	AT3G02760
XP_016482820.1	PREDICTED: 5-oxoprolinase-like [Nicotiana tabacum]	AT5G37830
XP_016492603.1	PREDICTED: uncharacterized protein LOC107812084 [Nicotiana tabacum]	AT1G06740
XP_016493494.1	PREDICTED: conserved oligomeric Golgi complex subunit 5-like, partial [Nicotiana tabacum]	AT1G67930
XP_016448995.1	PREDICTED: protein TOC75-3, chloroplastic-like [Nicotiana tabacum]	AT3G46740
XP_016508107.1	PREDICTED: uncharacterized RNA-binding protein C1827.05c-like [Nicotiana tabacum]	AT5G04600
XP_016432660.1	PREDICTED: 60S ribosomal protein L24 [Nicotiana tabacum]	AT2G36620
XP_016446286.1	PREDICTED: guanine nucleotide-binding protein-like NSN1 [Nicotiana tabacum]	AT3G07050
XP_016437370.1	PREDICTED: T-complex protein 1 subunit epsilon [Nicotiana tabacum]	AT1G24510
XP_016432480.1	PREDICTED: 20 kDa chaperonin, chloroplastic-like [Nicotiana tabacum]	AT5G20720
XP_016446095.1	PREDICTED: UDP-glucose 6-dehydrogenase 3-like [Nicotiana tabacum]	AT5G15490
XP_016467004.1	PREDICTED: 6-phosphogluconate dehydrogenase, decarboxylating 3 [Nicotiana tabacum]	AT3G02360
XP_016441825.1	PREDICTED: probable 26S proteasome non-ATPase regulatory subunit 3 [Nicotiana tabacum]	AT1G20200
XP_016437790.1	PREDICTED: 3-oxoacyl-[acyl-carrier-protein] synthase I, chloroplastic [Nicotiana tabacum]	AT5G46290
XP_016450105.1	PREDICTED: probable serine/threonine-protein kinase At5g41260 [Nicotiana tabacum]	AT5G59010
XP_016457120.1	PREDICTED: glycine dehydrogenase (decarboxylating), mitochondrial [Nicotiana tabacum]	AT2G26080
XP_016458708.1	PREDICTED: DEAD-box ATP-dependent RNA helicase 38-like [Nicotiana tabacum]	AT3G53110
XP_016462750.1	PREDICTED: pleiotropic drug resistance protein 1-like [Nicotiana tabacum]	AT1G15520
XP_016464958.1	PREDICTED: bifunctional aspartokinase/homoserine dehydrogenase, chloroplastic-like isoform X1 [Nicotiana tabacum]	AT4G19710
XP_016497258.1	PREDICTED: DNA-directed RNA polymerase I subunit 1-like [Nicotiana tabacum]	AT3G57660
XP_016444989.1	PREDICTED: NAP1-related protein 2-like [Nicotiana tabacum]	AT1G18800
XP_016448296.1	PREDICTED: signal recognition particle receptor subunit beta-like [Nicotiana tabacum]	AT5G05670
XP_016442917.1	PREDICTED: proteasome subunit alpha type-4 [Nicotiana tabacum]	AT3G22110
XP_016470880.1	PREDICTED: uncharacterized protein LOC107793109 [Nicotiana tabacum]	AT4G39730
YP_173459.1	ATP synthase F1 subunit 1 (mitochondrion) [Nicotiana tabacum]	ArthMp100
XP_016465790.1	PREDICTED: DEAD-box ATP-dependent RNA helicase 32-like [Nicotiana tabacum]	AT5G54910
XP_016433700.1	PREDICTED: eukaryotic translation initiation factor 3 subunit A-like, partial [Nicotiana tabacum]	AT4G11420
XP_016442837.1	PREDICTED: probable ribosome biogenesis protein RLP24 [Nicotiana tabacum]	AT2G44860
XP_016438397.1	PREDICTED: chlorophyll a-b binding protein 16, chloroplastic [Nicotiana tabacum]	AT1G29930
XP_016446003.1	PREDICTED: catalase isozyme 3 [Nicotiana tabacum]	AT4G35090
XP_016450822.1	PREDICTED: sucrose synthase 2-like [Nicotiana tabacum]	AT4G02280
XP_016441089.1	PREDICTED: protein EXPORTIN 1A isoform X1 [Nicotiana tabacum]	AT5G17020
XP_016444617.1	PREDICTED: LOW QUALITY PROTEIN: nucleolar protein 6-like [Nicotiana tabacum]	AT1G63810
XP_016447408.1	PREDICTED: imidazole glycerol phosphate synthase hisHF, chloroplastic [Nicotiana tabacum]	AT4G26900
XP_016448761.1	PREDICTED: uncharacterized protein LOC107773848 [Nicotiana tabacum]	AT1G53210
XP_016452770.1	PREDICTED: calmodulin-binding transcription activator 3-like isoform X1 [Nicotiana tabacum]	AT2G22300
XP_016457472.1	PREDICTED: calcium-transporting ATPase 4, endoplasmic reticulum-type-like [Nicotiana tabacum]	AT1G07670
XP_016458241.1	PREDICTED: external alternative NAD(P)H-ubiquinone oxidoreductase B2, mitochondrial-like [Nicotiana tabacum]	AT4G05020
XP_016463597.1	PREDICTED: protein transport protein Sec24-like At3g07100 [Nicotiana tabacum]	AT3G07100
XP_016471788.1	PREDICTED: ubiquitin-activating enzyme E1 1-like [Nicotiana tabacum]	AT2G30110
XP_016453689.1	PREDICTED: single-stranded DNA-binding protein WHY1, chloroplastic-like [Nicotiana tabacum]	AT1G14410
XP_016509321.1	PREDICTED: secoisolariciresinol dehydrogenase-like [Nicotiana tabacum]	AT1G52340
XP_016488865.1	PREDICTED: uncharacterized protein LOC107808814 [Nicotiana tabacum]	AT5G14030
XP_016439877.1	PREDICTED: eukaryotic translation initiation factor 2 subunit alpha-like [Nicotiana tabacum]	AT2G40290
XP_016448228.1	PREDICTED: heterogeneous nuclear ribonucleoprotein R [Nicotiana tabacum]	AT3G52660
XP_016433614.1	PREDICTED: 5'-3' exoribonuclease 2-like [Nicotiana tabacum]	AT3G07030
XP_016444025.1	PREDICTED: serine/arginine-rich splicing factor SR34A-like [Nicotiana tabacum]	AT3G49430
XP_016465861.1	PREDICTED: cysteine-rich repeat secretory protein 3-like [Nicotiana tabacum]	AT1G04520
XP_016508866.1	PREDICTED: probable methyltransferase PMT14 [Nicotiana tabacum]	AT4G18030
XP_016459244.1	PREDICTED: lipoxygenase homology domain-containing protein 1-like [Nicotiana tabacum]	AT4G39730
XP_016471336.1	PREDICTED: ABC transporter E family member 2-like [Nicotiana tabacum]	AT4G19210
XP_016479392.1	PREDICTED: probable voltage-gated potassium channel subunit beta [Nicotiana tabacum]	AT1G04690
XP_016454656.1	PREDICTED: NADP-dependent malic enzyme-like [Nicotiana tabacum]	AT5G25880
XP_016502034.1	PREDICTED: NADP-dependent malic enzyme-like [Nicotiana tabacum]	AT5G25880
XP_016453307.1	PREDICTED: tetraspanin-3-like [Nicotiana tabacum]	AT3G45600
XP_016470651.1	PREDICTED: uncharacterized protein LOC107792904 [Nicotiana tabacum]	AT5G24710
XP_016447296.1	PREDICTED: dihydrolipoyllysine-residue acetyltransferase component 2 of pyruvate dehydrogenase complex, mitochondrial-like [Nicotiana tabacum]	AT1G54220
XP_016447002.1	PREDICTED: uncharacterized protein LOC107772033 [Nicotiana tabacum]	AT2G45060
XP_016470898.1	PREDICTED: RNA-binding protein 8A-like [Nicotiana tabacum]	AT1G51510
XP_016515327.1	PREDICTED: beta-adaptin-like protein B [Nicotiana tabacum]	AT4G23460
XP_016471549.1	PREDICTED: bifunctional epoxide hydrolase 2-like [Nicotiana tabacum]	AT4G02340
XP_016489762.1	PREDICTED: serine/arginine-rich splicing factor RSZ22A-like isoform X1 [Nicotiana tabacum]	AT4G31580
XP_016482211.1	PREDICTED: UDP-glucuronic acid decarboxylase 5-like [Nicotiana tabacum]	AT2G28760
XP_016442524.1	PREDICTED: oxygen-evolving enhancer protein 3-2, chloroplastic-like [Nicotiana tabacum]	AT4G05180
XP_016447022.1	PREDICTED: 2-oxoglutarate dehydrogenase, mitochondrial-like [Nicotiana tabacum]	AT3G55410
XP_016456737.1	PREDICTED: eukaryotic translation initiation factor-like [Nicotiana tabacum]	AT5G35620
XP_016433763.1	PREDICTED: phospholipase A-2-activating protein-like [Nicotiana tabacum]	AT3G18860
XP_016446606.1	PREDICTED: eukaryotic translation initiation factor-like [Nicotiana tabacum]	AT5G57870
XP_016455077.1	PREDICTED: putative DEAD-box ATP-dependent RNA helicase 29 [Nicotiana tabacum]	AT1G77030
XP_016483410.1	PREDICTED: putative late blight resistance protein homolog R1A-10 [Nicotiana tabacum]	AT3G46530
XP_016514645.1	PREDICTED: protein fluG-like, partial [Nicotiana tabacum]	AT3G53180
XP_016498134.1	PREDICTED: bifunctional epoxide hydrolase 2-like [Nicotiana tabacum]	AT4G02340
XP_016450601.1	PREDICTED: pyrophosphate--fructose 6-phosphate 1-phosphotransferase subunit beta-like [Nicotiana tabacum]	AT4G04040
XP_016443395.1	PREDICTED: glutamate dehydrogenase A [Nicotiana tabacum]	AT5G07440
XP_016437478.1	PREDICTED: malate dehydrogenase-like [Nicotiana tabacum]	AT5G43330
XP_016454966.1	PREDICTED: UDP-glucuronic acid decarboxylase 6-like [Nicotiana tabacum]	AT2G28760
XP_016456125.1	PREDICTED: NDR1/HIN1-Like protein 3-like [Nicotiana tabacum]	AT3G11660
XP_016461631.1	PREDICTED: uncharacterized protein LOC107784943 [Nicotiana tabacum]	AT5G28040
XP_016448330.1	PREDICTED: pyruvate kinase 1, cytosolic [Nicotiana tabacum]	AT3G52990
XP_016479599.1	PREDICTED: probable glutathione S-transferase [Nicotiana tabacum]	AT3G09270
XP_016445881.1	PREDICTED: exportin-2-like [Nicotiana tabacum]	AT2G46520
XP_016471755.1	PREDICTED: uncharacterized protein At3g06530-like isoform X1 [Nicotiana tabacum]	AT3G06530
XP_016445352.1	PREDICTED: glutamate--tRNA ligase, cytoplasmic-like [Nicotiana tabacum]	AT5G26710
XP_016447720.1	PREDICTED: alcohol dehydrogenase 1 [Nicotiana tabacum]	AT1G77120
XP_016450264.1	PREDICTED: ATP-dependent 6-phosphofructokinase 3-like [Nicotiana tabacum]	AT4G26270
XP_016457826.1	PREDICTED: low-temperature-induced cysteine proteinase-like [Nicotiana tabacum]	AT1G47128
XP_016461309.1	PREDICTED: villin-3-like [Nicotiana tabacum]	AT2G41740
XP_016511407.1	PREDICTED: glucan endo-1,3-beta-glucosidase 8-like [Nicotiana tabacum]	AT1G64760
XP_016489222.1	PREDICTED: uncharacterized protein LOC107809137 [Nicotiana tabacum]	AT2G41475
XP_016453973.1	PREDICTED: chlorophyll a-b binding protein 37, chloroplastic-like [Nicotiana tabacum]	AT2G05100
XP_016459411.1	PREDICTED: proteasome subunit alpha type-4-like [Nicotiana tabacum]	AT3G22110
XP_016479747.1	PREDICTED: aspartate aminotransferase, cytoplasmic isoform X1 [Nicotiana tabacum]	AT5G19550
XP_016463932.1	PREDICTED: N-carbamoylputrescine amidase-like [Nicotiana tabacum]	AT2G27450
XP_016448061.1	PREDICTED: phenylalanine--tRNA ligase beta subunit, cytoplasmic-like isoform X1 [Nicotiana tabacum]	AT1G72550
XP_016453261.1	PREDICTED: patellin-3-like [Nicotiana tabacum]	AT1G22530
XP_016466624.1	PREDICTED: eukaryotic translation initiation factor 2D-like isoform X1 [Nicotiana tabacum]	AT1G71350
XP_016483194.1	PREDICTED: pentatricopeptide repeat-containing protein At1g80270, mitochondrial-like [Nicotiana tabacum]	AT1G80270
XP_016510608.1	PREDICTED: RNA-binding protein 39 [Nicotiana tabacum]	AT5G09880
XP_016457977.1	PREDICTED: ferredoxin-dependent glutamate synthase, chloroplastic-like [Nicotiana tabacum]	AT5G04140
XP_016460662.1	PREDICTED: heat shock 70 kDa protein 15-like [Nicotiana tabacum]	AT1G79930
XP_016462645.1	PREDICTED: acetyl-coenzyme A carboxylase carboxyl transferase subunit alpha, chloroplastic-like [Nicotiana tabacum]	AT2G38040
XP_016482712.1	PREDICTED: acetylglutamate kinase, chloroplastic-like [Nicotiana tabacum]	AT3G57560
XP_016446416.1	PREDICTED: 21 kDa protein-like [Nicotiana tabacum]	AT5G62350
XP_016449741.1	PREDICTED: T-complex protein 1 subunit gamma [Nicotiana tabacum]	AT5G26360
XP_016513980.1	PREDICTED: replication factor C subunit 3 [Nicotiana tabacum]	AT5G27740
XP_016478398.1	PREDICTED: 50S ribosomal protein L9, chloroplastic-like [Nicotiana tabacum]	AT3G44890
XP_016437621.1	PREDICTED: splicing factor 3B subunit 4-like, partial [Nicotiana tabacum]	AT2G18510
XP_016442126.1	PREDICTED: coatomer subunit delta-like [Nicotiana tabacum]	AT5G05010
XP_016499064.1	PREDICTED: peptidyl-prolyl cis-trans isomerase Pin1-like [Nicotiana tabacum]	AT2G18040
XP_016432859.1	PREDICTED: extensin-like isoform X1 [Nicotiana tabacum]	AT2G39050
NP_054492.2	photosystem II 44 kDa protein (plastid) [Nicotiana tabacum]	ArthCp018
XP_016458381.1	PREDICTED: anthocyanin 5-aromatic acyltransferase-like [Nicotiana tabacum]	AT5G39090
XP_016474287.1	PREDICTED: protein argonaute 4-like [Nicotiana tabacum]	AT2G27040
