# Supplementary material for: Accumulation of protein aggregates induces autolytic programmed cell death in hybrid tobacco cells expressing hybrid lethality
Source: Sci Rep. 2019 Jul 15;9:10223. doi: 10.1038/s41598-019-46619-5 (PMC6629611; doi:10.1038/s41598-019-46619-5)
Supplement: Supplementary file 4 — Dataset 3 [file 41598_2019_46619_MOESM4_ESM.xlsx]

## Sheet: Sheet1
Accession	Description	AGI
XP_016501203.1	PREDICTED: histone H2B.2-like [Nicotiana tabacum]	AT3G45980
XP_016432288.1	PREDICTED: H/ACA ribonucleoprotein complex subunit 3-like protein [Nicotiana tabacum]	AT2G20490
XP_016454846.1	PREDICTED: mediator of RNA polymerase II transcription subunit 36a-like [Nicotiana tabacum]	AT4G25630
XP_016444772.1	PREDICTED: 60S ribosomal protein L30 [Nicotiana tabacum]	AT1G36240
XP_016449335.1	PREDICTED: 60S ribosomal protein L32-1-like [Nicotiana tabacum]	AT4G18100
XP_016507925.1	PREDICTED: uncharacterized protein LOC107825570 [Nicotiana tabacum]	AT4G33550
XP_016449990.1	PREDICTED: 60S ribosomal protein L32-1-like, partial [Nicotiana tabacum]	AT4G18100
XP_016479231.1	PREDICTED: actin-101-like [Nicotiana tabacum]	AT3G12110
XP_016434249.1	PREDICTED: 60S ribosomal protein L30-like [Nicotiana tabacum]	AT1G36240
XP_016444810.1	PREDICTED: 40S ribosomal protein S29 [Nicotiana tabacum]	AT4G33865
XP_016471339.1	PREDICTED: probable NAD(P)H dehydrogenase (quinone) FQR1-like 1 [Nicotiana tabacum]	AT4G27270
XP_016491069.1	PREDICTED: alpha-1,4-glucan-protein synthase [UDP-forming] 2 [Nicotiana tabacum]	AT5G15650
XP_016446271.1	PREDICTED: luminal-binding protein 5 [Nicotiana tabacum]	AT5G42020
XP_016466254.1	PREDICTED: H/ACA ribonucleoprotein complex subunit 3-like protein [Nicotiana tabacum]	AT2G20490
XP_016455228.1	PREDICTED: protein mago nashi homolog [Nicotiana tabacum]	AT1G02140
XP_016461070.1	PREDICTED: 40S ribosomal protein S27-2-like [Nicotiana tabacum]	AT3G61110
XP_016455068.1	PREDICTED: eukaryotic initiation factor 4A-3-like [Nicotiana tabacum]	AT3G19760
XP_016512997.1	PREDICTED: heterogeneous nuclear ribonucleoprotein 1-like [Nicotiana tabacum]	AT3G13224
XP_016449802.1	PREDICTED: alpha-1,4-glucan-protein synthase [UDP-forming] 2-like [Nicotiana tabacum]	AT3G08900
XP_016500660.1	PREDICTED: acetyl-CoA acetyltransferase, cytosolic 1-like [Nicotiana tabacum]	AT5G47720
XP_016469795.1	PREDICTED: eukaryotic initiation factor 4A-6-like [Nicotiana tabacum]	AT3G13920
XP_016508842.1	PREDICTED: elongation factor 1-alpha [Nicotiana tabacum]	AT1G07940
XP_016513642.1	PREDICTED: elongation factor 1-alpha-like [Nicotiana tabacum]	AT1G07940
XP_016471370.1	PREDICTED: proteasome subunit alpha type-2-A [Nicotiana tabacum]	AT1G16470
XP_016472611.1	PREDICTED: 40S ribosomal protein S3a [Nicotiana tabacum]	AT4G34670
XP_016453107.1	PREDICTED: eukaryotic initiation factor 4A-9-like [Nicotiana tabacum]	AT3G13920
XP_016433435.1	PREDICTED: UBP1-associated protein 2C-like, partial [Nicotiana tabacum]	AT3G15010
XP_016447868.1	PREDICTED: malate dehydrogenase [Nicotiana tabacum]	AT1G04410
XP_016460343.1	PREDICTED: histone H2A-like [Nicotiana tabacum]	AT5G02560
XP_016488944.1	PREDICTED: peroxidase 12-like [Nicotiana tabacum]	AT1G71695
XP_016456391.1	PREDICTED: histone H2A.6-like [Nicotiana tabacum]	AT1G51060
XP_016465541.1	PREDICTED: pyrroline-5-carboxylate reductase-like [Nicotiana tabacum]	AT5G14800
XP_016435124.1	PREDICTED: probable NAD(P)H dehydrogenase (quinone) FQR1-like 1 [Nicotiana tabacum]	AT4G27270
XP_016496822.1	PREDICTED: annexin D2-like [Nicotiana tabacum]	AT5G65020
XP_016444871.1	PREDICTED: chaperonin CPN60-2, mitochondrial [Nicotiana tabacum]	AT3G23990
XP_016495016.1	PREDICTED: pyrroline-5-carboxylate reductase-like [Nicotiana tabacum]	AT5G14800
XP_016510273.1	PREDICTED: glyceraldehyde-3-phosphate dehydrogenase GAPCP2, chloroplastic-like [Nicotiana tabacum]	AT1G16300
XP_016438944.1	PREDICTED: 40S ribosomal protein S30 [Nicotiana tabacum]	AT2G19750
XP_016500306.1	PREDICTED: phosphoglycerate kinase, cytosolic-like [Nicotiana tabacum]	AT1G79550
XP_016439473.1	PREDICTED: alpha-1,4-glucan-protein synthase [UDP-forming] 1-like [Nicotiana tabacum]	AT3G02230
XP_016461323.1	PREDICTED: guanine nucleotide-binding protein subunit beta-like protein [Nicotiana tabacum]	AT1G48630
XP_016503820.1	PREDICTED: 14-3-3 protein 9 [Nicotiana tabacum]	AT2G42590
XP_016469991.1	PREDICTED: protein FLX-like 3 isoform X1 [Nicotiana tabacum]	AT1G55170
XP_016487780.1	PREDICTED: histone H1-like [Nicotiana tabacum]	AT2G30620
XP_016457530.1	PREDICTED: multiprotein-bridging factor 1b-like [Nicotiana tabacum]	AT3G58680
XP_016445435.1	PREDICTED: peroxidase 12-like [Nicotiana tabacum]	AT1G71695
XP_016488141.1	PREDICTED: heterogeneous nuclear ribonucleoprotein 1-like [Nicotiana tabacum]	AT3G13224
XP_016449230.1	PREDICTED: 60S ribosomal protein L18-2-like [Nicotiana tabacum]	AT3G05590
XP_016448350.1	PREDICTED: protein disulfide isomerase-like 2-3 [Nicotiana tabacum]	AT1G04980
XP_016455959.1	PREDICTED: chaperone protein dnaJ 6-like [Nicotiana tabacum]	AT3G12170
XP_016438102.1	PREDICTED: 60S ribosomal protein L5-like [Nicotiana tabacum]	AT3G25520
XP_016505172.1	PREDICTED: alpha-1,4-glucan-protein synthase [UDP-forming] 2-like [Nicotiana tabacum]	AT5G15650
XP_016478491.1	PREDICTED: heat shock cognate 70 kDa protein 2-like [Nicotiana tabacum]	AT3G12580
XP_016449807.1	PREDICTED: DEAD-box ATP-dependent RNA helicase 56-like [Nicotiana tabacum]	AT5G11200
XP_016489147.1	PREDICTED: actin-like [Nicotiana tabacum]	AT3G12110
XP_016445627.1	PREDICTED: small nuclear ribonucleoprotein E-like [Nicotiana tabacum]	AT4G30330
XP_016462344.1	PREDICTED: histone H1-like isoform X1 [Nicotiana tabacum]	AT2G30620
XP_016439750.1	PREDICTED: acetyl-CoA acetyltransferase, cytosolic 1 [Nicotiana tabacum]	AT5G47720
XP_016494209.1	PREDICTED: probable nucleolar protein 5-2 [Nicotiana tabacum]	AT5G27140
XP_016461778.1	PREDICTED: eukaryotic initiation factor 4A-11 [Nicotiana tabacum]	AT3G13920
XP_016450330.1	PREDICTED: tubulin beta-2 chain [Nicotiana tabacum]	AT5G62700
XP_016442763.1	PREDICTED: small nuclear ribonucleoprotein Sm D1-like [Nicotiana tabacum]	AT4G02840
XP_016482006.1	PREDICTED: 60S ribosomal protein L27-3-like [Nicotiana tabacum]	AT4G15000
XP_016506306.1	PREDICTED: 40S ribosomal protein S8-like [Nicotiana tabacum]	AT5G59240
XP_016440536.1	PREDICTED: heat shock cognate 70 kDa protein 2-like [Nicotiana tabacum]	AT5G02500
XP_016444852.1	PREDICTED: mitochondrial outer membrane protein porin of 36 kDa [Nicotiana tabacum]	AT3G01280
XP_016473092.1	PREDICTED: UBP1-associated protein 2C-like [Nicotiana tabacum]	AT3G15010
XP_016447019.1	PREDICTED: acid phosphatase 1-like [Nicotiana tabacum]	AT4G25150
XP_016500964.1	PREDICTED: pectinesterase-like [Nicotiana tabacum]	AT1G11580
XP_016506353.1	PREDICTED: osmotin-like protein [Nicotiana tabacum]	AT2G28790
XP_016435014.1	PREDICTED: histone H2A.1 [Nicotiana tabacum]	AT5G27670
XP_016463603.1	PREDICTED: protein FLX-like 3 [Nicotiana tabacum]	AT1G55170
XP_016468066.1	PREDICTED: heat shock cognate protein 80-like [Nicotiana tabacum]	AT5G56030
XP_016439659.1	PREDICTED: RNA-binding protein 2-like [Nicotiana tabacum]	AT1G21320
XP_016435767.1	PREDICTED: 40S ribosomal protein S9-2 [Nicotiana tabacum]	AT5G39850
XP_016473389.1	PREDICTED: protein disulfide isomerase-like 2-3 [Nicotiana tabacum]	AT1G04980
XP_016457339.1	PREDICTED: heterogeneous nuclear ribonucleoprotein H2-like isoform X1 [Nicotiana tabacum]	AT5G66010
XP_016481907.1	PREDICTED: 60S ribosomal protein L13-1-like [Nicotiana tabacum]	AT3G49010
XP_016443978.1	PREDICTED: glycine-rich RNA-binding protein RZ1C-like isoform X1 [Nicotiana tabacum]	AT5G04280
XP_016439734.1	PREDICTED: H/ACA ribonucleoprotein complex subunit 4-like [Nicotiana tabacum]	AT3G57150
XP_016501603.1	PREDICTED: KH domain-containing protein At4g18375 [Nicotiana tabacum]	AT5G46190
XP_016457018.1	PREDICTED: 60S acidic ribosomal protein P2A-like [Nicotiana tabacum]	AT3G44590
XP_016515472.1	PREDICTED: 60S ribosomal protein L22-3-like [Nicotiana tabacum]	AT3G05560
XP_016499014.1	PREDICTED: uncharacterized protein LOC107817663 [Nicotiana tabacum]	AT5G11420
XP_016457872.1	PREDICTED: guanine nucleotide-binding protein subunit beta-like protein [Nicotiana tabacum]	AT1G18080
XP_016491873.1	PREDICTED: 60S ribosomal protein L22-2-like [Nicotiana tabacum]	AT3G05560
XP_016508177.1	PREDICTED: LOW QUALITY PROTEIN: glyoxysomal fatty acid beta-oxidation multifunctional protein MFP-a-like [Nicotiana tabacum]	AT3G06860
XP_016483312.1	PREDICTED: uncharacterized protein LOC107803988 [Nicotiana tabacum]	AT2G41810
XP_016445065.1	PREDICTED: eukaryotic initiation factor 4A-3 [Nicotiana tabacum]	AT3G19760
XP_016509101.1	PREDICTED: glucan endo-1,3-beta-glucosidase 12-like [Nicotiana tabacum]	AT4G26830
XP_016472558.1	PREDICTED: heterogeneous nuclear ribonucleoprotein 1-like [Nicotiana tabacum]	AT3G13224
XP_016473204.1	PREDICTED: heat shock cognate 70 kDa protein 2-like [Nicotiana tabacum]	AT3G12580
XP_016437582.1	PREDICTED: nucleolar protein 56-like [Nicotiana tabacum]	AT1G56110
XP_016511873.1	PREDICTED: BAG family molecular chaperone regulator 7-like [Nicotiana tabacum]	AT5G62390
XP_016436710.1	PREDICTED: actin-104 [Nicotiana tabacum]	AT5G09810
XP_016511906.1	PREDICTED: granule-bound starch synthase 1, chloroplastic/amyloplastic-like [Nicotiana tabacum]	AT1G32900
XP_016463039.1	PREDICTED: 60S ribosomal protein L5-like [Nicotiana tabacum]	AT3G25520
XP_016455264.1	PREDICTED: 40S ribosomal protein S3a-like [Nicotiana tabacum]	AT4G34670
XP_016462270.1	PREDICTED: 40S ribosomal protein S3a-like [Nicotiana tabacum]	AT4G34670
XP_016483870.1	PREDICTED: 40S ribosomal protein S3a-like [Nicotiana tabacum]	AT4G34670
XP_016467746.1	PREDICTED: 18.2 kDa class I heat shock protein-like [Nicotiana tabacum]	AT1G53540
XP_016482343.1	PREDICTED: probable nucleolar protein 5-2 [Nicotiana tabacum]	AT5G27120
XP_016505186.1	PREDICTED: heat shock cognate 70 kDa protein-like [Nicotiana tabacum]	AT5G02500
XP_016435418.1	PREDICTED: protein FLX-like 3 isoform X1 [Nicotiana tabacum]	AT1G55170
XP_016440118.1	PREDICTED: heterogeneous nuclear ribonucleoprotein 1-like [Nicotiana tabacum]	AT3G13224
XP_016478671.1	PREDICTED: cell division cycle protein 48 homolog [Nicotiana tabacum]	AT5G03340
XP_016500175.1	PREDICTED: DEAD-box ATP-dependent RNA helicase 20-like [Nicotiana tabacum]	AT5G63120
XP_016512768.1	PREDICTED: nectarin-1-like [Nicotiana tabacum]	AT3G62020
XP_016445351.1	PREDICTED: nectarin-1-like [Nicotiana tabacum]	AT3G62020
XP_016500565.1	PREDICTED: fructokinase-2 [Nicotiana tabacum]	AT3G59480
XP_016437533.1	PREDICTED: 60S ribosomal protein L12 [Nicotiana tabacum]	AT5G60670
XP_016433553.1	PREDICTED: 50S ribosomal protein L6, chloroplastic-like [Nicotiana tabacum]	AT1G05190
XP_016435086.1	PREDICTED: 26S protease regulatory subunit 10B homolog A [Nicotiana tabacum]	AT5G43010
XP_016466957.1	PREDICTED: mitochondrial outer membrane protein porin of 36 kDa-like [Nicotiana tabacum]	AT3G01280
XP_016485620.1	PREDICTED: 60S ribosomal protein L14-2-like [Nicotiana tabacum]	AT4G27090
XP_016467195.1	PREDICTED: mitochondrial outer membrane protein porin of 34 kDa-like [Nicotiana tabacum]	AT3G01280
XP_016472166.1	PREDICTED: peroxisomal fatty acid beta-oxidation multifunctional protein AIM1-like [Nicotiana tabacum]	AT4G29010
XP_016435182.1	PREDICTED: sm-like protein LSM36B [Nicotiana tabacum]	AT2G43810
XP_016503759.1	PREDICTED: beta-glucosidase BoGH3B-like [Nicotiana tabacum]	AT5G20950
XP_016507470.1	PREDICTED: annexin D1-like [Nicotiana tabacum]	AT1G35720
XP_016484998.1	PREDICTED: luminal-binding protein [Nicotiana tabacum]	AT5G42020
XP_016485270.1	PREDICTED: protein P21-like [Nicotiana tabacum]	AT4G11650
XP_016481291.1	PREDICTED: plasma membrane ATPase 3-like [Nicotiana tabacum]	AT5G62670
XP_016481473.1	PREDICTED: 40S ribosomal protein S5-like [Nicotiana tabacum]	AT3G11940
XP_016477264.1	PREDICTED: 60S acidic ribosomal protein P2A-like [Nicotiana tabacum]	AT3G44590
XP_016480415.1	PREDICTED: uncharacterized protein LOC107801583 [Nicotiana tabacum]	AT5G14030
XP_016515045.1	PREDICTED: adenylate kinase 4-like [Nicotiana tabacum]	AT5G63400
XP_016463654.1	PREDICTED: 40S ribosomal protein S4-like [Nicotiana tabacum]	AT5G58420
XP_016444862.1	PREDICTED: peroxisomal fatty acid beta-oxidation multifunctional protein AIM1-like [Nicotiana tabacum]	AT4G29010
XP_016482616.1	PREDICTED: heat shock cognate 70 kDa protein 1-like [Nicotiana tabacum]	AT5G02500
XP_016469588.1	PREDICTED: protein FLX-like 2 [Nicotiana tabacum]	AT1G67170
XP_016441759.1	PREDICTED: superoxide dismutase [Fe], chloroplastic [Nicotiana tabacum]	AT5G51100
XP_016435971.1	PREDICTED: uncharacterized protein LOC107762157 [Nicotiana tabacum]	AT1G05970
XP_016444353.1	PREDICTED: uncharacterized protein LOC107769629 [Nicotiana tabacum]	AT4G16450
XP_016435368.1	PREDICTED: GTP-binding protein SAR1A-like [Nicotiana tabacum]	AT4G02080
XP_016455359.1	PREDICTED: protein disulfide isomerase-like 2-3 [Nicotiana tabacum]	AT1G04980
XP_016459135.1	PREDICTED: U5 small nuclear ribonucleoprotein 40 kDa protein-like [Nicotiana tabacum]	AT2G43770
XP_016515030.1	PREDICTED: RNA-binding KH domain-containing protein PEPPER-like [Nicotiana tabacum]	AT4G26000
XP_016465806.1	PREDICTED: heterogeneous nuclear ribonucleoprotein D-like [Nicotiana tabacum]	AT4G36960
XP_016450150.1	PREDICTED: RNA-binding KH domain-containing protein PEPPER-like [Nicotiana tabacum]	AT4G26000
XP_016451078.1	PREDICTED: protein FLX-like 1 [Nicotiana tabacum]	AT3G14750
XP_016433409.1	PREDICTED: 60S ribosomal protein L19-3 isoform X1 [Nicotiana tabacum]	AT3G16780
XP_016455501.1	PREDICTED: heat shock cognate 70 kDa protein 2-like [Nicotiana tabacum]	AT3G12580
XP_016479269.1	PREDICTED: heterogeneous nuclear ribonucleoprotein H2-like isoform X1 [Nicotiana tabacum]	AT5G66010
XP_016433721.1	PREDICTED: 40S ribosomal protein S26-3-like [Nicotiana tabacum]	AT2G40590
XP_016484843.1	PREDICTED: osmotin-like protein [Nicotiana tabacum]	AT2G28790
XP_016461635.1	PREDICTED: histone H1-like [Nicotiana tabacum]	AT2G30620
XP_016465621.1	PREDICTED: elongation factor 1-gamma 2-like isoform X1 [Nicotiana tabacum]	AT1G09640
XP_016432972.1	PREDICTED: granule-bound starch synthase 1, chloroplastic/amyloplastic [Nicotiana tabacum]	AT1G32900
XP_016497114.1	PREDICTED: 40S ribosomal protein S18-like [Nicotiana tabacum]	AT1G34030
XP_016483581.1	PREDICTED: miraculin-like [Nicotiana tabacum]	AT1G17860
XP_016504129.1	PREDICTED: gamma carbonic anhydrase 2, mitochondrial-like [Nicotiana tabacum]	AT1G47260
XP_016494232.1	PREDICTED: threonine--tRNA ligase, mitochondrial 1-like, partial [Nicotiana tabacum]	AT5G26830
XP_016460937.1	PREDICTED: SNW/SKI-interacting protein-like [Nicotiana tabacum]	AT1G77180
XP_016475864.1	PREDICTED: GDP-mannose 3,5-epimerase 1-like [Nicotiana tabacum]	AT5G28840
XP_016460892.1	PREDICTED: 60S ribosomal protein L5 [Nicotiana tabacum]	AT5G39740
XP_016445749.1	PREDICTED: non-specific lipid-transfer protein 2-like [Nicotiana tabacum]	AT2G38530
XP_016443477.1	PREDICTED: GDSL esterase/lipase At1g28590-like [Nicotiana tabacum]	AT1G28590
XP_016450774.1	PREDICTED: cell wall / vacuolar inhibitor of fructosidase 1-like [Nicotiana tabacum]	AT1G47960
XP_016456094.1	PREDICTED: structural maintenance of chromosomes protein 3-like [Nicotiana tabacum]	AT2G27170
XP_016458615.1	PREDICTED: mitochondrial outer membrane protein porin of 34 kDa-like [Nicotiana tabacum]	AT3G01280
XP_016438172.1	PREDICTED: 60S ribosomal protein L22-3, partial [Nicotiana tabacum]	AT3G05560
XP_016468917.1	PREDICTED: cysteine-rich repeat secretory protein 12-like [Nicotiana tabacum]	AT2G01660
XP_016508732.1	PREDICTED: 60S ribosomal protein L15-like [Nicotiana tabacum]	AT4G16720
XP_016449424.1	PREDICTED: U2 small nuclear ribonucleoprotein A'-like [Nicotiana tabacum]	AT1G09760
XP_016499633.1	PREDICTED: histone H2A [Nicotiana tabacum]	AT5G02560
XP_016442966.1	PREDICTED: 5-methyltetrahydropteroyltriglutamate--homocysteine methyltransferase-like [Nicotiana tabacum]	AT5G17920
XP_016495507.1	PREDICTED: H/ACA ribonucleoprotein complex subunit 4-like [Nicotiana tabacum]	AT3G57150
XP_016443207.1	PREDICTED: BAG family molecular chaperone regulator 7-like [Nicotiana tabacum]	AT5G62390
XP_016483941.1	PREDICTED: enoyl-CoA delta isomerase 2, peroxisomal-like [Nicotiana tabacum]	AT4G14440
XP_016458267.1	PREDICTED: tubulin alpha-3 chain [Nicotiana tabacum]	AT4G14960
XP_016475407.1	PREDICTED: tubulin alpha chain [Nicotiana tabacum]	AT4G14960
XP_016435214.1	PREDICTED: 40S ribosomal protein S17-like [Nicotiana tabacum]	AT5G04800
XP_016480042.1	PREDICTED: mitochondrial uncoupling protein 1-like [Nicotiana tabacum]	AT3G54110
XP_016511511.1	PREDICTED: annexin D1-like [Nicotiana tabacum]	AT1G35720
XP_016478744.1	PREDICTED: aspartate--tRNA ligase 2, cytoplasmic-like [Nicotiana tabacum]	AT4G31180
XP_016496090.1	PREDICTED: uncharacterized protein LOC107815087 [Nicotiana tabacum]	AT4G33550
XP_016501000.1	PREDICTED: beta-glucosidase BoGH3B-like [Nicotiana tabacum]	AT5G20950
XP_016451987.1	PREDICTED: acetylajmalan esterase-like [Nicotiana tabacum]	AT1G28590
XP_016477644.1	PREDICTED: 60S ribosomal protein L7-4-like [Nicotiana tabacum]	AT3G13580
XP_016468779.1	PREDICTED: trans-cinnamate 4-monooxygenase-like [Nicotiana tabacum]	AT2G30490
XP_016473969.1	PREDICTED: protein CWC15 homolog [Nicotiana tabacum]	AT3G13200
XP_016468567.1	PREDICTED: tubulin beta-1 chain [Nicotiana tabacum]	AT1G75780
XP_016437434.1	PREDICTED: annexin D2-like [Nicotiana tabacum]	AT5G65020
XP_016501666.1	PREDICTED: alpha-glucan phosphorylase, H isozyme [Nicotiana tabacum]	AT3G46970
XP_016508806.1	PREDICTED: catalase isozyme 1-like [Nicotiana tabacum]	AT4G35090
XP_016484169.1	PREDICTED: keratin, type II cytoskeletal 2 epidermal-like [Nicotiana tabacum]	AT2G44710
XP_016454355.1	PREDICTED: HMG-Y-related protein B-like [Nicotiana tabacum]	AT1G14900
XP_016462838.1	PREDICTED: serine hydroxymethyltransferase, mitochondrial-like [Nicotiana tabacum]	AT4G37930
XP_016514437.1	PREDICTED: structural maintenance of chromosomes protein 1-like, partial [Nicotiana tabacum]	AT3G54670
XP_016432610.1	PREDICTED: H/ACA ribonucleoprotein complex subunit 4-like, partial [Nicotiana tabacum]	AT3G57150
XP_016490793.1	PREDICTED: protein disulfide isomerase-like 2-3 [Nicotiana tabacum]	AT1G04980
XP_016465907.1	PREDICTED: 60S ribosomal protein L22-3-like [Nicotiana tabacum]	AT3G05560
XP_016439913.1	PREDICTED: miraculin-like [Nicotiana tabacum]	AT1G17860
XP_016445063.1	PREDICTED: 60S ribosomal protein L13-2-like [Nicotiana tabacum]	AT3G49010
XP_016515598.1	PREDICTED: glycine-rich protein 2-like [Nicotiana tabacum]	AT2G21060
XP_016475525.1	PREDICTED: tryptophan--tRNA ligase, cytoplasmic-like isoform X1 [Nicotiana tabacum]	AT3G04600
XP_016480011.1	PREDICTED: NHP2-like protein 1 [Nicotiana tabacum]	AT5G20160
XP_016507478.1	PREDICTED: small nuclear ribonucleoprotein-associated protein B'-like [Nicotiana tabacum]	AT4G20440
XP_016511691.1	PREDICTED: aspartyl protease AED3-like [Nicotiana tabacum]	AT5G07030
XP_016447368.1	PREDICTED: ruvB-like 2 [Nicotiana tabacum]	AT5G67630
XP_016501570.1	PREDICTED: 14 kDa proline-rich protein DC2.15-like [Nicotiana tabacum]	AT4G12520
XP_016438970.1	PREDICTED: 60S ribosomal protein L13-1-like [Nicotiana tabacum]	AT3G49010
XP_016495846.1	PREDICTED: KH domain-containing protein At4g18375-like [Nicotiana tabacum]	AT5G46190
XP_016446181.1	PREDICTED: ribosome-recycling factor-like [Nicotiana tabacum]	AT3G01800
XP_016453358.1	PREDICTED: 60S ribosomal protein L15 [Nicotiana tabacum]	AT4G16720
XP_016448738.1	PREDICTED: 14 kDa zinc-binding protein-like [Nicotiana tabacum]	AT3G56490
XP_016489366.1	PREDICTED: splicing factor 3B subunit 6-like protein [Nicotiana tabacum]	AT5G12190
XP_016506726.1	PREDICTED: uncharacterized protein C6G9.01c [Nicotiana tabacum]	AT5G11760
XP_016468964.1	PREDICTED: rapid alkalinization factor-like [Nicotiana tabacum]	AT4G15800
XP_016445868.1	PREDICTED: 60S acidic ribosomal protein P2A-like [Nicotiana tabacum]	AT3G44590
XP_016496383.1	PREDICTED: citrate synthase 3, peroxisomal [Nicotiana tabacum]	AT3G58750
XP_016474997.1	PREDICTED: threonine--tRNA ligase, mitochondrial 1-like [Nicotiana tabacum]	AT5G26830
XP_016476445.1	PREDICTED: oligouridylate-binding protein 1-like [Nicotiana tabacum]	AT1G17370
XP_016478351.1	PREDICTED: proteasome subunit alpha type-1-A-like [Nicotiana tabacum]	AT5G42790
XP_016487187.1	PREDICTED: protein BUD31 homolog 2 [Nicotiana tabacum]	AT4G21110
XP_016462825.1	PREDICTED: 60S acidic ribosomal protein P0 [Nicotiana tabacum]	AT2G40010
XP_016439749.1	PREDICTED: uncharacterized protein LOC107765595 [Nicotiana tabacum]	AT5G39600
XP_016484690.1	PREDICTED: oligouridylate-binding protein 1B-like [Nicotiana tabacum]	AT1G17370
XP_016515821.1	PREDICTED: expansin-like B1 [Nicotiana tabacum]	AT4G17030
XP_016438580.1	PREDICTED: uncharacterized protein LOC107764509 [Nicotiana tabacum]	AT5G10010
XP_016434478.1	PREDICTED: probable U3 small nucleolar RNA-associated protein 11, partial [Nicotiana tabacum]	AT3G60360
XP_016488319.1	PREDICTED: cell wall / vacuolar inhibitor of fructosidase 1-like [Nicotiana tabacum]	AT1G47960
XP_016511462.1	PREDICTED: zinc finger CCCH domain-containing protein 14-like [Nicotiana tabacum]	AT3G12130
XP_016444727.1	PREDICTED: zinc finger CCCH domain-containing protein 14-like [Nicotiana tabacum]	AT5G06770
XP_016445121.1	PREDICTED: cytochrome b5-like [Nicotiana tabacum]	AT5G53560
XP_016453816.1	PREDICTED: probable peroxidase 61 [Nicotiana tabacum]	AT5G24070
XP_016477421.1	PREDICTED: zinc finger CCCH domain-containing protein 14-like [Nicotiana tabacum]	AT3G12130
XP_016490808.1	PREDICTED: 17.6 kDa class I heat shock protein-like [Nicotiana tabacum]	AT1G53540
XP_016498594.1	PREDICTED: endoglucanase 3-like [Nicotiana tabacum]	AT1G71380
XP_016470413.1	PREDICTED: peptidyl-prolyl cis-trans isomerase-like [Nicotiana tabacum]	AT2G21130
XP_016500303.1	PREDICTED: 60S ribosomal protein L14-2-like [Nicotiana tabacum]	AT4G27090
XP_016460198.1	PREDICTED: mitochondrial dicarboxylate/tricarboxylate transporter DTC-like [Nicotiana tabacum]	AT5G19760
XP_016484228.1	PREDICTED: proton pump-interactor 1-like [Nicotiana tabacum]	AT4G27500
XP_016485758.1	PREDICTED: aspartyl protease AED3-like [Nicotiana tabacum]	AT5G07030
XP_016449578.1	PREDICTED: ras-related protein RABB1c [Nicotiana tabacum]	AT4G17170
XP_016471844.1	PREDICTED: transcription factor Pur-alpha 1-like isoform X1 [Nicotiana tabacum]	AT2G32080
XP_016486208.1	PREDICTED: farnesyl pyrophosphate synthase 1-like [Nicotiana tabacum]	AT4G17190
XP_016505472.1	PREDICTED: probable splicing factor, arginine/serine-rich 6 isoform X3 [Nicotiana tabacum]	AT5G19960
XP_016470635.1	PREDICTED: dnaJ protein ERDJ3B-like [Nicotiana tabacum]	AT3G62600
XP_016492449.1	PREDICTED: actin-related protein 4 isoform X1 [Nicotiana tabacum]	AT1G18450
XP_016515028.1	PREDICTED: nucleotide pyrophosphatase/phosphodiesterase-like [Nicotiana tabacum]	AT5G50400
XP_016470923.1	PREDICTED: DEAD-box ATP-dependent RNA helicase 11-like [Nicotiana tabacum]	AT2G42520
XP_016480589.1	PREDICTED: DNA topoisomerase 1-like isoform X1 [Nicotiana tabacum]	AT5G55300
XP_016461056.1	PREDICTED: 40S ribosomal protein S17-like [Nicotiana tabacum]	AT5G04800
XP_016477910.1	PREDICTED: 60S ribosomal protein L3-like [Nicotiana tabacum]	AT1G61580
XP_016442198.1	PREDICTED: 60S acidic ribosomal protein P1-like [Nicotiana tabacum]	AT5G24510
XP_016478673.1	PREDICTED: ras-related protein RABA1d-like [Nicotiana tabacum]	AT4G18800
XP_016479763.1	PREDICTED: acetylajmalan esterase-like [Nicotiana tabacum]	AT1G28590
XP_016474144.1	PREDICTED: actin-7 [Nicotiana tabacum]	AT5G09810
XP_016438270.1	PREDICTED: 40S ribosomal protein SA-like [Nicotiana tabacum]	AT3G04770
XP_016434451.1	PREDICTED: uncharacterized protein LOC107760858 [Nicotiana tabacum]	AT2G44060
XP_016514049.1	PREDICTED: uncharacterized protein LOC107830885 isoform X1 [Nicotiana tabacum]	AT2G44060
XP_016452220.1	PREDICTED: 40S ribosomal protein SA-like [Nicotiana tabacum]	AT3G04770
XP_016435028.1	PREDICTED: peroxidase 72-like [Nicotiana tabacum]	AT5G66390
XP_016432511.1	PREDICTED: protein EXORDIUM-like 2 [Nicotiana tabacum]	AT5G64260
XP_016444870.1	PREDICTED: NADH dehydrogenase [ubiquinone] 1 alpha subcomplex subunit 13-B [Nicotiana tabacum]	AT2G33220
XP_016464446.1	PREDICTED: SNW/SKI-interacting protein-like [Nicotiana tabacum]	AT1G77180
XP_016490162.1	PREDICTED: protein SGT1 homolog [Nicotiana tabacum]	AT4G11260
NP_054495.1	ribosomal protein S14 (plastid) [Nicotiana tabacum]	ArthCp020
XP_016505392.1	PREDICTED: FAD-dependent urate hydroxylase-like [Nicotiana tabacum]	AT2G35660
XP_016478478.1	PREDICTED: polygalacturonase inhibitor-like [Nicotiana tabacum]	AT5G06860
XP_016445478.1	PREDICTED: heat shock cognate protein 80-like [Nicotiana tabacum]	AT5G56000
XP_016456685.1	PREDICTED: 40S ribosomal protein S10-1-like [Nicotiana tabacum]	AT4G25740
XP_016455505.1	PREDICTED: splicing factor 3B subunit 3-like, partial [Nicotiana tabacum]	AT3G55220
XP_016498292.1	PREDICTED: proteasome subunit alpha type-5-like [Nicotiana tabacum]	AT3G14290
XP_016437650.1	PREDICTED: 15.7 kDa heat shock protein, peroxisomal [Nicotiana tabacum]	AT5G37670
XP_016435913.1	PREDICTED: 60S ribosomal protein L34-like, partial [Nicotiana tabacum]	AT1G26880
XP_016476508.1	PREDICTED: probable glutathione S-transferase [Nicotiana tabacum]	AT3G09270
XP_016481295.1	PREDICTED: heterogeneous nuclear ribonucleoprotein R-like isoform X1 [Nicotiana tabacum]	AT2G44710
XP_016462164.1	PREDICTED: pectinesterase-like isoform X2 [Nicotiana tabacum]	AT1G11580
XP_016504451.1	PREDICTED: citrate synthase, glyoxysomal-like [Nicotiana tabacum]	AT3G58750
XP_016475306.1	PREDICTED: nucleolar protein 56-like [Nicotiana tabacum]	AT1G56110
XP_016437712.1	PREDICTED: ubiquitin-conjugating enzyme E2 35 [Nicotiana tabacum]	AT1G78870
XP_016504098.1	PREDICTED: 20 kDa chaperonin, chloroplastic-like [Nicotiana tabacum]	AT5G20720
XP_016504212.1	PREDICTED: prolyl-tRNA synthetase associated domain-containing protein 1 isoform X2 [Nicotiana tabacum]	AT1G44835
XP_016492534.1	PREDICTED: 21 kDa protein-like isoform X1 [Nicotiana tabacum]	AT5G62350
XP_016488151.1	PREDICTED: 40S ribosomal protein S27-2-like [Nicotiana tabacum]	AT3G61110
XP_016441892.1	PREDICTED: uncharacterized protein PFB0765w-like [Nicotiana tabacum]	AT1G79200
XP_016457062.1	PREDICTED: probable pre-mRNA-splicing factor ATP-dependent RNA helicase DEAH2 [Nicotiana tabacum]	AT3G62310
XP_016515691.1	PREDICTED: L-ascorbate oxidase homolog [Nicotiana tabacum]	AT5G66920
XP_016433114.1	PREDICTED: actin-depolymerizing factor 2-like isoform X1 [Nicotiana tabacum]	AT5G59890
XP_016504301.1	PREDICTED: neurofilament heavy polypeptide-like isoform X1 [Nicotiana tabacum]	AT4G31880
XP_016443803.1	PREDICTED: translation initiation factor IF-3-like [Nicotiana tabacum]	AT2G24060
XP_016439852.1	PREDICTED: 40S ribosomal protein S27-2 [Nicotiana tabacum]	AT3G61110
XP_016462833.1	PREDICTED: DEAD-box ATP-dependent RNA helicase 53-like isoform X1 [Nicotiana tabacum]	AT3G22330
XP_016504649.1	PREDICTED: probable inactive purple acid phosphatase 1 [Nicotiana tabacum]	AT1G13750
XP_016432576.1	PREDICTED: 60S ribosomal protein L18-2-like [Nicotiana tabacum]	AT3G05590
XP_016510002.1	PREDICTED: 60S ribosomal protein L18-2-like [Nicotiana tabacum]	AT3G05590
XP_016480307.1	PREDICTED: alpha-galactosidase 1-like [Nicotiana tabacum]	AT5G08380
XP_016495873.1	PREDICTED: ribosome biogenesis protein BRX1 homolog [Nicotiana tabacum]	AT3G15460
XP_016461371.1	PREDICTED: THO complex subunit 4D-like [Nicotiana tabacum]	AT5G37720
XP_016439018.1	PREDICTED: heat shock cognate protein 80-like [Nicotiana tabacum]	AT5G56000
XP_016439677.1	PREDICTED: structural maintenance of chromosomes protein 3 [Nicotiana tabacum]	AT2G27170
XP_016465372.1	PREDICTED: 21 kDa protein-like [Nicotiana tabacum]	AT5G62350
XP_016499220.1	PREDICTED: polygalacturonase inhibitor-like [Nicotiana tabacum]	AT5G06860
XP_016498749.1	PREDICTED: probable NAD(P)H dehydrogenase (quinone) FQR1-like 2 [Nicotiana tabacum]	AT4G36750
XP_016505147.1	PREDICTED: protein EXORDIUM-like 2 [Nicotiana tabacum]	AT5G64260
XP_016490698.1	PREDICTED: HMG-Y-related protein A-like [Nicotiana tabacum]	AT1G14900
XP_016488583.1	PREDICTED: THO complex subunit 4D-like [Nicotiana tabacum]	AT5G37720
XP_016440635.1	PREDICTED: dnaJ homolog subfamily B member 1-like [Nicotiana tabacum]	AT2G20560
XP_016432236.1	PREDICTED: glucose-6-phosphate 1-dehydrogenase, cytoplasmic isoform-like [Nicotiana tabacum]	AT5G40760
XP_016438223.1	PREDICTED: uncharacterized protein LOC107764196, partial [Nicotiana tabacum]	AT4G00830
XP_016471781.1	PREDICTED: KH domain-containing protein At4g18375-like [Nicotiana tabacum]	AT5G15270
XP_016457794.1	PREDICTED: dnaJ homolog subfamily B member 4-like [Nicotiana tabacum]	AT3G08910
XP_016468056.1	PREDICTED: DEAD-box ATP-dependent RNA helicase 20-like [Nicotiana tabacum]	AT1G55150
XP_016433850.1	PREDICTED: zinc finger CCCH domain-containing protein 37-like, partial [Nicotiana tabacum]	AT3G12680
XP_016453335.1	PREDICTED: dynamin-related protein 1E-like [Nicotiana tabacum]	AT3G60190
XP_016461266.1	PREDICTED: chlorophyll a-b binding protein 8, chloroplastic-like [Nicotiana tabacum]	AT1G61520
XP_016477488.1	PREDICTED: zinc finger CCCH domain-containing protein 25-like isoform X3 [Nicotiana tabacum]	AT5G19960
XP_016503274.1	PREDICTED: cytochrome P450 81F3-like [Nicotiana tabacum]	AT4G37370
XP_016463540.1	PREDICTED: eukaryotic translation initiation factor 3 subunit I-like [Nicotiana tabacum]	AT2G46290
XP_016499569.1	PREDICTED: DEAD-box ATP-dependent RNA helicase 53-like [Nicotiana tabacum]	AT3G22330
XP_016435322.1	PREDICTED: serine/arginine-rich splicing factor RS41-like isoform X2 [Nicotiana tabacum]	AT4G25500
XP_016443974.1	PREDICTED: calreticulin-3-like, partial [Nicotiana tabacum]	AT1G08450
XP_016447735.1	PREDICTED: syntaxin-71-like, partial [Nicotiana tabacum]	AT3G09740
XP_016510921.1	PREDICTED: probable methyltransferase PMT3 [Nicotiana tabacum]	AT1G04430
XP_016474881.1	PREDICTED: THO complex subunit 4A-like [Nicotiana tabacum]	AT5G59950
XP_016474816.1	PREDICTED: plasma membrane ATPase 4 [Nicotiana tabacum]	AT2G18960
XP_016498743.1	PREDICTED: glyceraldehyde-3-phosphate dehydrogenase, cytosolic [Nicotiana tabacum]	AT3G04120
XP_016447297.1	PREDICTED: mitochondrial import inner membrane translocase subunit TIM23-2-like [Nicotiana tabacum]	AT1G17530
XP_016450288.1	PREDICTED: L-ascorbate peroxidase 3, peroxisomal-like [Nicotiana tabacum]	AT4G35000
XP_016490461.1	PREDICTED: stem-specific protein TSJT1-like [Nicotiana tabacum]	AT5G43830
XP_016447879.1	PREDICTED: ribosome biogenesis protein NSA2 homolog [Nicotiana tabacum]	AT5G06360
XP_016469762.1	PREDICTED: aquaporin PIP2-7-like [Nicotiana tabacum]	AT2G37170
XP_016489464.1	PREDICTED: protein DEK-like isoform X1 [Nicotiana tabacum]	AT3G48710
XP_016500089.1	PREDICTED: aminoacyl tRNA synthase complex-interacting multifunctional protein 1-like [Nicotiana tabacum]	AT2G40660
XP_016485327.1	PREDICTED: 40S ribosomal protein S9-2-like [Nicotiana tabacum]	AT5G39850
XP_016503382.1	PREDICTED: malate dehydrogenase, chloroplastic-like isoform X1 [Nicotiana tabacum]	AT3G47520
XP_016446736.1	PREDICTED: ras-related protein RABB1b [Nicotiana tabacum]	AT4G35860
XP_016462905.1	PREDICTED: 26S protease regulatory subunit 8 homolog A-like [Nicotiana tabacum]	AT5G19990
XP_016481805.1	PREDICTED: replication factor C subunit 3-like [Nicotiana tabacum]	AT1G77470
XP_016434453.1	PREDICTED: probable 60S ribosomal protein L14 [Nicotiana tabacum]	AT2G20450
XP_016436258.1	PREDICTED: heterogeneous nuclear ribonucleoprotein H2-like [Nicotiana tabacum]	AT3G20890
XP_016478053.1	PREDICTED: uncharacterized protein LOC107799452 [Nicotiana tabacum]	AT2G01710
XP_016498402.1	PREDICTED: uncharacterized protein LOC107817144 [Nicotiana tabacum]	AT2G01710
XP_016471792.1	PREDICTED: stromal 70 kDa heat shock-related protein, chloroplastic-like [Nicotiana tabacum]	AT5G49910
XP_016490418.1	PREDICTED: protein pleiotropic regulatory locus 1-like [Nicotiana tabacum]	AT4G15900
XP_016501538.1	PREDICTED: uncharacterized protein LOC107819880 [Nicotiana tabacum]	AT2G32910
XP_016512241.1	PREDICTED: DExH-box ATP-dependent RNA helicase DExH12-like, partial [Nicotiana tabacum]	AT1G20960
XP_016496518.1	PREDICTED: staphylococcal nuclease domain-containing protein 1-like [Nicotiana tabacum]	AT5G07350
XP_016514947.1	PREDICTED: peroxisomal fatty acid beta-oxidation multifunctional protein AIM1-like [Nicotiana tabacum]	AT4G29010
XP_016485239.1	PREDICTED: putative H/ACA ribonucleoprotein complex subunit 1-like protein 1 [Nicotiana tabacum]	AT3G03920
XP_016470050.1	PREDICTED: signal recognition particle 19 kDa protein-like [Nicotiana tabacum]	AT1G48160
XP_016466917.1	PREDICTED: ubiquitin-40S ribosomal protein S27a [Nicotiana tabacum]	AT2G47110
XP_016434506.1	PREDICTED: heterogeneous nuclear ribonucleoprotein 1-like [Nicotiana tabacum]	AT2G33410
XP_016442137.1	PREDICTED: ATP synthase subunit delta', mitochondrial-like [Nicotiana tabacum]	AT5G47030
XP_016442862.1	PREDICTED: signal peptidase complex catalytic subunit SEC11A-like [Nicotiana tabacum]	AT1G52600
XP_016481102.1	PREDICTED: zinc finger CCCH domain-containing protein 49-like isoform X1 [Nicotiana tabacum]	AT1G07360
XP_016500284.1	PREDICTED: nucleosome assembly protein 1;3 [Nicotiana tabacum]	AT2G19480
XP_016447760.1	PREDICTED: dynamin-2A-like [Nicotiana tabacum]	AT1G59610
XP_016496260.1	PREDICTED: 60S acidic ribosomal protein P2A-like [Nicotiana tabacum]	AT3G44590
XP_016448056.1	PREDICTED: protein NUCLEAR FUSION DEFECTIVE 2-like [Nicotiana tabacum]	AT1G24450
XP_016449447.1	PREDICTED: 21 kDa protein-like [Nicotiana tabacum]	AT5G20740
XP_016449630.1	PREDICTED: sm-like protein LSM8 [Nicotiana tabacum]	AT1G65700
XP_016477745.1	PREDICTED: LIM domain-containing protein WLIM1-like [Nicotiana tabacum]	AT1G10200
XP_016494031.1	PREDICTED: glyceraldehyde-3-phosphate dehydrogenase, cytosolic-like [Nicotiana tabacum]	AT1G13440
XP_016513485.1	PREDICTED: DNA topoisomerase 1-like [Nicotiana tabacum]	AT5G55300
XP_016489208.1	PREDICTED: aspartic proteinase A1-like [Nicotiana tabacum]	AT1G11910
XP_016460961.1	PREDICTED: 14-3-3 protein 7 [Nicotiana tabacum]	AT1G34760
XP_016444904.1	PREDICTED: cytochrome c1-2, heme protein, mitochondrial [Nicotiana tabacum]	AT5G40810
XP_016445733.1	PREDICTED: probable rRNA-processing protein EBP2 homolog [Nicotiana tabacum]	AT3G22660
XP_016455547.1	PREDICTED: MAP7 domain-containing protein 2-like [Nicotiana tabacum]	AT2G31410
XP_016461484.1	PREDICTED: heat shock protein 90-5, chloroplastic-like [Nicotiana tabacum]	AT2G04030
XP_016468268.1	PREDICTED: serine/arginine-rich-splicing factor SR34-like [Nicotiana tabacum]	AT1G02840
XP_016488872.1	PREDICTED: histone H1-like [Nicotiana tabacum]	AT2G18050
XP_016509401.1	PREDICTED: transmembrane emp24 domain-containing protein p24beta3-like [Nicotiana tabacum]	AT3G22845
XP_016511302.1	PREDICTED: early nodulin-like protein 2 [Nicotiana tabacum]	AT5G53870
XP_016513945.1	PREDICTED: uncharacterized protein LOC107830807 isoform X2 [Nicotiana tabacum]	AT4G31880
XP_016450220.1	PREDICTED: plasma membrane ATPase 3 [Nicotiana tabacum]	AT5G62670
XP_016491927.1	PREDICTED: prohibitin-1, mitochondrial [Nicotiana tabacum]	AT1G03860
XP_016458562.1	PREDICTED: mitochondrial dicarboxylate/tricarboxylate transporter DTC-like [Nicotiana tabacum]	AT5G19760
XP_016497641.1	PREDICTED: glycine-rich protein 2-like [Nicotiana tabacum]	AT4G36020
XP_016478986.1	PREDICTED: chaperone protein dnaJ 6-like [Nicotiana tabacum]	AT3G12170
XP_016439982.1	PREDICTED: plasma membrane ATPase 2-like [Nicotiana tabacum]	AT5G62670
XP_016488572.1	PREDICTED: beta-fructofuranosidase, insoluble isoenzyme 1-like [Nicotiana tabacum]	AT3G52600
XP_016435932.1	PREDICTED: rRNA-processing protein FCF1 homolog [Nicotiana tabacum]	AT2G46230
XP_016436240.1	PREDICTED: cell wall integrity protein scw1-like [Nicotiana tabacum]	AT3G21215
XP_016444405.1	PREDICTED: 31 kDa ribonucleoprotein, chloroplastic [Nicotiana tabacum]	AT4G24770
XP_016476761.1	PREDICTED: succinate dehydrogenase subunit 7A, mitochondrial [Nicotiana tabacum]	AT5G62575
XP_016482021.1	PREDICTED: ISWI chromatin-remodeling complex ATPase CHR11-like [Nicotiana tabacum]	AT3G06400
YP_173388.1	hypothetical protein NitaMp042 (mitochondrion) [Nicotiana tabacum]	ArthMp057
XP_016454257.1	PREDICTED: peptidyl-prolyl cis-trans isomerase FKBP53-like [Nicotiana tabacum]	AT4G25340
XP_016502441.1	PREDICTED: uncharacterized protein At5g22580-like [Nicotiana tabacum]	AT5G22580
XP_016515192.1	PREDICTED: dirigent protein 22-like [Nicotiana tabacum]	AT1G58170
XP_016446951.1	PREDICTED: coatomer subunit alpha-1-like [Nicotiana tabacum]	AT1G62020
XP_016441616.1	PREDICTED: protein TORNADO 2-like [Nicotiana tabacum]	AT5G46700
XP_016475988.1	PREDICTED: acetyl-CoA acetyltransferase, cytosolic 1-like [Nicotiana tabacum]	AT5G47720
XP_016453990.1	PREDICTED: 60S ribosomal protein L10-like [Nicotiana tabacum]	AT1G26910
XP_016487000.1	PREDICTED: aspartyl protease family protein 2-like [Nicotiana tabacum]	AT3G25700
XP_016465097.1	PREDICTED: ABC transporter F family member 4-like isoform X1 [Nicotiana tabacum]	AT3G48710
XP_016440879.1	PREDICTED: oxygen-evolving enhancer protein 1, chloroplastic-like isoform X1 [Nicotiana tabacum]	AT3G50820
XP_016452737.1	PREDICTED: glutathione S-transferase DHAR2-like [Nicotiana tabacum]	AT1G75270
XP_016475921.1	PREDICTED: peroxidase 3-like [Nicotiana tabacum]	AT1G05260
XP_016507483.1	PREDICTED: RNA-binding protein 34-like [Nicotiana tabacum]	AT5G46840
XP_016467669.1	PREDICTED: cytochrome b-c1 complex subunit 9-like [Nicotiana tabacum]	AT3G52730
XP_016495926.1	PREDICTED: structural maintenance of chromosomes protein 1 [Nicotiana tabacum]	AT3G54670
XP_016473378.1	PREDICTED: ruvB-like protein 1 [Nicotiana tabacum]	AT5G22330
NP_054530.1	cytochrome b6 (plastid) [Nicotiana tabacum]	ArthCp053
XP_016441376.1	PREDICTED: DNA-directed RNA polymerases II and IV subunit 5A-like [Nicotiana tabacum]	AT3G22320
XP_016461873.1	PREDICTED: flowering locus K homology domain-like [Nicotiana tabacum]	AT3G04610
XP_016436286.1	PREDICTED: stem-specific protein TSJT1-like [Nicotiana tabacum]	AT5G43830
XP_016501229.1	PREDICTED: glutathione S-transferase T1-like [Nicotiana tabacum]	AT5G41210
XP_016462420.1	PREDICTED: beta-glucosidase BoGH3B-like [Nicotiana tabacum]	AT5G20950
XP_016506305.1	PREDICTED: peptidyl-prolyl cis-trans isomerase FKBP62-like [Nicotiana tabacum]	AT3G25230
XP_016461282.1	PREDICTED: ribonuclease P protein subunit p25-like protein [Nicotiana tabacum]	AT1G76010
XP_016508855.1	PREDICTED: RNA-binding KH domain-containing protein PEPPER-like [Nicotiana tabacum]	AT4G26000
XP_016433645.1	PREDICTED: probable glutathione S-transferase parA [Nicotiana tabacum]	AT1G17180
XP_016444457.1	PREDICTED: receptor-like protein 12 isoform X1 [Nicotiana tabacum]	AT1G33590
XP_016446975.1	PREDICTED: auxin-induced protein PCNT115-like [Nicotiana tabacum]	AT1G60710
XP_016456597.1	PREDICTED: stem-specific protein TSJT1-like [Nicotiana tabacum]	AT5G19140
XP_016457249.1	PREDICTED: protein HHL1, chloroplastic-like [Nicotiana tabacum]	AT1G67700
XP_016462330.1	PREDICTED: heterogeneous nuclear ribonucleoprotein 1-like [Nicotiana tabacum]	AT1G17640
XP_016471827.1	PREDICTED: suberization-associated anionic peroxidase-like [Nicotiana tabacum]	AT5G05340
XP_016481160.1	PREDICTED: probable glutathione S-transferase [Nicotiana tabacum]	AT3G09270
XP_016487878.1	PREDICTED: vesicle-associated membrane protein 711-like [Nicotiana tabacum]	AT5G11150
XP_016511573.1	PREDICTED: dynamin-related protein 5A-like [Nicotiana tabacum]	AT5G42080
XP_016489202.1	PREDICTED: serine/arginine-rich splicing factor RSZ21A-like isoform X1 [Nicotiana tabacum]	AT4G31580
XP_016471513.1	PREDICTED: upstream activation factor subunit UAF30-like [Nicotiana tabacum]	AT2G35605
XP_016496374.1	PREDICTED: ERBB-3 BINDING PROTEIN 1 [Nicotiana tabacum]	AT3G51800
XP_016433582.1	PREDICTED: U1 small nuclear ribonucleoprotein A-like [Nicotiana tabacum]	AT2G47580
XP_016455989.1	PREDICTED: 17.8 kDa class I heat shock protein-like [Nicotiana tabacum]	AT1G53540
XP_016442391.1	PREDICTED: eukaryotic translation initiation factor 3 subunit K-like [Nicotiana tabacum]	AT4G33250
XP_016450034.1	PREDICTED: U2 small nuclear ribonucleoprotein B''-like [Nicotiana tabacum]	AT2G30260
XP_016480750.1	PREDICTED: uncharacterized protein LOC107801865 isoform X1 [Nicotiana tabacum]	AT1G75670
XP_016492435.1	PREDICTED: elongation factor 1-beta-like [Nicotiana tabacum]	AT5G12110
XP_016509803.1	PREDICTED: importin subunit alpha-2-like [Nicotiana tabacum]	AT4G16143
XP_016496514.1	PREDICTED: clathrin heavy chain 1 [Nicotiana tabacum]	AT3G11130
XP_016469751.1	PREDICTED: enolase-like [Nicotiana tabacum]	AT2G36530
XP_016447537.1	PREDICTED: defensin J1-2-like [Nicotiana tabacum]	AT2G02100
XP_016442771.1	PREDICTED: pescadillo homolog [Nicotiana tabacum]	AT5G14520
XP_016443687.1	PREDICTED: V-type proton ATPase subunit d2 [Nicotiana tabacum]	AT3G28715
XP_016454721.1	PREDICTED: pyruvate kinase, cytosolic isozyme-like [Nicotiana tabacum]	AT5G08570
XP_016461157.1	PREDICTED: splicing factor 3B subunit 3-like, partial [Nicotiana tabacum]	AT3G55220
XP_016498918.1	PREDICTED: peroxisomal (S)-2-hydroxy-acid oxidase [Nicotiana tabacum]	AT3G14420
XP_016515024.1	PREDICTED: pistil-specific extensin-like protein [Nicotiana tabacum]	AT2G34700
XP_016445269.1	PREDICTED: membrane steroid-binding protein 2-like [Nicotiana tabacum]	AT3G48890
XP_016476395.1	PREDICTED: probable inactive receptor kinase RLK902 [Nicotiana tabacum]	AT1G48480
XP_016446471.1	PREDICTED: serine hydroxymethyltransferase, mitochondrial-like [Nicotiana tabacum]	AT5G26780
XP_016438803.1	PREDICTED: uncharacterized protein At4g28440-like, partial [Nicotiana tabacum]	AT1G23750
XP_016465227.1	PREDICTED: aldose 1-epimerase-like [Nicotiana tabacum]	AT3G47800
XP_016488813.1	PREDICTED: peroxidase 12-like [Nicotiana tabacum]	AT1G71695
XP_016447460.1	PREDICTED: 60S acidic ribosomal protein P0-like [Nicotiana tabacum]	AT2G40010
XP_016499678.1	PREDICTED: outer envelope pore protein 21B, chloroplastic-like [Nicotiana tabacum]	AT1G76405
XP_016434220.1	PREDICTED: signal recognition particle 14 kDa protein-like [Nicotiana tabacum]	AT2G43640
XP_016443302.1	PREDICTED: copper transport protein ATX1-like [Nicotiana tabacum]	AT1G66240
XP_016451211.1	PREDICTED: defensin-like protein P322 [Nicotiana tabacum]	AT2G02120
XP_016454805.1	PREDICTED: putative H/ACA ribonucleoprotein complex subunit 1-like protein 1 [Nicotiana tabacum]	AT3G03920
XP_016496641.1	PREDICTED: soluble inorganic pyrophosphatase PPA1-like [Nicotiana tabacum]	AT1G01050
XP_016458079.1	PREDICTED: 14 kDa proline-rich protein DC2.15-like [Nicotiana tabacum]	AT2G45180
XP_016480569.1	PREDICTED: nucleosome assembly protein 1;1 isoform X1 [Nicotiana tabacum]	AT4G26110
XP_016490139.1	PREDICTED: probable 26S proteasome non-ATPase regulatory subunit 3 [Nicotiana tabacum]	AT1G20200
XP_016491109.1	PREDICTED: probable glutathione S-transferase [Nicotiana tabacum]	AT3G09270
XP_016457818.1	PREDICTED: eukaryotic translation initiation factor 3 subunit M-like [Nicotiana tabacum]	AT5G15610
XP_016453187.1	PREDICTED: protein CMSS1-like [Nicotiana tabacum]	AT2G43110
XP_016454204.1	PREDICTED: GDSL esterase/lipase At5g03980-like isoform X1 [Nicotiana tabacum]	AT5G03980
XP_016447092.1	PREDICTED: uncharacterized protein LOC107772121 [Nicotiana tabacum]	AT1G44835
XP_016472659.1	PREDICTED: serine/arginine-rich SC35-like splicing factor SCL33 [Nicotiana tabacum]	AT3G13570
XP_016467048.1	PREDICTED: DNA-directed RNA polymerases II, IV and V subunit 3-like [Nicotiana tabacum]	AT2G15430
XP_016504226.1	PREDICTED: KH domain-containing protein At4g18375-like [Nicotiana tabacum]	AT5G15270
XP_016441443.1	PREDICTED: AT-hook motif nuclear-localized protein 23-like [Nicotiana tabacum]	AT2G35270
XP_016442992.1	PREDICTED: uncharacterized protein At3g49720-like [Nicotiana tabacum]	AT5G65810
XP_016450236.1	PREDICTED: transcription initiation factor TFIID subunit 15b-like [Nicotiana tabacum]	AT5G58470
XP_016450926.1	PREDICTED: expansin-A11-like [Nicotiana tabacum]	AT1G20190
XP_016461052.1	PREDICTED: expansin-like A2 [Nicotiana tabacum]	AT3G45970
XP_016513880.1	PREDICTED: flowering locus K homology domain-like isoform X1 [Nicotiana tabacum]	AT3G04610
XP_016478859.1	PREDICTED: 116 kDa U5 small nuclear ribonucleoprotein component-like [Nicotiana tabacum]	AT1G06220
XP_016482795.1	PREDICTED: superoxide dismutase [Mn], mitochondrial-like [Nicotiana tabacum]	AT3G10920
XP_016440283.1	PREDICTED: 60S ribosomal protein L10-like [Nicotiana tabacum]	AT1G26910
XP_016458982.1	PREDICTED: 60S ribosomal protein L10 [Nicotiana tabacum]	AT1G26910
XP_016451747.1	PREDICTED: probable ATP synthase 24 kDa subunit, mitochondrial [Nicotiana tabacum]	AT2G21870
XP_016477397.1	PREDICTED: LOW QUALITY PROTEIN: aspartyl protease family protein 2-like [Nicotiana tabacum]	AT1G01300
XP_016511345.1	PREDICTED: peptidyl-tRNA hydrolase ICT1, mitochondrial [Nicotiana tabacum]	AT1G62850
XP_016456684.1	PREDICTED: mediator of RNA polymerase II transcription subunit 37a-like [Nicotiana tabacum]	AT5G42020
XP_016467755.1	PREDICTED: importin subunit alpha-2-like [Nicotiana tabacum]	AT4G16143
XP_016437601.1	PREDICTED: serine/arginine-rich splicing factor SC35-like [Nicotiana tabacum]	AT5G64200
XP_016437992.1	PREDICTED: uncharacterized protein LOC107763983 [Nicotiana tabacum]	AT2G45060
XP_016462035.1	PREDICTED: nuclear cap-binding protein subunit 2-like [Nicotiana tabacum]	AT5G44200
XP_016465791.1	PREDICTED: polyadenylate-binding protein RBP45 [Nicotiana tabacum]	AT4G27000
XP_016500726.1	PREDICTED: extradiol ring-cleavage dioxygenase-like [Nicotiana tabacum]	AT4G15093
XP_016487671.1	PREDICTED: 3-ketoacyl-CoA thiolase 2, peroxisomal-like [Nicotiana tabacum]	AT2G33150
XP_016450783.1	PREDICTED: coatomer subunit alpha-1-like [Nicotiana tabacum]	AT1G62020
XP_016459398.1	PREDICTED: probable glutathione S-transferase [Nicotiana tabacum]	AT1G78380
XP_016495843.1	PREDICTED: acetylajmalan esterase-like [Nicotiana tabacum]	AT1G28590
XP_016448777.1	PREDICTED: mRNA turnover protein 4 homolog [Nicotiana tabacum]	AT1G25260
XP_016458578.1	PREDICTED: 26S protease regulatory subunit 6A homolog [Nicotiana tabacum]	AT3G05530
XP_016461391.1	PREDICTED: COBRA-like protein 4 [Nicotiana tabacum]	AT5G15630
XP_016462358.1	PREDICTED: aquaporin PIP2-1-like [Nicotiana tabacum]	AT3G53420
XP_016467464.1	PREDICTED: tetraspanin-2-like [Nicotiana tabacum]	AT2G19580
XP_016473271.1	PREDICTED: mediator-associated protein 1-like [Nicotiana tabacum]	AT4G00390
XP_016481304.1	PREDICTED: KH domain-containing protein At2g38610-like [Nicotiana tabacum]	AT2G38610
XP_016484576.1	PREDICTED: tetraspanin-2-like [Nicotiana tabacum]	AT2G19580
XP_016488242.1	PREDICTED: COBRA-like protein 4 [Nicotiana tabacum]	AT5G15630
XP_016501202.1	PREDICTED: THO complex subunit 4A-like [Nicotiana tabacum]	AT5G59950
XP_016437515.1	PREDICTED: S-adenosylmethionine synthase 2-like [Nicotiana tabacum]	AT1G02500
XP_016443873.1	PREDICTED: staphylococcal nuclease domain-containing protein 1-like [Nicotiana tabacum]	AT5G07350
XP_016471784.1	PREDICTED: 14-3-3 protein 4-like [Nicotiana tabacum]	AT5G38480
XP_016438066.1	PREDICTED: pinin-like [Nicotiana tabacum]	AT1G15200
XP_016459346.1	PREDICTED: peroxisomal 2,4-dienoyl-CoA reductase [Nicotiana tabacum]	AT3G12800
XP_016436580.1	PREDICTED: nucleolin 1-like isoform X2 [Nicotiana tabacum]	AT3G18610
NP_054564.1	ribosomal protein S15 (plastid) [Nicotiana tabacum]	ArthCp081
XP_016474376.1	PREDICTED: snakin-1-like [Nicotiana tabacum]	AT5G59845
XP_016446425.1	PREDICTED: protein disulfide isomerase-like 1-3 [Nicotiana tabacum]	AT3G54960
XP_016444626.1	PREDICTED: pre-mRNA-processing factor 19 homolog 1-like [Nicotiana tabacum]	AT1G04510
XP_016511922.1	PREDICTED: glucan endo-1,3-beta-glucosidase-like [Nicotiana tabacum]	AT3G55430
XP_016446591.1	PREDICTED: nucleoside diphosphate kinase 1-like [Nicotiana tabacum]	AT4G09320
XP_016476602.1	PREDICTED: glutamate decarboxylase [Nicotiana tabacum]	AT2G02010
XP_016489658.1	PREDICTED: glutamate decarboxylase-like [Nicotiana tabacum]	AT2G02010
XP_016448276.1	PREDICTED: ATP sulfurylase 1, chloroplastic-like [Nicotiana tabacum]	AT3G22890
XP_016441900.1	PREDICTED: protein transport protein SEC13 homolog B-like [Nicotiana tabacum]	AT2G30050
XP_016470420.1	PREDICTED: pollen-specific leucine-rich repeat extensin-like protein 1 [Nicotiana tabacum]	AT4G16380
XP_016496781.1	PREDICTED: xyloglucan endotransglucosylase/hydrolase protein 31-like [Nicotiana tabacum]	AT3G44990
XP_016506029.1	PREDICTED: fasciclin-like arabinogalactan protein 17 [Nicotiana tabacum]	AT5G06390
XP_016436204.1	PREDICTED: DEAD-box ATP-dependent RNA helicase 8-like [Nicotiana tabacum]	AT4G00660
XP_016508675.1	PREDICTED: clathrin heavy chain 2-like [Nicotiana tabacum]	AT3G11130
XP_016498034.1	PREDICTED: probable inactive purple acid phosphatase 27 [Nicotiana tabacum]	AT5G50400
XP_016488801.1	PREDICTED: L-ascorbate oxidase homolog [Nicotiana tabacum]	AT5G66920
XP_016477036.1	PREDICTED: ERBB-3 BINDING PROTEIN 1-like [Nicotiana tabacum]	AT3G51800
XP_016474060.1	PREDICTED: pectin acetylesterase 12-like [Nicotiana tabacum]	AT3G05910
XP_016454203.1	PREDICTED: microsomal glutathione S-transferase 3-like [Nicotiana tabacum]	AT1G65820
XP_016481595.1	PREDICTED: tubulin beta-1 chain [Nicotiana tabacum]	AT5G12250
XP_016462448.1	PREDICTED: flowering locus K homology domain-like [Nicotiana tabacum]	AT3G04610
XP_016434452.1	PREDICTED: casein kinase I-like [Nicotiana tabacum]	AT4G28540
XP_016437285.1	PREDICTED: ATP-dependent RNA helicase-like protein DB10 [Nicotiana tabacum]	AT5G14610
XP_016443116.1	PREDICTED: light-induced protein, chloroplastic-like [Nicotiana tabacum]	AT4G04020
XP_016448116.1	PREDICTED: trihelix transcription factor GT-3b-like [Nicotiana tabacum]	AT5G01380
XP_016456868.1	PREDICTED: 60S acidic ribosomal protein P0-like [Nicotiana tabacum]	AT2G40010
XP_016456973.1	PREDICTED: uncharacterized protein LOC107780879 isoform X1 [Nicotiana tabacum]	AT4G39680
XP_016477272.1	PREDICTED: aspartyl protease family protein 2-like [Nicotiana tabacum]	AT1G01300
XP_016481806.1	PREDICTED: aldehyde dehydrogenase family 3 member H1-like [Nicotiana tabacum]	AT1G44170
XP_016489896.1	PREDICTED: protein QUIRKY-like [Nicotiana tabacum]	AT3G57880
XP_016498313.1	PREDICTED: dihydrolipoyllysine-residue acetyltransferase component 1 of pyruvate dehydrogenase complex, mitochondrial-like isoform X1 [Nicotiana tabacum]	AT3G52200
XP_016471779.1	PREDICTED: pre-mRNA-processing-splicing factor 8-like [Nicotiana tabacum]	AT1G80070
XP_016439962.1	PREDICTED: eukaryotic translation initiation factor 3 subunit F-like [Nicotiana tabacum]	AT2G39990
XP_016461439.1	PREDICTED: uncharacterized protein LOC107784773 [Nicotiana tabacum]	AT3G22430
NP_054500.1	ribosomal protein S4 (plastid) [Nicotiana tabacum]	ArthCp024
XP_016463663.1	PREDICTED: uncharacterized protein LOC107786661 [Nicotiana tabacum]	AT3G02790
XP_016502398.1	PREDICTED: 14-3-3 protein 9-like isoform X1 [Nicotiana tabacum]	AT2G42590
XP_016437126.1	PREDICTED: ISWI chromatin-remodeling complex ATPase CHR11 isoform X1 [Nicotiana tabacum]	AT5G18620
XP_016470103.1	PREDICTED: L-ascorbate oxidase homolog [Nicotiana tabacum]	AT1G76160
XP_016501573.1	PREDICTED: phosphoprotein ECPP44-like [Nicotiana tabacum]	AT1G20440
XP_016513674.1	PREDICTED: peroxiredoxin-2B-like [Nicotiana tabacum]	AT1G65980
XP_016454971.1	PREDICTED: probable glutathione S-transferase parC [Nicotiana tabacum]	AT1G78380
XP_016437511.1	PREDICTED: replication factor C subunit 1-like [Nicotiana tabacum]	AT5G22010
XP_016438919.1	PREDICTED: ribose-phosphate pyrophosphokinase 4 [Nicotiana tabacum]	AT2G42910
XP_016439044.1	PREDICTED: protein QUIRKY-like [Nicotiana tabacum]	AT3G57880
XP_016445844.1	PREDICTED: hypersensitive-induced response protein 1-like isoform X1 [Nicotiana tabacum]	AT5G62740
XP_016452354.1	PREDICTED: transcription factor TGA2-like [Nicotiana tabacum]	AT3G12250
XP_016454009.1	PREDICTED: protein BTR1-like isoform X1 [Nicotiana tabacum]	AT5G04430
XP_016489807.1	PREDICTED: ATPase family AAA domain-containing protein 1-A-like [Nicotiana tabacum]	AT4G27680
XP_016451212.1	PREDICTED: heat shock 70 kDa protein, mitochondrial [Nicotiana tabacum]	AT5G09590
XP_016460312.1	PREDICTED: histone deacetylase complex subunit SAP18-like [Nicotiana tabacum]	AT2G45640
XP_016499525.1	PREDICTED: histone deacetylase complex subunit SAP18-like [Nicotiana tabacum]	AT2G45640
XP_016503173.1	PREDICTED: subtilisin-like protease SBT1.8 [Nicotiana tabacum]	AT2G05920
XP_016452989.1	PREDICTED: glycine-rich RNA-binding protein RZ1B-like isoform X1 [Nicotiana tabacum]	AT1G60650
XP_016484074.1	PREDICTED: 60S ribosomal protein L5-like [Nicotiana tabacum]	AT5G39740
XP_016489690.1	PREDICTED: uncharacterized protein C167.05-like [Nicotiana tabacum]	AT3G17020
XP_016509320.1	PREDICTED: ruBisCO large subunit-binding protein subunit alpha [Nicotiana tabacum]	AT2G28000
XP_016445400.1	PREDICTED: probable glucan endo-1,3-beta-glucosidase A6 [Nicotiana tabacum]	AT3G07320
XP_016458184.1	PREDICTED: probable acyl-CoA dehydrogenase IBR3 [Nicotiana tabacum]	AT3G06810
XP_016439370.1	PREDICTED: isoleucine--tRNA ligase, cytoplasmic [Nicotiana tabacum]	AT4G10320
XP_016445647.1	PREDICTED: casein kinase I-like isoform X1 [Nicotiana tabacum]	AT4G14340
XP_016446180.1	PREDICTED: bark storage protein A-like [Nicotiana tabacum]	AT4G24350
XP_016446560.1	PREDICTED: RNA-binding protein 2-like [Nicotiana tabacum]	AT1G21320
XP_016470636.1	PREDICTED: importin subunit alpha [Nicotiana tabacum]	AT3G06720
XP_016448448.1	PREDICTED: tubulin alpha-3 chain [Nicotiana tabacum]	AT5G19780
XP_016440666.1	PREDICTED: ATP synthase subunit beta, mitochondrial-like [Nicotiana tabacum]	AT5G08680
XP_016472085.1	PREDICTED: activator of 90 kDa heat shock protein ATPase homolog [Nicotiana tabacum]	AT3G12050
XP_016440839.1	PREDICTED: polyadenylate-binding protein 2-like [Nicotiana tabacum]	AT5G65260
XP_016479764.1	PREDICTED: clathrin heavy chain 1-like, partial [Nicotiana tabacum]	AT3G11130
XP_016486965.1	PREDICTED: 26S proteasome non-ATPase regulatory subunit 6 homolog [Nicotiana tabacum]	AT4G24820
XP_016500903.1	PREDICTED: uncharacterized protein At5g22580-like [Nicotiana tabacum]	AT5G22580
XP_016437414.1	PREDICTED: aspartyl protease family protein At5g10770-like [Nicotiana tabacum]	AT5G10770
XP_016444965.1	PREDICTED: tryptophan--tRNA ligase, cytoplasmic-like isoform X1 [Nicotiana tabacum]	AT3G04600
XP_016489845.1	PREDICTED: uncharacterized protein LOC107809694 [Nicotiana tabacum]	AT3G08600
XP_016514760.1	PREDICTED: threonine--tRNA ligase, mitochondrial 1-like [Nicotiana tabacum]	AT5G26830
XP_016501341.1	PREDICTED: ATP synthase subunit beta, mitochondrial [Nicotiana tabacum]	AT5G08680
XP_016449633.1	PREDICTED: serrate RNA effector molecule-like isoform X1 [Nicotiana tabacum]	AT2G27100
XP_016512194.1	PREDICTED: uncharacterized protein LOC107829231 [Nicotiana tabacum]	AT2G32910
XP_016458221.1	PREDICTED: subtilisin-like protease SBT3.17 [Nicotiana tabacum]	AT1G71950
XP_016474288.1	PREDICTED: UBP1-associated protein 2B-like [Nicotiana tabacum]	AT2G41060
XP_016438995.1	PREDICTED: WD repeat-containing protein 55-like [Nicotiana tabacum]	AT2G34260
XP_016441558.1	PREDICTED: mannose-1-phosphate guanylyltransferase 1-like [Nicotiana tabacum]	AT2G39770
XP_016465590.1	PREDICTED: aldose 1-epimerase-like [Nicotiana tabacum]	AT3G47800
XP_016466322.1	PREDICTED: glutamine synthetase cytosolic isozyme 1-1 [Nicotiana tabacum]	AT5G37600
XP_016466351.1	PREDICTED: rRNA-processing protein EFG1-like [Nicotiana tabacum]	AT1G04230
XP_016475402.1	PREDICTED: dnaJ protein ERDJ3B-like [Nicotiana tabacum]	AT3G62600
XP_016491735.1	PREDICTED: WAS/WASL-interacting protein family member 1-like isoform X1 [Nicotiana tabacum]	AT4G28990
XP_016464192.1	PREDICTED: aldose 1-epimerase-like isoform X1 [Nicotiana tabacum]	AT3G47800
XP_016467942.1	PREDICTED: 50S ribosomal protein L29, chloroplastic-like [Nicotiana tabacum]	AT5G65220
XP_016432922.1	PREDICTED: bifunctional dTDP-4-dehydrorhamnose 3,5-epimerase/dTDP-4-dehydrorhamnose reductase [Nicotiana tabacum]	AT1G63000
XP_016442894.1	PREDICTED: 50S ribosomal protein L12, chloroplastic [Nicotiana tabacum]	AT3G27850
XP_016453427.1	PREDICTED: 50S ribosomal protein L12, chloroplastic [Nicotiana tabacum]	AT3G27850
XP_016432783.1	PREDICTED: DNA-binding protein HEXBP-like, partial [Nicotiana tabacum]	AT1G75560
XP_016445014.1	PREDICTED: serine/arginine-rich splicing factor RS31-like isoform X1 [Nicotiana tabacum]	AT4G25500
XP_016445831.1	PREDICTED: mitogen-activated protein kinase kinase 5-like [Nicotiana tabacum]	AT1G51660
XP_016470975.1	PREDICTED: uncharacterized protein LOC107793196 isoform X1 [Nicotiana tabacum]	AT1G24090
XP_016473125.1	PREDICTED: pyruvate dehydrogenase E1 component subunit beta-1, mitochondrial-like [Nicotiana tabacum]	AT5G50850
XP_016443252.1	PREDICTED: 60S ribosomal protein L35a-3 [Nicotiana tabacum]	AT1G74270
XP_016444712.1	PREDICTED: reactive Intermediate Deaminase A, chloroplastic-like [Nicotiana tabacum]	AT3G20390
XP_016433559.1	PREDICTED: cytochrome c1-2, heme protein, mitochondrial-like [Nicotiana tabacum]	AT5G40810
XP_016439017.1	PREDICTED: auxin-induced protein PCNT115-like [Nicotiana tabacum]	AT1G60710
XP_016485918.1	PREDICTED: eukaryotic translation initiation factor 3 subunit D-like [Nicotiana tabacum]	AT4G20980
XP_016444886.1	PREDICTED: monocopper oxidase-like protein SKS1 [Nicotiana tabacum]	AT5G51480
XP_016492218.1	PREDICTED: dynamin-related protein 1E-like [Nicotiana tabacum]	AT3G60190
XP_016436539.1	PREDICTED: prohibitin-1, mitochondrial-like [Nicotiana tabacum]	AT1G03860
XP_016440423.1	PREDICTED: dynamin-related protein 5A [Nicotiana tabacum]	AT5G42080
XP_016439597.1	PREDICTED: uncharacterized protein C4F10.09c isoform X1 [Nicotiana tabacum]	AT1G72440
XP_016465674.1	PREDICTED: protein transport protein SEC23-like [Nicotiana tabacum]	AT1G05520
XP_016506664.1	PREDICTED: cell division protein FtsZ homolog 1, chloroplastic-like [Nicotiana tabacum]	AT5G55280
XP_016507218.1	PREDICTED: formamidopyrimidine-DNA glycosylase-like isoform X3 [Nicotiana tabacum]	AT1G52500
NP_054512.1	cytochrome f (plastid) [Nicotiana tabacum]	ArthCp035
XP_016449079.1	PREDICTED: 50S ribosomal protein L27, chloroplastic [Nicotiana tabacum]	AT5G40950
XP_016504661.1	PREDICTED: uncharacterized protein At5g39570-like [Nicotiana tabacum]	AT3G29075
XP_016479351.1	PREDICTED: importin subunit alpha-4-like [Nicotiana tabacum]	AT1G09270
XP_016433411.1	PREDICTED: dirigent protein 22-like [Nicotiana tabacum]	AT1G65870
XP_016446840.1	PREDICTED: 60S ribosomal protein L31 [Nicotiana tabacum]	AT4G26230
XP_016454707.1	PREDICTED: 60S ribosomal protein L18-2 isoform X2 [Nicotiana tabacum]	AT3G05590
XP_016465519.1	PREDICTED: NHP2-like protein 1 [Nicotiana tabacum]	AT4G22380
XP_016452955.1	PREDICTED: 40S ribosomal protein S18 [Nicotiana tabacum]	AT1G34030
XP_016515742.1	PREDICTED: 60S ribosomal protein L17-1-like isoform X1 [Nicotiana tabacum]	AT1G27400
XP_016433662.1	PREDICTED: pescadillo homolog [Nicotiana tabacum]	AT5G14520
XP_016446247.1	PREDICTED: 60S ribosomal protein L23a-like [Nicotiana tabacum]	AT3G55280
XP_016477913.1	PREDICTED: RNA-binding protein 38-like isoform X1 [Nicotiana tabacum]	AT1G76460
XP_016443611.1	PREDICTED: isocitrate dehydrogenase [NADP]-like [Nicotiana tabacum]	AT1G65930
XP_016451651.1	PREDICTED: glyceraldehyde-3-phosphate dehydrogenase, cytosolic [Nicotiana tabacum]	AT1G13440
XP_016454298.1	PREDICTED: photosystem II 22 kDa protein, chloroplastic [Nicotiana tabacum]	AT1G44575
XP_016454977.1	PREDICTED: replication factor C subunit 2-like [Nicotiana tabacum]	AT1G63160
XP_016465554.1	PREDICTED: uncharacterized protein At2g39795, mitochondrial-like [Nicotiana tabacum]	AT5G05990
XP_016511977.1	PREDICTED: beta-fructofuranosidase, insoluble isoenzyme 1-like [Nicotiana tabacum]	AT3G52600
XP_016443992.1	PREDICTED: LOW QUALITY PROTEIN: tryptophan--tRNA ligase, cytoplasmic [Nicotiana tabacum]	AT3G04600
XP_016476406.1	PREDICTED: beta-glucosidase 44-like [Nicotiana tabacum]	AT3G18080
XP_016492483.1	PREDICTED: beta-glucosidase 44-like [Nicotiana tabacum]	AT3G18080
XP_016442579.1	PREDICTED: 60S ribosomal protein L17-1-like [Nicotiana tabacum]	AT1G27400
XP_016444302.1	PREDICTED: ethanolamine-phosphate cytidylyltransferase-like isoform X1 [Nicotiana tabacum]	AT2G38670
XP_016446527.1	PREDICTED: LOW QUALITY PROTEIN: DNA-directed RNA polymerase II subunit RPB2-like [Nicotiana tabacum]	AT4G21710
XP_016455208.1	PREDICTED: KRR1 small subunit processome component-like [Nicotiana tabacum]	AT5G08420
XP_016470998.1	PREDICTED: WD repeat-containing protein 43-like isoform X1 [Nicotiana tabacum]	AT1G15420
XP_016500850.1	PREDICTED: glucose-6-phosphate isomerase 1, chloroplastic-like [Nicotiana tabacum]	AT4G24620
XP_016513010.1	PREDICTED: probable quinone oxidoreductase [Nicotiana tabacum]	AT1G49670
XP_016514664.1	PREDICTED: protein disulfide-isomerase-like, partial [Nicotiana tabacum]	AT1G21750
XP_016497945.1	PREDICTED: uncharacterized protein LOC107816712 [Nicotiana tabacum]	AT1G70770
XP_016477376.1	PREDICTED: 60S ribosomal protein L13a-4-like [Nicotiana tabacum]	AT5G48760
NP_054505.1	ATP synthase CF1 epsilon subunit (plastid) [Nicotiana tabacum]	ArthCp028
XP_016474262.1	PREDICTED: V-type proton ATPase subunit F [Nicotiana tabacum]	AT4G02620
XP_016453026.1	PREDICTED: glyceraldehyde-3-phosphate dehydrogenase A, chloroplastic-like [Nicotiana tabacum]	AT1G12900
XP_016456146.1	PREDICTED: glyceraldehyde-3-phosphate dehydrogenase A, chloroplastic [Nicotiana tabacum]	AT1G12900
XP_016434667.1	PREDICTED: uncharacterized protein LOC107761030 [Nicotiana tabacum]	AT5G51740
XP_016460295.1	PREDICTED: probable protein disulfide-isomerase A6 [Nicotiana tabacum]	AT2G47470
XP_016477291.1	PREDICTED: ABC transporter B family member 11-like [Nicotiana tabacum]	AT1G02520
XP_016472475.1	PREDICTED: DEAD-box ATP-dependent RNA helicase 51-like isoform X1 [Nicotiana tabacum]	AT3G18600
XP_016432951.1	PREDICTED: probable inactive purple acid phosphatase 27 [Nicotiana tabacum]	AT5G50400
XP_016445640.1	PREDICTED: L-ascorbate oxidase homolog [Nicotiana tabacum]	AT1G76160
XP_016463309.1	PREDICTED: DNA topoisomerase 6 subunit A-like [Nicotiana tabacum]	AT5G02820
XP_016442858.1	PREDICTED: ribosome biogenesis regulatory protein homolog [Nicotiana tabacum]	AT2G37990
XP_016437196.1	PREDICTED: aquaporin PIP2-4-like [Nicotiana tabacum]	AT2G37170
XP_016465589.1	PREDICTED: aldose 1-epimerase-like [Nicotiana tabacum]	AT3G47800
XP_016467938.1	PREDICTED: uncharacterized protein LOC107790521 [Nicotiana tabacum]	AT1G48440
XP_016477308.1	PREDICTED: peter Pan-like protein [Nicotiana tabacum]	AT5G61770
XP_016493366.1	PREDICTED: leucine-rich repeat extensin-like protein 4 [Nicotiana tabacum]	AT1G62440
XP_016483510.1	PREDICTED: triosephosphate isomerase, cytosolic-like [Nicotiana tabacum]	AT3G55440
XP_016465268.1	PREDICTED: dihydrolipoyllysine-residue acetyltransferase component 2 of pyruvate dehydrogenase complex, mitochondrial-like [Nicotiana tabacum]	AT1G54220
XP_016439479.1	PREDICTED: 60S ribosomal protein L23-like [Nicotiana tabacum]	AT1G04480
XP_016439914.1	PREDICTED: miraculin-like [Nicotiana tabacum]	AT1G17860
XP_016449946.1	PREDICTED: heat shock 70 kDa protein, mitochondrial [Nicotiana tabacum]	AT5G09590
XP_016514644.1	PREDICTED: adenosine kinase 2 [Nicotiana tabacum]	AT5G03300
XP_016442490.1	PREDICTED: L-ascorbate oxidase homolog [Nicotiana tabacum]	AT5G66920
XP_016506233.1	PREDICTED: receptor-like protein 12 [Nicotiana tabacum]	AT1G33590
XP_016485880.1	PREDICTED: stromal cell-derived factor 2-like protein [Nicotiana tabacum]	AT2G25110
XP_016504255.1	PREDICTED: ras-related protein Rab11A [Nicotiana tabacum]	AT1G07410
XP_016439679.1	PREDICTED: beta-glucosidase BoGH3B-like [Nicotiana tabacum]	AT5G20950
XP_016509766.1	PREDICTED: L-ascorbate oxidase homolog [Nicotiana tabacum]	AT1G76160
XP_016459092.1	PREDICTED: coiled-coil domain-containing protein 18-like isoform X1 [Nicotiana tabacum]	AT4G31340
XP_016459713.1	PREDICTED: geranylgeranyl diphosphate reductase, chloroplastic [Nicotiana tabacum]	AT1G74470
XP_016460155.1	PREDICTED: putative G3BP-like protein [Nicotiana tabacum]	AT5G43960
XP_016470202.1	PREDICTED: protein transport protein Sec61 subunit alpha-like [Nicotiana tabacum]	AT2G34250
XP_016487962.1	PREDICTED: transcription initiation factor TFIID subunit 15b-like [Nicotiana tabacum]	AT5G58470
XP_016488399.1	PREDICTED: pre-mRNA-splicing factor CWC22 homolog [Nicotiana tabacum]	AT1G80930
XP_016489297.1	PREDICTED: DDB1- and CUL4-associated factor 13-like [Nicotiana tabacum]	AT4G28450
XP_016496156.1	PREDICTED: serine carboxypeptidase II-2-like, partial [Nicotiana tabacum]	AT4G30810
XP_016510895.1	PREDICTED: peroxisomal fatty acid beta-oxidation multifunctional protein AIM1-like [Nicotiana tabacum]	AT4G29010
XP_016446076.1	PREDICTED: ras-related protein RABA2a-like [Nicotiana tabacum]	AT1G09630
XP_016472575.1	PREDICTED: DEAD-box ATP-dependent RNA helicase 37-like [Nicotiana tabacum]	AT2G42520
XP_016503553.1	PREDICTED: ras-related protein YPT3 [Nicotiana tabacum]	AT1G06400
XP_016457021.1	PREDICTED: probable inactive purple acid phosphatase 29 isoform X1 [Nicotiana tabacum]	AT5G63140
XP_016459196.1	PREDICTED: chaperonin CPN60-2, mitochondrial-like [Nicotiana tabacum]	AT3G23990
XP_016513189.1	PREDICTED: LOW QUALITY PROTEIN: polyadenylate-binding protein 8-like [Nicotiana tabacum]	AT1G49760
XP_016478223.1	PREDICTED: probable inactive receptor kinase At1g48480 [Nicotiana tabacum]	AT1G48480
XP_016443728.1	PREDICTED: endoplasmin homolog [Nicotiana tabacum]	AT4G24190
XP_016441757.1	PREDICTED: developmentally-regulated G-protein 3 [Nicotiana tabacum]	AT4G39520
XP_016444753.1	PREDICTED: casein kinase II subunit alpha-like isoform X1 [Nicotiana tabacum]	AT2G23070
XP_016463045.1	PREDICTED: protein SGT1 homolog [Nicotiana tabacum]	AT4G11260
XP_016503526.1	PREDICTED: small heat shock protein, chloroplastic-like [Nicotiana tabacum]	AT4G25200
XP_016481909.1	PREDICTED: mediator-associated protein 1-like [Nicotiana tabacum]	AT1G61730
XP_016444179.1	PREDICTED: 2,3-bisphosphoglycerate-independent phosphoglycerate mutase [Nicotiana tabacum]	AT3G08590
XP_016495725.1	PREDICTED: DExH-box ATP-dependent RNA helicase DExH12-like [Nicotiana tabacum]	AT1G20960
XP_016443927.1	PREDICTED: T-complex protein 1 subunit eta-like [Nicotiana tabacum]	AT3G11830
XP_016487614.1	PREDICTED: 60S ribosomal protein L27a-3-like [Nicotiana tabacum]	AT1G70600
XP_016445587.1	PREDICTED: elongation factor 2 [Nicotiana tabacum]	AT1G56070
XP_016463893.1	PREDICTED: internal alternative NAD(P)H-ubiquinone oxidoreductase A1, mitochondrial-like [Nicotiana tabacum]	AT2G29990
XP_016469660.1	PREDICTED: U1 small nuclear ribonucleoprotein 70 kDa-like [Nicotiana tabacum]	AT3G50670
XP_016472302.1	PREDICTED: WEB family protein At3g02930, chloroplastic-like [Nicotiana tabacum]	AT5G16730
XP_016475334.1	PREDICTED: uncharacterized WD repeat-containing protein C17D11.16-like [Nicotiana tabacum]	AT4G18905
XP_016488697.1	PREDICTED: methyl-CpG-binding domain-containing protein 11-like [Nicotiana tabacum]	AT1G15340
XP_016502062.1	PREDICTED: monodehydroascorbate reductase 5, mitochondrial-like isoform X1 [Nicotiana tabacum]	AT1G63940
XP_016509890.1	PREDICTED: RNA-binding protein 39-like [Nicotiana tabacum]	AT5G09880
XP_016474111.1	PREDICTED: guanine nucleotide-binding protein subunit beta-like protein [Nicotiana tabacum]	AT1G48630
XP_016493972.1	PREDICTED: ERBB-3 BINDING PROTEIN 1-like [Nicotiana tabacum]	AT3G51800
XP_016466392.1	PREDICTED: eukaryotic translation initiation factor 3 subunit K-like [Nicotiana tabacum]	AT4G33250
XP_016503196.1	PREDICTED: UTP--glucose-1-phosphate uridylyltransferase [Nicotiana tabacum]	AT5G17310
XP_016463709.1	PREDICTED: putative ribosome biogenesis protein C8F11.04 [Nicotiana tabacum]	AT3G58660
XP_016495582.1	PREDICTED: calreticulin isoform X1 [Nicotiana tabacum]	AT1G09210
XP_016440284.1	PREDICTED: cytochrome b-c1 complex subunit 8 [Nicotiana tabacum]	AT5G05370
XP_016483732.1	PREDICTED: heavy metal-associated isoprenylated plant protein 26-like [Nicotiana tabacum]	AT4G38580
XP_016499464.1	PREDICTED: serine/threonine-protein kinase AFC2-like isoform X1 [Nicotiana tabacum]	AT4G24740
XP_016500688.1	PREDICTED: isoleucine--tRNA ligase, cytoplasmic-like [Nicotiana tabacum]	AT4G10320
XP_016515078.1	PREDICTED: eukaryotic translation initiation factor 3 subunit I-like isoform X2 [Nicotiana tabacum]	AT2G46290
XP_016477989.1	PREDICTED: nucleolar GTP-binding protein 1-like [Nicotiana tabacum]	AT1G50920
XP_016458596.1	PREDICTED: small nuclear ribonucleoprotein SmD3b-like [Nicotiana tabacum]	AT1G20580
XP_016432368.1	PREDICTED: extensin-2-like, partial [Nicotiana tabacum]	#N/A
XP_016456755.1	PREDICTED: U3 snoRNP-associated protein-like YAOH [Nicotiana tabacum]	AT4G05410
XP_016457622.1	PREDICTED: ribosome biogenesis protein BOP1 homolog [Nicotiana tabacum]	AT2G40360
XP_016459349.1	PREDICTED: eukaryotic translation initiation factor 2A-like [Nicotiana tabacum]	AT1G73180
XP_016461465.1	PREDICTED: sugar transport protein 13-like [Nicotiana tabacum]	AT5G26340
XP_016466112.1	PREDICTED: protein SLOW WALKER 1-like [Nicotiana tabacum]	AT2G47990
XP_016472769.1	PREDICTED: eukaryotic translation initiation factor 5B-like [Nicotiana tabacum]	AT1G76810
XP_016489326.1	PREDICTED: uncharacterized protein LOC107809241 [Nicotiana tabacum]	AT1G12380
XP_016489476.1	PREDICTED: protein disulfide-isomerase-like [Nicotiana tabacum]	AT1G21750
XP_016479875.1	PREDICTED: uncharacterized protein LOC107801109 isoform X1 [Nicotiana tabacum]	AT1G62850
XP_016483423.1	PREDICTED: monocopper oxidase-like protein SKS1 [Nicotiana tabacum]	AT4G25240
XP_016487538.1	PREDICTED: peptidyl-prolyl cis-trans isomerase-like [Nicotiana tabacum]	AT2G16600
YP_173455.1	orfB protein (mitochondrion) [Nicotiana tabacum]	AT2G07707
XP_016486628.1	PREDICTED: probable endo-1,3(4)-beta-glucanase ARB_01444 [Nicotiana tabacum]	AT5G15870
XP_016514492.1	PREDICTED: heterogeneous nuclear ribonucleoprotein R-like isoform X1 [Nicotiana tabacum]	AT2G44710
XP_016461281.1	PREDICTED: expansin-A11-like [Nicotiana tabacum]	AT1G20190
XP_016479918.1	PREDICTED: ferritin-1, chloroplastic-like [Nicotiana tabacum]	AT3G11050
XP_016513410.1	PREDICTED: pyruvate kinase 1, cytosolic-like isoform X1 [Nicotiana tabacum]	AT3G52990
XP_016481301.1	PREDICTED: L-ascorbate oxidase homolog [Nicotiana tabacum]	AT1G76160
XP_016504173.1	PREDICTED: leucine-rich repeat extensin-like protein 4 [Nicotiana tabacum]	AT3G24480
XP_016466341.1	PREDICTED: short-chain type dehydrogenase/reductase-like [Nicotiana tabacum]	AT3G03980
XP_016471272.1	PREDICTED: ribulose bisphosphate carboxylase/oxygenase activase 1, chloroplastic-like [Nicotiana tabacum]	AT2G39730
XP_016501460.1	PREDICTED: eukaryotic translation initiation factor 3 subunit C-like, partial [Nicotiana tabacum]	AT3G56150
XP_016439554.1	PREDICTED: 60S ribosomal protein L5-like [Nicotiana tabacum]	AT5G39740
XP_016478965.1	PREDICTED: chaperone protein dnaJ 6-like [Nicotiana tabacum]	AT3G12170
XP_016460267.1	PREDICTED: L-ascorbate oxidase homolog [Nicotiana tabacum]	AT4G22010
XP_016433799.1	PREDICTED: uncharacterized protein LOC107760286 isoform X1 [Nicotiana tabacum]	AT3G15180
XP_016434058.1	PREDICTED: probable methyltransferase PMT2, partial [Nicotiana tabacum]	AT1G26850
XP_016436016.1	PREDICTED: putative rRNA methyltransferase [Nicotiana tabacum]	AT4G25730
XP_016479396.1	PREDICTED: pectinesterase-like [Nicotiana tabacum]	AT3G14310
XP_016496554.1	PREDICTED: DNA topoisomerase 6 subunit B-like [Nicotiana tabacum]	AT3G20780
XP_016497841.1	PREDICTED: plant intracellular Ras-group-related LRR protein 4-like [Nicotiana tabacum]	AT4G35470
XP_016453999.1	PREDICTED: proliferating cell nuclear antigen-like [Nicotiana tabacum]	AT2G29570
XP_016481034.1	PREDICTED: dolichyl-diphosphooligosaccharide--protein glycosyltransferase subunit 2-like [Nicotiana tabacum]	AT4G21150
XP_016484167.1	PREDICTED: protein SAD1/UNC-84 domain protein 1-like [Nicotiana tabacum]	AT5G04990
XP_016438121.1	PREDICTED: protein QUIRKY-like [Nicotiana tabacum]	AT1G22610
XP_016480831.1	PREDICTED: beta-fructofuranosidase, insoluble isoenzyme 1-like isoform X1 [Nicotiana tabacum]	AT3G52600
XP_016441473.1	PREDICTED: J domain-containing protein spf31-like [Nicotiana tabacum]	AT5G22080
XP_016461198.1	PREDICTED: histone H1-like [Nicotiana tabacum]	AT2G30620
XP_016461267.1	PREDICTED: protein LIGHT-DEPENDENT SHORT HYPOCOTYLS 10-like [Nicotiana tabacum]	AT2G42610
XP_016492990.1	PREDICTED: L-ascorbate oxidase homolog [Nicotiana tabacum]	AT1G76160
XP_016487329.1	PREDICTED: uncharacterized protein LOC107807454 isoform X1 [Nicotiana tabacum]	AT4G39680
XP_016439980.1	PREDICTED: ribulose bisphosphate carboxylase small chain S41, chloroplastic-like [Nicotiana tabacum]	AT5G38410
XP_016453104.1	PREDICTED: glyoxylate/succinic semialdehyde reductase 1-like [Nicotiana tabacum]	AT3G25530
XP_016455731.1	PREDICTED: ketol-acid reductoisomerase, chloroplastic-like [Nicotiana tabacum]	AT3G58610
XP_016459967.1	PREDICTED: V-type proton ATPase subunit H-like [Nicotiana tabacum]	AT3G42050
XP_016492292.1	PREDICTED: mitochondrial phosphate carrier protein 3, mitochondrial-like [Nicotiana tabacum]	AT5G14040
XP_016437050.1	PREDICTED: pre-mRNA-splicing factor SYF1-like [Nicotiana tabacum]	AT5G28740
XP_016445927.1	PREDICTED: DEAD-box ATP-dependent RNA helicase 16-like isoform X1 [Nicotiana tabacum]	AT4G34910
XP_016449243.1	PREDICTED: zinc finger BED domain-containing protein DAYSLEEPER-like, partial [Nicotiana tabacum]	AT3G42170
XP_016450554.1	PREDICTED: syntaxin-132-like [Nicotiana tabacum]	AT3G03800
XP_016450678.1	PREDICTED: intron-binding protein aquarius [Nicotiana tabacum]	AT2G38770
XP_016470648.1	PREDICTED: endoglucanase 25-like [Nicotiana tabacum]	AT5G49720
XP_016494154.1	PREDICTED: mitochondrial succinate-fumarate transporter 1-like [Nicotiana tabacum]	AT5G01340
XP_016497457.1	PREDICTED: mitochondrial Rho GTPase 1-like [Nicotiana tabacum]	AT5G27540
XP_016511538.1	PREDICTED: THO complex subunit 1-like [Nicotiana tabacum]	AT5G09860
XP_016468102.1	PREDICTED: poly(U)-specific endoribonuclease-B-like [Nicotiana tabacum]	AT4G17100
XP_016454254.1	PREDICTED: uncharacterized protein LOC107778476 [Nicotiana tabacum]	AT5G22040
XP_016462649.1	PREDICTED: 21 kDa protein-like [Nicotiana tabacum]	AT5G62350
XP_016479250.1	PREDICTED: calcium sensing receptor, chloroplastic-like [Nicotiana tabacum]	AT5G23060
XP_016442839.1	PREDICTED: rRNA biogenesis protein RRP5 [Nicotiana tabacum]	AT3G11964
XP_016454713.1	PREDICTED: signal recognition particle 54 kDa protein 2 [Nicotiana tabacum]	AT1G48900
XP_016458333.1	PREDICTED: phospholipase D alpha 1-like [Nicotiana tabacum]	AT3G15730
XP_016507040.1	PREDICTED: heterogeneous nuclear ribonucleoprotein 1-like [Nicotiana tabacum]	AT5G40490
XP_016486759.1	PREDICTED: cell division cycle and apoptosis regulator protein 1-like [Nicotiana tabacum]	AT2G03150
XP_016443804.1	PREDICTED: splicing factor 3B subunit 1-like, partial [Nicotiana tabacum]	AT5G64270
XP_016447531.1	PREDICTED: epidermis-specific secreted glycoprotein EP1-like, partial [Nicotiana tabacum]	AT1G78860
XP_016490735.1	PREDICTED: LOW QUALITY PROTEIN: WD-40 repeat-containing protein MSI4-like [Nicotiana tabacum]	AT2G19520
XP_016455136.1	PREDICTED: flowering locus K homology domain-like isoform X1 [Nicotiana tabacum]	AT3G04610
XP_016484464.1	PREDICTED: 3-hydroxyacyl-[acyl-carrier-protein] dehydratase FabZ-like [Nicotiana tabacum]	AT5G10160
XP_016483838.1	PREDICTED: calmodulin-binding protein 60 B-like [Nicotiana tabacum]	AT5G57580
XP_016511507.1	PREDICTED: 60S ribosomal protein L18a-like [Nicotiana tabacum]	AT3G14600
XP_016435128.1	PREDICTED: 60S ribosomal protein L37a [Nicotiana tabacum]	AT3G10950
XP_016445860.1	PREDICTED: splicing factor 3B subunit 2-like [Nicotiana tabacum]	AT4G21660
XP_016455559.1	PREDICTED: alpha-soluble NSF attachment protein-like [Nicotiana tabacum]	AT3G56190
XP_016462096.1	PREDICTED: uncharacterized protein LOC107785332 [Nicotiana tabacum]	AT1G71310
XP_016464716.1	PREDICTED: uncharacterized protein LOC107787637 [Nicotiana tabacum]	AT1G02870
XP_016472775.1	PREDICTED: translation initiation factor IF-2-like [Nicotiana tabacum]	AT3G18035
XP_016501055.1	PREDICTED: eukaryotic translation initiation factor 2A-like [Nicotiana tabacum]	AT1G73180
XP_016443458.1	PREDICTED: 60S ribosomal protein L13a-1 [Nicotiana tabacum]	AT3G07110
XP_016445088.1	PREDICTED: protein argonaute 4-like [Nicotiana tabacum]	AT2G27040
XP_016451512.1	PREDICTED: uncharacterized protein LOC107776177 [Nicotiana tabacum]	#N/A
XP_016515336.1	PREDICTED: histone H1-like [Nicotiana tabacum]	AT2G18050
XP_016435186.1	PREDICTED: phenylalanine ammonia-lyase [Nicotiana tabacum]	AT2G37040
XP_016447067.1	PREDICTED: protein ROOT HAIR DEFECTIVE 3-like isoform X1 [Nicotiana tabacum]	AT1G72960
XP_016451315.1	PREDICTED: long chain acyl-CoA synthetase 8-like [Nicotiana tabacum]	AT2G04350
XP_016452160.1	PREDICTED: DNA ligase 1-like [Nicotiana tabacum]	AT4G26630
XP_016463975.1	PREDICTED: DEAD-box ATP-dependent RNA helicase 7-like [Nicotiana tabacum]	AT5G62190
XP_016471155.1	PREDICTED: peroxisomal acyl-coenzyme A oxidase 1-like [Nicotiana tabacum]	AT4G16760
XP_016478534.1	PREDICTED: long chain acyl-CoA synthetase 6, peroxisomal [Nicotiana tabacum]	AT5G27600
XP_016489455.1	PREDICTED: microtubule-associated protein TORTIFOLIA1-like [Nicotiana tabacum]	AT1G27210
XP_016450917.1	PREDICTED: monodehydroascorbate reductase-like [Nicotiana tabacum]	AT3G52880
XP_016456627.1	PREDICTED: 40S ribosomal protein S11-like [Nicotiana tabacum]	AT5G23740
XP_016434302.1	PREDICTED: AT-hook motif nuclear-localized protein 14-like [Nicotiana tabacum]	AT3G04590
XP_016477059.1	PREDICTED: cytochrome P450 81F3-like [Nicotiana tabacum]	AT4G37370
XP_016455550.1	PREDICTED: mitochondrial phosphate carrier protein 3, mitochondrial-like [Nicotiana tabacum]	AT5G14040
XP_016502650.1	PREDICTED: V-type proton ATPase subunit D-like [Nicotiana tabacum]	AT3G58730
XP_016477090.1	PREDICTED: ribulose bisphosphate carboxylase/oxygenase activase 2, chloroplastic [Nicotiana tabacum]	AT2G39730
XP_016486826.1	PREDICTED: 36.4 kDa proline-rich protein-like, partial [Nicotiana tabacum]	AT3G22142
XP_016437808.1	PREDICTED: 60S ribosomal protein L23a-like [Nicotiana tabacum]	AT3G55280
XP_016463169.1	PREDICTED: 17.6 kDa class I heat shock protein-like [Nicotiana tabacum]	AT1G07400
XP_016440832.1	PREDICTED: pyruvate decarboxylase 1-like [Nicotiana tabacum]	AT4G33070
XP_016462759.1	PREDICTED: delta(24)-sterol reductase isoform X1 [Nicotiana tabacum]	AT3G19820
XP_016448488.1	PREDICTED: calnexin homolog 1-like [Nicotiana tabacum]	AT5G61790
XP_016487142.1	PREDICTED: RNA-binding protein pno1-like [Nicotiana tabacum]	AT3G13230
XP_016493861.1	PREDICTED: gibberellin-regulated protein 1-like isoform X1 [Nicotiana tabacum]	AT1G75750
XP_016479254.1	PREDICTED: 40S ribosomal protein S15-like [Nicotiana tabacum]	AT5G09500
XP_016489325.1	PREDICTED: 40S ribosomal protein S2-3-like [Nicotiana tabacum]	AT1G58684
XP_016453173.1	PREDICTED: cysteine synthase [Nicotiana tabacum]	AT4G14880
XP_016437037.1	PREDICTED: ribose-phosphate pyrophosphokinase 1-like [Nicotiana tabacum]	AT2G44530
XP_016463954.1	PREDICTED: ornithine carbamoyltransferase, chloroplastic-like [Nicotiana tabacum]	AT1G75330
XP_016500347.1	PREDICTED: nucleolin 2-like [Nicotiana tabacum]	AT2G44710
XP_016503378.1	PREDICTED: sister chromatid cohesion protein PDS5 homolog B-like, partial [Nicotiana tabacum]	AT5G47690
XP_016506478.1	PREDICTED: nucleolin-like isoform X3 [Nicotiana tabacum]	AT2G44710
XP_016435669.1	PREDICTED: pyrophosphate--fructose 6-phosphate 1-phosphotransferase subunit alpha [Nicotiana tabacum]	AT1G76550
XP_016445988.1	PREDICTED: eukaryotic translation initiation factor 3 subunit J-A-like isoform X1 [Nicotiana tabacum]	AT1G66070
XP_016449949.1	PREDICTED: transmembrane emp24 domain-containing protein p24beta3-like [Nicotiana tabacum]	AT3G22845
XP_016464184.1	PREDICTED: calcyclin-binding protein-like [Nicotiana tabacum]	AT1G30070
XP_016469264.1	PREDICTED: transmembrane emp24 domain-containing protein p24beta2-like [Nicotiana tabacum]	AT3G07680
XP_016499302.1	PREDICTED: acid phosphatase 1-like [Nicotiana tabacum]	AT1G04040
XP_016473975.1	PREDICTED: glycerophosphodiester phosphodiesterase GDPDL4-like [Nicotiana tabacum]	AT5G55480
XP_016450941.1	PREDICTED: probable aquaporin TIP1-1 [Nicotiana tabacum]	AT2G36830
XP_016467671.1	PREDICTED: non-specific lipid-transfer protein 1-like [Nicotiana tabacum]	AT3G51590
XP_016479446.1	PREDICTED: dihydrolipoyllysine-residue succinyltransferase component of 2-oxoglutarate dehydrogenase complex 1, mitochondrial-like [Nicotiana tabacum]	AT5G55070
XP_016513973.1	PREDICTED: UBP1-associated protein 2B-like [Nicotiana tabacum]	AT2G41060
XP_016442031.1	PREDICTED: uncharacterized protein LOC107767512 [Nicotiana tabacum]	AT2G12400
XP_016502150.1	PREDICTED: RNA cytidine acetyltransferase 1-like, partial [Nicotiana tabacum]	AT1G10490
XP_016432967.1	PREDICTED: ATP synthase subunit O, mitochondrial-like [Nicotiana tabacum]	AT5G13450
XP_016464549.1	PREDICTED: expansin-A10-like [Nicotiana tabacum]	AT1G69530
XP_016465165.1	PREDICTED: caffeic acid 3-O-methyltransferase [Nicotiana tabacum]	AT5G54160
XP_016498998.1	PREDICTED: probable UDP-arabinopyranose mutase 5 [Nicotiana tabacum]	AT5G16510
XP_016456818.1	PREDICTED: malate dehydrogenase 2, mitochondrial [Nicotiana tabacum]	AT3G15020
XP_016478140.1	PREDICTED: pleiotropic drug resistance protein 1 [Nicotiana tabacum]	AT1G15520
NP_054485.1	ribosomal protein S2 (plastid) [Nicotiana tabacum]	ArthCp011
XP_016439996.1	PREDICTED: protein GAST1-like [Nicotiana tabacum]	AT1G74670
XP_016440512.1	PREDICTED: lysine--tRNA ligase-like [Nicotiana tabacum]	AT3G11710
XP_016450515.1	PREDICTED: mitochondrial-processing peptidase subunit alpha-like [Nicotiana tabacum]	AT1G51980
XP_016469835.1	PREDICTED: dolichol-phosphate mannosyltransferase subunit 1-like [Nicotiana tabacum]	AT1G20575
XP_016485935.1	PREDICTED: expansin-A1-like [Nicotiana tabacum]	AT1G69530
XP_016508343.1	PREDICTED: single-stranded DNA-bindig protein WHY2, mitochondrial-like isoform X1 [Nicotiana tabacum]	AT1G71260
XP_016445912.1	PREDICTED: vacuolar protein sorting-associated protein 35A-like [Nicotiana tabacum]	AT1G75850
XP_016449763.1	PREDICTED: vacuolar protein sorting-associated protein 51 homolog isoform X1 [Nicotiana tabacum]	AT4G02030
XP_016455096.1	PREDICTED: cell division cycle 5-like protein [Nicotiana tabacum]	AT1G09770
XP_016463751.1	PREDICTED: protein ENHANCED DOWNY MILDEW 2-like [Nicotiana tabacum]	AT5G55390
XP_016479491.1	PREDICTED: coilin-like isoform X1 [Nicotiana tabacum]	AT1G13030
XP_016492242.1	PREDICTED: heat shock 70 kDa protein 17 [Nicotiana tabacum]	AT4G16660
NP_054526.1	photosystem II 47 kDa protein (plastid) [Nicotiana tabacum]	ArthCp049
XP_016450165.1	PREDICTED: chlorophyll a-b binding protein 21, chloroplastic [Nicotiana tabacum]	AT1G29930
XP_016458050.1	PREDICTED: calcium sensing receptor, chloroplastic-like [Nicotiana tabacum]	AT5G23060
XP_016458637.1	PREDICTED: DNA-directed RNA polymerases II, IV and V subunit 9A [Nicotiana tabacum]	AT3G16980
XP_016470415.1	PREDICTED: translocon-associated protein subunit alpha-like [Nicotiana tabacum]	AT2G16595
XP_016471953.1	PREDICTED: ribonuclease P protein subunit p25-like protein [Nicotiana tabacum]	AT3G07030
XP_016435922.1	PREDICTED: 60S ribosomal protein L7-1-like [Nicotiana tabacum]	AT1G80750
XP_016447636.1	PREDICTED: chlorophyll a-b binding protein 40, chloroplastic [Nicotiana tabacum]	AT1G29930
XP_016464341.1	PREDICTED: translation initiation factor IF-2-like [Nicotiana tabacum]	AT3G18035
XP_016467868.1	PREDICTED: glucan endo-1,3-beta-D-glucosidase-like [Nicotiana tabacum]	AT1G78520
XP_016499184.1	PREDICTED: fasciclin-like arabinogalactan protein 1 [Nicotiana tabacum]	AT5G55730
XP_016502974.1	PREDICTED: probable inactive receptor kinase At2g26730 [Nicotiana tabacum]	AT2G26730
XP_016503439.1	PREDICTED: heat shock protein 90-6, mitochondrial-like [Nicotiana tabacum]	AT3G07770
XP_016442910.1	PREDICTED: succinyl-CoA ligase [ADP-forming] subunit beta, mitochondrial-like [Nicotiana tabacum]	AT2G20420
XP_016455426.1	PREDICTED: delta-1-pyrroline-5-carboxylate dehydrogenase 12A1, mitochondrial-like [Nicotiana tabacum]	AT5G62530
XP_016483254.1	PREDICTED: mitochondrial outer membrane protein porin 4-like [Nicotiana tabacum]	AT5G57490
XP_016448493.1	PREDICTED: 40S ribosomal protein S19-3 [Nicotiana tabacum]	AT5G61170
XP_016437025.1	PREDICTED: protein DJ-1 homolog B-like [Nicotiana tabacum]	AT1G53280
XP_016445200.1	PREDICTED: probable aquaporin PIP1-5 [Nicotiana tabacum]	AT4G23400
XP_016476491.1	PREDICTED: probable aquaporin PIP-type pTOM75 [Nicotiana tabacum]	AT4G00430
XP_016486481.1	PREDICTED: aquaporin PIP1-2 isoform X1 [Nicotiana tabacum]	AT4G00430
XP_016434842.1	PREDICTED: LOW QUALITY PROTEIN: probable ATP-dependent DNA helicase CHR12, partial [Nicotiana tabacum]	AT3G06010
XP_016437663.1	PREDICTED: cyclin-A2-3-like [Nicotiana tabacum]	AT1G15570
XP_016444619.1	PREDICTED: vam6/Vps39-like protein [Nicotiana tabacum]	AT4G36630
XP_016447275.1	PREDICTED: uncharacterized protein LOC107772291 [Nicotiana tabacum]	AT4G39840
XP_016485407.1	PREDICTED: DNA replication licensing factor MCM2-like [Nicotiana tabacum]	AT1G44900
XP_016500358.1	PREDICTED: coatomer subunit beta'-2-like [Nicotiana tabacum]	AT1G52360
XP_016452618.1	PREDICTED: phosphoserine aminotransferase 2, chloroplastic-like [Nicotiana tabacum]	AT4G35630
XP_016458610.1	PREDICTED: histone deacetylase HDT1-like [Nicotiana tabacum]	AT3G44750
XP_016464045.1	PREDICTED: ribosome biogenesis protein WDR12 homolog [Nicotiana tabacum]	AT5G15550
XP_016489255.1	PREDICTED: ribosome biogenesis protein WDR12 homolog [Nicotiana tabacum]	AT5G15550
XP_016470190.1	PREDICTED: coatomer subunit beta-1 isoform X1 [Nicotiana tabacum]	AT4G31480
XP_016432392.1	PREDICTED: probable methyltransferase PMT3 [Nicotiana tabacum]	AT1G04430
XP_016441536.1	PREDICTED: AT-hook motif nuclear-localized protein 15-like [Nicotiana tabacum]	AT3G55560
XP_016442481.1	PREDICTED: putative lactoylglutathione lyase [Nicotiana tabacum]	AT1G11840
XP_016444701.1	PREDICTED: apyrase-like [Nicotiana tabacum]	AT5G18280
XP_016485458.1	PREDICTED: dolichyl-diphosphooligosaccharide--protein glycosyltransferase 48 kDa subunit-like isoform X1 [Nicotiana tabacum]	AT5G66680
XP_016437570.1	PREDICTED: mitochondrial uncoupling protein 5-like [Nicotiana tabacum]	AT4G24570
XP_016460785.1	PREDICTED: beta-glucosidase BoGH3B-like [Nicotiana tabacum]	AT5G20950
XP_016493228.1	PREDICTED: pre-mRNA-splicing factor ISY1 homolog [Nicotiana tabacum]	AT3G18790
XP_016494794.1	PREDICTED: dihydrolipoyllysine-residue acetyltransferase component 1 of pyruvate dehydrogenase complex, mitochondrial-like [Nicotiana tabacum]	AT3G52200
XP_016448421.1	PREDICTED: AP-1 complex subunit gamma-2-like [Nicotiana tabacum]	AT1G60070
XP_016443334.1	PREDICTED: nucleobase-ascorbate transporter 6-like [Nicotiana tabacum]	AT5G62890
XP_016449557.1	PREDICTED: LOW QUALITY PROTEIN: protein transport protein SEC31 homolog B-like [Nicotiana tabacum]	AT3G63460
XP_016464729.1	PREDICTED: uncharacterized protein LOC107787644 isoform X1 [Nicotiana tabacum]	AT1G02890
XP_016466502.1	PREDICTED: uncharacterized protein LOC107789242 [Nicotiana tabacum]	#N/A
XP_016472840.1	PREDICTED: uncharacterized protein LOC107794822 isoform X1 [Nicotiana tabacum]	AT4G02480
XP_016476436.1	PREDICTED: beta-glucosidase 40-like [Nicotiana tabacum]	AT1G26560
XP_016440775.1	PREDICTED: hexokinase-2-like [Nicotiana tabacum]	AT2G19860
XP_016478843.1	PREDICTED: transcription factor VIP1-like [Nicotiana tabacum]	AT1G43700
XP_016504096.1	PREDICTED: protein MAK16 homolog A-like [Nicotiana tabacum]	AT1G23280
XP_016459479.1	PREDICTED: proteasome subunit alpha type-5-like [Nicotiana tabacum]	AT3G14290
XP_016489568.1	PREDICTED: LOW QUALITY PROTEIN: eIF-2-alpha kinase activator GCN1-like [Nicotiana tabacum]	AT1G64790
XP_016444576.1	PREDICTED: pyridoxal 5'-phosphate synthase-like subunit PDX1.2 [Nicotiana tabacum]	AT3G16050
XP_016439534.1	PREDICTED: T-complex protein 1 subunit delta [Nicotiana tabacum]	AT3G18190
XP_016486181.1	PREDICTED: adenosine kinase 2-like [Nicotiana tabacum]	AT5G03300
XP_016435700.1	PREDICTED: probable dolichyl-diphosphooligosaccharide--protein glycosyltransferase subunit 3B [Nicotiana tabacum]	AT1G61790
XP_016442041.1	PREDICTED: protein RAE1-like [Nicotiana tabacum]	AT1G80670
XP_016449962.1	PREDICTED: pyrophosphate-energized vacuolar membrane proton pump-like [Nicotiana tabacum]	AT1G15690
XP_016458867.1	PREDICTED: transcription factor VIP1-like [Nicotiana tabacum]	AT1G43700
XP_016510053.1	PREDICTED: dihydrolipoyllysine-residue acetyltransferase component 2 of pyruvate dehydrogenase complex, mitochondrial-like isoform X1 [Nicotiana tabacum]	AT1G54220
XP_016474030.1	PREDICTED: probable mitochondrial-processing peptidase subunit beta, mitochondrial [Nicotiana tabacum]	AT3G02090
XP_016495162.1	PREDICTED: probable mitochondrial-processing peptidase subunit beta, mitochondrial isoform X1 [Nicotiana tabacum]	AT3G02090
XP_016482987.1	PREDICTED: elongation factor Tu, mitochondrial-like [Nicotiana tabacum]	AT4G02930
XP_016448136.1	PREDICTED: delta-1-pyrroline-5-carboxylate synthase-like isoform X1 [Nicotiana tabacum]	AT2G39800
XP_016435315.1	PREDICTED: DEAD-box ATP-dependent RNA helicase 40-like [Nicotiana tabacum]	AT3G06480
XP_016452957.1	PREDICTED: alcohol dehydrogenase class-3-like [Nicotiana tabacum]	AT5G43940
XP_016476154.1	PREDICTED: vesicle-fusing ATPase-like [Nicotiana tabacum]	AT4G04910
XP_016489562.1	PREDICTED: enoyl-[acyl-carrier-protein] reductase [NADH], chloroplastic-like [Nicotiana tabacum]	AT2G05990
XP_016494070.1	PREDICTED: 3-isopropylmalate dehydrogenase, chloroplastic-like [Nicotiana tabacum]	AT5G03290
XP_016515968.1	PREDICTED: D-3-phosphoglycerate dehydrogenase 1, chloroplastic-like [Nicotiana tabacum]	AT4G34200
XP_016454290.1	PREDICTED: probable aquaporin PIP-type pTOM75 [Nicotiana tabacum]	AT4G00430
XP_016508253.1	PREDICTED: probable aquaporin PIP-type pTOM75 [Nicotiana tabacum]	AT4G00430
XP_016487600.1	PREDICTED: nuclear cap-binding protein subunit 1-like, partial [Nicotiana tabacum]	AT2G13540
XP_016480081.1	PREDICTED: uncharacterized protein LOC107801289 [Nicotiana tabacum]	AT5G17170
XP_016458214.1	PREDICTED: 5-oxoprolinase-like [Nicotiana tabacum]	AT5G37830
XP_016465659.1	PREDICTED: ABC transporter F family member 1-like [Nicotiana tabacum]	AT5G60790
XP_016474157.1	PREDICTED: uncharacterized protein At3g06530 isoform X1 [Nicotiana tabacum]	AT3G06530
XP_016480378.1	PREDICTED: DNA polymerase V-like [Nicotiana tabacum]	AT5G64420
XP_016490689.1	PREDICTED: DNA polymerase V-like isoform X1 [Nicotiana tabacum]	AT5G64420
XP_016495872.1	PREDICTED: DNA helicase INO80-like, partial [Nicotiana tabacum]	AT3G57300
XP_016469497.1	PREDICTED: nascent polypeptide-associated complex subunit alpha-like protein [Nicotiana tabacum]	AT3G12390
XP_016462297.1	PREDICTED: transketolase, chloroplastic-like [Nicotiana tabacum]	AT2G45290
XP_016450695.1	PREDICTED: AP-2 complex subunit alpha-1-like [Nicotiana tabacum]	AT5G22780
XP_016433347.1	PREDICTED: serine/threonine-protein phosphatase 2A 65 kDa regulatory subunit A beta isoform-like [Nicotiana tabacum]	AT3G25800
XP_016454004.1	PREDICTED: probable fructokinase-6, chloroplastic [Nicotiana tabacum]	AT1G66430
XP_016472493.1	PREDICTED: CASP-like protein 1 [Nicotiana tabacum]	AT4G15610
XP_016455992.1	PREDICTED: probable aquaporin PIP-type pTOM75 [Nicotiana tabacum]	AT4G00430
XP_016493406.1	PREDICTED: probable aquaporin PIP-type pTOM75 [Nicotiana tabacum]	AT4G00430
XP_016501321.1	PREDICTED: pyridoxal 5'-phosphate synthase-like subunit PDX1.2 [Nicotiana tabacum]	AT3G16050
XP_016484965.1	PREDICTED: nucleosome assembly protein 1;2-like [Nicotiana tabacum]	AT2G19480
XP_016434266.1	PREDICTED: replication factor C subunit 2 [Nicotiana tabacum]	AT1G21690
XP_016455977.1	PREDICTED: apolipoprotein A-I-like [Nicotiana tabacum]	AT4G31340
XP_016504784.1	PREDICTED: glycine--tRNA ligase, mitochondrial 1-like [Nicotiana tabacum]	AT1G29880
XP_016471797.1	PREDICTED: probable leucine-rich repeat receptor-like protein kinase At1g35710 [Nicotiana tabacum]	AT5G23400
XP_016439373.1	PREDICTED: heat shock protein 82-like [Nicotiana tabacum]	AT5G52640
XP_016434118.1	PREDICTED: uncharacterized protein LOC107760560 [Nicotiana tabacum]	AT1G18270
XP_016443967.1	PREDICTED: mannan endo-1,4-beta-mannosidase 7-like [Nicotiana tabacum]	AT5G66460
XP_016502405.1	PREDICTED: methionine aminopeptidase 2B-like [Nicotiana tabacum]	AT3G59990
XP_016449284.1	PREDICTED: heat shock cognate 70 kDa protein 2-like [Nicotiana tabacum]	AT5G02500
XP_016484392.1	PREDICTED: transaldolase-like [Nicotiana tabacum]	AT5G13420
XP_016440475.1	PREDICTED: DNA-directed RNA polymerase I subunit rpa49-like isoform X1 [Nicotiana tabacum]	AT3G13940
XP_016450023.1	PREDICTED: putative G3BP-like protein isoform X1 [Nicotiana tabacum]	AT3G25150
XP_016454019.1	PREDICTED: serine carboxypeptidase-like 50 [Nicotiana tabacum]	AT1G15000
XP_016455424.1	PREDICTED: DNA gyrase subunit A, chloroplastic/mitochondrial [Nicotiana tabacum]	AT3G10690
XP_016456375.1	PREDICTED: uncharacterized protein LOC107780367 isoform X1 [Nicotiana tabacum]	AT1G26540
XP_016458442.1	PREDICTED: proteasome activator subunit 4, partial [Nicotiana tabacum]	AT3G13330
XP_016459700.1	PREDICTED: homeobox-DDT domain protein RLT1-like isoform X1 [Nicotiana tabacum]	AT1G28420
XP_016463253.1	PREDICTED: sister chromatid cohesion protein PDS5 homolog B [Nicotiana tabacum]	AT5G47690
XP_016466420.1	PREDICTED: uncharacterized protein LOC107789161 isoform X1 [Nicotiana tabacum]	AT5G52230
XP_016481915.1	PREDICTED: ATP sulfurylase 1, chloroplastic-like [Nicotiana tabacum]	AT3G22890
XP_016437139.1	PREDICTED: cyprosin-like [Nicotiana tabacum]	AT1G11910
XP_016445053.1	PREDICTED: protein YLS9-like [Nicotiana tabacum]	AT2G35980
XP_016464022.1	PREDICTED: multiple organellar RNA editing factor 8, chloroplastic/mitochondrial-like [Nicotiana tabacum]	AT3G15000
XP_016436175.1	PREDICTED: staphylococcal nuclease domain-containing protein 1-like, partial [Nicotiana tabacum]	AT5G07350
XP_016512301.1	PREDICTED: dnaJ protein homolog isoform X1 [Nicotiana tabacum]	AT5G22060
XP_016434375.1	PREDICTED: eukaryotic translation initiation factor 3 subunit C, partial [Nicotiana tabacum]	AT3G56150
XP_016488636.1	PREDICTED: KH domain-containing protein At4g18375-like isoform X1 [Nicotiana tabacum]	AT5G15270
XP_016447191.1	PREDICTED: uncharacterized protein LOC107772213 [Nicotiana tabacum]	AT2G12400
XP_016452567.1	PREDICTED: glutathione reductase, chloroplastic-like isoform X1 [Nicotiana tabacum]	AT3G24170
XP_016472426.1	PREDICTED: aquaporin PIP2-2-like [Nicotiana tabacum]	AT2G37170
XP_016473244.1	PREDICTED: apoptosis inhibitor 5-like isoform X2 [Nicotiana tabacum]	AT2G34040
XP_016481368.1	PREDICTED: U3 small nucleolar ribonucleoprotein protein MPP10 isoform X1 [Nicotiana tabacum]	AT5G66540
XP_016485470.1	PREDICTED: eukaryotic translation initiation factor 3 subunit G-like [Nicotiana tabacum]	AT3G11400
XP_016502860.1	PREDICTED: uncharacterized protein LOC107820996 isoform X1 [Nicotiana tabacum]	AT2G25270
XP_016504436.1	PREDICTED: 187-kDa microtubule-associated protein AIR9-like [Nicotiana tabacum]	AT2G34680
XP_016472873.1	PREDICTED: beta-glucosidase BoGH3B-like [Nicotiana tabacum]	AT5G20950
XP_016465502.1	PREDICTED: THO complex subunit 2 isoform X1 [Nicotiana tabacum]	AT1G24706
XP_016467254.1	PREDICTED: pyruvate decarboxylase 1-like [Nicotiana tabacum]	AT5G54960
XP_016471856.1	PREDICTED: signal recognition particle subunit SRP72-like [Nicotiana tabacum]	AT1G67680
XP_016485509.1	PREDICTED: FRIGIDA-like protein 3 [Nicotiana tabacum]	AT5G48385
XP_016489611.1	PREDICTED: trifunctional UDP-glucose 4,6-dehydratase/UDP-4-keto-6-deoxy-D-glucose 3,5-epimerase/UDP-4-keto-L-rhamnose-reductase RHM1-like [Nicotiana tabacum]	AT1G78570
XP_016435960.1	PREDICTED: 40S ribosomal protein S16-like [Nicotiana tabacum]	AT2G09990
XP_016435880.1	PREDICTED: ATP synthase subunit gamma, mitochondrial [Nicotiana tabacum]	AT2G33040
XP_016511528.1	PREDICTED: eukaryotic translation initiation factor 2 subunit gamma-like [Nicotiana tabacum]	AT1G04170
XP_016435679.1	PREDICTED: histone-lysine N-methyltransferase, H3 lysine-9 specific SUVH1 [Nicotiana tabacum]	AT1G73100
XP_016508162.1	PREDICTED: uncharacterized protein LOC107825767 isoform X1 [Nicotiana tabacum]	AT4G39680
XP_016468244.1	PREDICTED: DEAD-box ATP-dependent RNA helicase 28-like [Nicotiana tabacum]	AT4G16630
XP_016441941.1	PREDICTED: prohibitin-3, mitochondrial-like [Nicotiana tabacum]	AT5G40770
XP_016463745.1	PREDICTED: aquaporin PIP2-7-like [Nicotiana tabacum]	AT4G35100
XP_016482644.1	PREDICTED: arabinosyltransferase RRA3-like [Nicotiana tabacum]	AT1G19360
XP_016470118.1	PREDICTED: probable cytosolic oligopeptidase A [Nicotiana tabacum]	AT5G65620
XP_016477462.1	PREDICTED: tripeptidyl-peptidase 2-like [Nicotiana tabacum]	AT4G20850
XP_016468442.1	PREDICTED: protein DJ-1 homolog D-like [Nicotiana tabacum]	AT3G02720
XP_016439128.1	PREDICTED: serine/arginine-rich splicing factor SR45-like [Nicotiana tabacum]	AT1G16610
XP_016461731.1	PREDICTED: E3 ubiquitin-protein ligase UPL2-like [Nicotiana tabacum]	AT1G55860
XP_016486149.1	PREDICTED: uncharacterized protein LOC107806499 isoform X1 [Nicotiana tabacum]	AT4G30150
XP_016479964.1	PREDICTED: 50S ribosomal protein L3, chloroplastic [Nicotiana tabacum]	AT2G43030
XP_016439445.1	PREDICTED: 40S ribosomal protein S20-2 [Nicotiana tabacum]	AT3G47370
XP_016464968.1	PREDICTED: D-3-phosphoglycerate dehydrogenase 1, chloroplastic-like [Nicotiana tabacum]	AT4G34200
XP_016472342.1	PREDICTED: phosphoglucomutase, cytoplasmic-like [Nicotiana tabacum]	AT1G70730
XP_016504217.1	PREDICTED: elongation factor TuB, chloroplastic-like, partial [Nicotiana tabacum]	AT4G20360
XP_016449427.1	PREDICTED: respiratory burst oxidase homolog protein C [Nicotiana tabacum]	AT5G47910
XP_016435468.1	PREDICTED: FACT complex subunit SSRP1-like [Nicotiana tabacum]	AT3G28730
XP_016446066.1	PREDICTED: ribosome production factor 2 homolog [Nicotiana tabacum]	AT3G23620
XP_016474566.1	PREDICTED: protein argonaute 2-like [Nicotiana tabacum]	AT1G31280
NP_054477.1	photosystem II protein D1 (plastid) [Nicotiana tabacum]	ArthCp002
XP_016445209.1	PREDICTED: uncharacterized protein LOC107770417 isoform X1 [Nicotiana tabacum]	AT4G17330
XP_016444718.1	PREDICTED: 60S ribosomal protein L8-like [Nicotiana tabacum]	AT4G36130
XP_016441883.1	PREDICTED: eukaryotic translation initiation factor 3 subunit E-like [Nicotiana tabacum]	AT3G57290
XP_016434085.1	PREDICTED: sister chromatid cohesion 1 protein 4-like isoform X1 [Nicotiana tabacum]	AT5G16270
XP_016465481.1	PREDICTED: nuclear pore complex protein NUP155 [Nicotiana tabacum]	AT1G14850
XP_016453183.1	PREDICTED: probable glutathione S-transferase parC [Nicotiana tabacum]	AT1G17180
XP_016434141.1	PREDICTED: ras-related protein RABE1c-like [Nicotiana tabacum]	AT3G46060
XP_016441463.1	PREDICTED: ras-related protein RABE1c-like [Nicotiana tabacum]	AT5G59840
XP_016479555.1	PREDICTED: eukaryotic translation initiation factor 3 subunit A-like [Nicotiana tabacum]	AT4G11420
XP_016494338.1	PREDICTED: probable glutathione S-transferase [Nicotiana tabacum]	AT3G09270
XP_016478698.1	PREDICTED: probable methionine--tRNA ligase [Nicotiana tabacum]	AT4G13780
NP_054481.2	ATP synthase CF1 alpha subunit (plastid) [Nicotiana tabacum]	ArthCp007
XP_016507190.1	PREDICTED: LOW QUALITY PROTEIN: protein argonaute 5 [Nicotiana tabacum]	AT2G27880
XP_016484859.1	PREDICTED: NAD-dependent malic enzyme 59 kDa isoform, mitochondrial [Nicotiana tabacum]	AT4G00570
XP_016446555.1	PREDICTED: T-complex protein 1 subunit alpha [Nicotiana tabacum]	AT3G20050
XP_016473669.1	PREDICTED: alanine aminotransferase 2-like [Nicotiana tabacum]	AT1G72330
XP_016459230.1	PREDICTED: beta-glucosidase BoGH3B-like [Nicotiana tabacum]	AT5G20950
XP_016472805.1	PREDICTED: mitochondrial-processing peptidase subunit alpha [Nicotiana tabacum]	AT1G51980
XP_016493850.1	PREDICTED: 14-3-3 protein 4 [Nicotiana tabacum]	AT3G02520
