# Supplementary material for: Accumulation of protein aggregates induces autolytic programmed cell death in hybrid tobacco cells expressing hybrid lethality
Source: Sci Rep. 2019 Jul 15;9:10223. doi: 10.1038/s41598-019-46619-5 (PMC6629611; doi:10.1038/s41598-019-46619-5)
Supplement: Supplementary file 5 — Dataset 4 [file 41598_2019_46619_MOESM5_ESM.xlsx]

## Sheet: Sheet1
GO_ID	Term	count_(i)	count_(ii)	sum_(i)	sum_(ii)	p-value	q-vavlue
GO:0006066	alcohol metabolic process	42	34	672	777	0.12464	0.246969
GO:0006323	DNA packaging	7	3	672	777	0.202427	0.340688
GO:0006413	translational initiation	97	71	672	777	0.00176283	0.00489676
GO:0006950	response to stress	0	23	672	777	1.00152e-06	4.173e-06
GO:0009056	catabolic process	32	34	672	777	0.800783	0.909981
GO:0009058	biosynthetic process	18	21	672	777	1	1
GO:0009561	megagametogenesis	393	347	672	777	1.75511e-07	1.09694e-06
GO:0009607	response to biotic stimulus	8	10	672	777	1	1
GO:0009628	response to abiotic stimulus	32	34	672	777	0.800783	0.909981
GO:0019748	secondary metabolic process	40	35	672	777	0.235202	0.367504
GO:0022607	cellular component assembly	0	23	672	777	1.00152e-06	4.173e-06
GO:0022613	ribonucleoprotein complex biogenesis	43	44	672	777	0.580491	0.806237
GO:0033036	macromolecule localization	0	248	672	777	2.43025e-77	6.07563e-76
GO:0034621	cellular macromolecular complex subunit organization	0	4	672	777	0.128424	0.246969
GO:0042221	response to chemical stimulus	84	58	672	777	0.00140076	0.00437738
GO:0043170	macromolecule metabolic process	356	340	672	777	0.000501016	0.00178934
GO:0043933	macromolecular complex subunit organization	108	96	672	777	0.0487853	0.110876
GO:0044237	cellular metabolic process	43	37	672	777	0.204413	0.340688
GO:0044238	primary metabolic process	125	130	672	777	0.368846	0.542421
GO:0045184	establishment of protein localization	39	3	672	777	2.07031e-10	2.58788e-09
GO:0051641	cellular localization	5	8	672	777	0.781352	0.909981
GO:0051649	establishment of localization in cell	23	45	672	777	0.0346527	0.0866318
GO:0051707	response to other organism	25	0	672	777	3.56179e-09	2.96815e-08
GO:0055085	transmembrane transport	12	11	672	777	0.674803	0.887898
GO:0055114	oxidation reduction	5	6	672	777	1	1
