# Supplementary material for: Accumulation of protein aggregates induces autolytic programmed cell death in hybrid tobacco cells expressing hybrid lethality
Source: Sci Rep. 2019 Jul 15;9:10223. doi: 10.1038/s41598-019-46619-5 (PMC6629611; doi:10.1038/s41598-019-46619-5)
Supplement: Supplementary file 6 — Dataset 5 [file 41598_2019_46619_MOESM6_ESM.xlsx]

## Sheet: Sheet1
Pathway	count_(i)	count_(ii)	sum_(i)	sum_(ii)	p-value	q-value
2-Oxocarboxylic acid metabolism	10	5	672	777	0.125763	0.414551
Alanine, aspartate and glutamate metabolism	9	4	672	777	0.160078	0.479874
alpha-Linolenic acid metabolism	4	4	672	777	1	1
Amino sugar and nucleotide sugar metabolism	14	14	672	777	0.706798	1
Aminoacyl-tRNA biosynthesis	12	7	672	777	0.167147	0.479874
Arachidonic acid metabolism	4	0	672	777	0.0460383	0.20487
Arginine and proline metabolism	10	4	672	777	0.0650382	0.26439
Arginine biosynthesis	12	3	672	777	0.016042	0.126278
Ascorbate and aldarate metabolism	9	5	672	777	0.190599	0.518684
Base excision repair	2	2	672	777	1	1
beta-Alanine metabolism	6	3	672	777	0.317359	0.64193
Biosynthesis of amino acids	40	28	672	777	0.04557	0.20487
Biosynthesis of antibiotics	71	51	672	777	0.0077055	0.0979699
Biosynthesis of secondary metabolites	99	75	672	777	0.00346606	0.061696
Biosynthesis of unsaturated fatty acids	3	3	672	777	1	1
Biotin metabolism	2	3	672	777	1	1
Butanoate metabolism	0	3	672	777	0.253423	0.563866
Carbon fixation in photosynthetic organisms	20	13	672	777	0.112724	0.385862
Carbon metabolism	64	41	672	777	0.00220325	0.0490223
Citrate cycle (TCA cycle)	16	11	672	777	0.242043	0.552356
Cyanoamino acid metabolism	2	5	672	777	0.460601	0.79827
Cysteine and methionine metabolism	14	6	672	777	0.0412491	0.20487
Degradation of aromatic compounds	0	2	672	777	0.502282	0.79827
DNA replication	4	7	672	777	0.559091	0.829318
Endocytosis	13	11	672	777	0.537061	0.810142
Fatty acid biosynthesis	6	5	672	777	0.763459	1
Fatty acid degradation	9	10	672	777	1	1
Fatty acid metabolism	9	11	672	777	1	1
Folate biosynthesis	2	0	672	777	0.214909	0.518684
Fructose and mannose metabolism	12	7	672	777	0.167147	0.479874
Galactose metabolism	4	5	672	777	1	1
Glutathione metabolism	16	10	672	777	0.163701	0.479874
Glycerolipid metabolism	4	2	672	777	0.424718	0.755997
Glycerophospholipid metabolism	0	2	672	777	0.502282	0.79827
Glycine, serine and threonine metabolism	8	5	672	777	0.403172	0.755997
Glycolysis / Gluconeogenesis	34	20	672	777	0.0173287	0.126278
Glyoxylate and dicarboxylate metabolism	12	12	672	777	0.837156	1
Histidine metabolism	5	0	672	777	0.0212827	0.126278
Inositol phosphate metabolism	2	0	672	777	0.214909	0.518684
Isoquinoline alkaloid biosynthesis	3	0	672	777	0.0995087	0.354251
Limonene and pinene degradation	4	2	672	777	0.424718	0.755997
Lysine biosynthesis	2	0	672	777	0.214909	0.518684
Lysine degradation	6	4	672	777	0.527889	0.810036
Metabolic pathways	180	118	672	777	5.63207e-08	5.01254e-06
Mismatch repair	4	6	672	777	0.759504	1
Monobactam biosynthesis	2	0	672	777	0.214909	0.518684
mRNA surveillance pathway	5	15	672	777	0.0696876	0.269661
N-Glycan biosynthesis	4	4	672	777	1	1
Nitrogen metabolism	6	0	672	777	0.00983074	0.109367
Nucleotide excision repair	5	6	672	777	1	1
One carbon pool by folate	4	2	672	777	0.424718	0.755997
Oxidative phosphorylation	18	16	672	777	0.488447	0.79827
Pentose and glucuronate interconversions	4	4	672	777	1	1
Pentose phosphate pathway	14	6	672	777	0.0412491	0.20487
Peroxisome	7	10	672	777	0.808166	1
Phagosome	10	13	672	777	0.835577	1
Phenylalanine metabolism	4	2	672	777	0.424718	0.755997
Phenylalanine, tyrosine and tryptophan biosynthesis	5	0	672	777	0.0212827	0.126278
Phenylpropanoid biosynthesis	5	11	672	777	0.314125	0.64193
Photosynthesis	12	3	672	777	0.016042	0.126278
Photosynthesis - antenna proteins	5	2	672	777	0.260319	0.565083
Plant-pathogen interaction	7	10	672	777	0.808166	1
Porphyrin and chlorophyll metabolism	4	0	672	777	0.0460383	0.20487
Propanoate metabolism	5	3	672	777	0.48339	0.79827
Proteasome	28	9	672	777	0.000335838	0.0149448
Protein export	6	7	672	777	1	1
Protein processing in endoplasmic reticulum	29	36	672	777	0.800272	1
Purine metabolism	13	14	672	777	0.848665	1
Pyrimidine metabolism	5	7	672	777	0.780567	1
Pyruvate metabolism	25	13	672	777	0.019994	0.126278
Ribosome	59	57	672	777	0.332463	0.657537
Ribosome biogenesis in eukaryotes	9	17	672	777	0.241067	0.552356
RNA degradation	10	6	672	777	0.215633	0.518684
RNA polymerase	0	5	672	777	0.0653548	0.26439
RNA transport	9	28	672	777	0.00701989	0.0979699
Selenocompound metabolism	2	3	672	777	1	1
SNARE interactions in vesicular transport	3	3	672	777	1	1
Spliceosome	24	60	672	777	0.000683775	0.0202853
Starch and sucrose metabolism	7	10	672	777	0.808166	1
Stilbenoid, diarylheptanoid and gingerol biosynthesis	2	2	672	777	1	1
Sulfur metabolism	2	2	672	777	1	1
Terpenoid backbone biosynthesis	2	3	672	777	1	1
Tropane, piperidine and pyridine alkaloid biosynthesis	3	0	672	777	0.0995087	0.354251
Tryptophan metabolism	6	3	672	777	0.317359	0.64193
Tyrosine metabolism	5	0	672	777	0.0212827	0.126278
Ubiquinone and other terpenoid-quinone biosynthesis	3	3	672	777	1	1
Ubiquitin mediated proteolysis	2	3	672	777	1	1
Valine, leucine and isoleucine degradation	6	4	672	777	0.527889	0.810036
Vitamin B6 metabolism	0	2	672	777	0.502282	0.79827
